# Supplementary material for: Genomic analyses of glycine decarboxylase neurogenic mutations yield a large-scale prediction model for prenatal disease
Source: PLoS Genet. 2021 Feb 1;17(2):e1009307. doi: 10.1371/journal.pgen.1009307 (PMC7850488; doi:10.1371/journal.pgen.1009307)
Supplement: S4 Table — (XLSX) [file pgen.1009307.s004.xlsx]

## Sheet: Sheet1
Protein	cDNA	Cons AA	Helix	Sheet	Destab	Δ Proline	C-term	Active S	Δ Polarity	Δ Arom	Δ Charge	Cons Sub	Δ Codon	Δ Size	H-int	N-PLP	Act Reg	Dimer	Stabilizing
D36N	c.106G>A	0	0	0	0	0	0	0	0	0	1	-1	0	0	0	0	0	0	0
D36Y	c.106G>T	0	0	0	0	0	0	0	0	1	1	0	0	1	0	0	0	0	0
D36H	c.106G>C	0	0	0	0	0	0	0	0	1	1	0	0	0	0	0	0	0	0
D36V	c.107A>T	0	0	0	0	0	0	0	1	0	1	0	1	0	0	0	0	0	0
D36A	c.107A>C	0	0	0	0	0	0	0	1	0	1	0	1	0	0	0	0	0	0
D36G	c.107A>G	0	0	0	0	0	0	0	1	0	1	0	0	1	0	0	0	0	0
D36E	c.108C>A	0	0	0	0	0	0	0	0	0	0	-1	0	0	0	0	0	0	0
S37C	c.109A>T	0	0	0	0	0	0	0	0	0	0	0	0	0	0	0	0	0	0
S37R	c.109A>C	0	0	0	0	0	0	0	0	0	1	0	1	1	0	0	0	0	0
S37G	c.109A>G	0	0	0	0	0	0	0	1	0	0	-1	0	0	0	0	0	0	0
S37N	c.110G>A	0	0	0	0	0	0	0	0	0	0	-1	0	0	0	0	0	0	0
S37I	c.110G>T	0	0	0	0	0	0	0	1	0	0	0	0	1	0	0	0	0	0
S37T	c.110G>C	0	0	0	0	0	0	0	0	0	0	-1	1	0	0	0	0	0	0
S37R	c.111C>A	0	0	0	0	0	0	0	0	0	1	0	0	1	0	0	0	0	0
S38C	c.112A>T	1	0	0	0	0	0	0	0	0	0	0	0	0	0	0	0	0	0
S38R	c.112A>C	1	0	0	0	0	0	0	0	0	1	0	1	1	0	0	0	0	0
S38G	c.112A>G	1	0	0	0	0	0	0	1	0	0	-1	0	0	0	0	0	0	0
S38N	c.113G>A	1	0	0	0	0	0	0	0	0	0	-1	0	0	0	0	0	0	0
S38I	c.113G>T	1	0	0	0	0	0	0	1	0	0	0	0	1	0	0	0	0	0
S38T	c.113G>C	1	0	0	0	0	0	0	0	0	0	-1	1	0	0	0	0	0	0
S38R	c.114C>A	1	0	0	0	0	0	0	0	0	1	0	0	1	0	0	0	0	0
S39C	c.115A>T	0	0	0	0	0	0	0	0	0	0	0	0	0	0	0	0	0	0
S39R	c.115A>C	0	0	0	0	0	0	0	0	0	1	0	1	1	0	0	0	0	0
S39G	c.115A>G	0	0	0	0	0	0	0	1	0	0	-1	0	0	0	0	0	0	0
S39N	c.116G>A	0	0	0	0	0	0	0	0	0	0	-1	0	0	0	0	0	0	0
S39I	c.116G>T	0	0	0	0	0	0	0	1	0	0	0	1	1	0	0	0	0	0
S39T	c.116G>C	0	0	0	0	0	0	0	0	0	0	-1	1	0	0	0	0	0	0
G40S	c.118G>A	0	0	0	0	0	0	0	1	0	0	-1	0	0	0	0	0	0	0
G40C	c.118G>T	0	0	0	0	0	0	0	1	0	0	0	0	0	0	0	0	0	0
G40R	c.118G>C	0	0	0	0	0	0	0	1	0	1	0	1	1	0	0	0	0	0
G40D	c.119G>A	0	0	0	0	0	0	0	1	0	1	0	0	1	0	0	0	0	0
G40V	c.119G>T	0	0	0	0	0	0	0	0	0	0	0	1	1	0	0	0	0	0
G40A	c.119G>C	0	0	0	0	0	0	0	0	0	0	-1	1	0	0	0	0	0	0
G41S	c.121G>A	0	0	0	0	0	0	0	1	0	0	-1	0	0	0	0	0	0	0
G41C	c.121G>T	0	0	0	0	0	0	0	1	0	0	0	0	0	0	0	0	0	0
G41R	c.121G>C	0	0	0	0	0	0	0	1	0	1	0	1	1	0	0	0	0	0
G41D	c.122G>A	0	0	0	0	0	0	0	1	0	1	0	0	1	0	0	0	0	0
G41V	c.122G>T	0	0	0	0	0	0	0	0	0	0	0	1	1	0	0	0	0	0
G41A	c.122G>C	0	0	0	0	0	0	0	0	0	0	-1	1	0	0	0	0	0	0
G42R	c.124G>A	0	0	0	0	0	0	0	1	0	1	0	0	1	0	0	0	0	0
G42W	c.124G>T	0	0	0	0	0	0	0	0	1	0	0	0	1	0	0	0	0	0
G42E	c.125G>A	0	0	0	0	0	0	0	1	0	1	0	0	1	0	0	0	0	0
G42V	c.125G>T	0	0	0	0	0	0	0	0	0	0	0	0	1	0	0	0	0	0
G42A	c.125G>C	0	0	0	0	0	0	0	0	0	0	-1	0	0	0	0	0	0	0
D43N	c.127G>A	0	0	0	0	0	0	0	0	0	1	-1	0	0	0	0	0	0	0
D43Y	c.127G>T	0	0	0	0	0	0	0	0	1	1	0	0	1	0	0	0	0	0
D43H	c.127G>C	0	0	0	0	0	0	0	0	1	1	0	0	0	0	0	0	0	0
D43V	c.128A>T	0	0	0	0	0	0	0	1	0	1	0	1	0	0	0	0	0	0
D43A	c.128A>C	0	0	0	0	0	0	0	1	0	1	0	1	0	0	0	0	0	0
D43G	c.128A>G	0	0	0	0	0	0	0	1	0	1	0	0	1	0	0	0	0	0
D43E	c.129C>A	0	0	0	0	0	0	0	0	0	0	-1	0	0	0	0	0	0	0
S44C	c.130A>T	0	0	0	0	0	0	0	0	0	0	0	0	0	0	0	0	0	0
S44R	c.130A>C	0	0	0	0	0	0	0	0	0	1	0	1	1	0	0	0	0	0
S44G	c.130A>G	0	0	0	0	0	0	0	1	0	0	-1	0	0	0	0	0	0	0
S44N	c.131G>A	0	0	0	0	0	0	0	0	0	0	-1	0	0	0	0	0	0	0
S44I	c.131G>T	0	0	0	0	0	0	0	1	0	0	0	0	1	0	0	0	0	0
S44T	c.131G>C	0	0	0	0	0	0	0	0	0	0	-1	1	0	0	0	0	0	0
S44R	c.132C>A	0	0	0	0	0	0	0	0	0	1	0	0	1	0	0	0	0	0
A45T	c.133G>A	0	0	0	0	0	0	0	1	0	0	-1	0	0	0	0	0	0	0
A45S	c.133G>T	0	0	0	0	0	0	0	1	0	0	-1	0	0	0	0	0	0	0
A45P	c.133G>C	0	0	0	0	1	0	0	0	0	0	0	0	0	0	0	0	0	0
A45D	c.134C>A	0	0	0	0	0	0	0	1	0	1	0	1	0	0	0	0	0	0
A45V	c.134C>T	0	0	0	0	0	0	0	0	0	0	-1	0	1	0	0	0	0	0
A45G	c.134C>G	0	0	0	0	0	0	0	0	0	0	-1	1	0	0	0	0	0	0
A46T	c.136G>A	0	0	0	0	0	0	0	1	0	0	-1	0	0	0	0	0	0	0
A46S	c.136G>T	0	0	0	0	0	0	0	1	0	0	-1	0	0	0	0	0	0	0
A46P	c.136G>C	0	0	0	0	1	0	0	0	0	0	0	0	0	0	0	0	0	0
A46E	c.137C>A	0	0	0	0	0	0	0	1	0	1	0	0	0	0	0	0	0	0
A46V	c.137C>T	0	0	0	0	0	0	0	0	0	0	-1	0	1	0	0	0	0	0
A46G	c.137C>G	0	0	0	0	0	0	0	0	0	0	-1	0	0	0	0	0	0	0
A47T	c.139G>A	0	0	0	0	0	0	0	1	0	0	-1	0	0	0	0	0	0	0
A47S	c.139G>T	0	0	0	0	0	0	0	1	0	0	-1	0	0	0	0	0	0	0
A47P	c.139G>C	0	0	0	0	1	0	0	0	0	0	0	0	0	0	0	0	0	0
A47D	c.140C>A	0	0	0	0	0	0	0	1	0	1	0	1	0	0	0	0	0	0
A47V	c.140C>T	0	0	0	0	0	0	0	0	0	0	-1	0	1	0	0	0	0	0
A47G	c.140C>G	0	0	0	0	0	0	0	0	0	0	-1	1	0	0	0	0	0	0
G48R	c.142G>A	0	0	0	0	0	0	0	1	0	1	0	0	1	0	0	0	0	0
G48W	c.142G>T	0	0	0	0	0	0	0	0	1	0	0	0	1	0	0	0	0	0
G48E	c.143G>A	0	0	0	0	0	0	0	1	0	1	0	0	1	0	0	0	0	0
G48V	c.143G>T	0	0	0	0	0	0	0	0	0	0	0	0	1	0	0	0	0	0
G48A	c.143G>C	0	0	0	0	0	0	0	0	0	0	-1	0	0	0	0	0	0	0
A49T	c.145G>A	0	0	0	0	0	0	0	1	0	0	-1	0	0	0	0	0	0	0
A49S	c.145G>T	0	0	0	0	0	0	0	1	0	0	-1	0	0	0	0	0	0	0
A49P	c.145G>C	0	0	0	0	1	0	0	0	0	0	0	0	0	0	0	0	0	0
A49D	c.146C>A	0	0	0	0	0	0	0	1	0	1	0	1	0	0	0	0	0	0
A49V	c.146C>T	0	0	0	0	0	0	0	0	0	0	-1	0	1	0	0	0	0	0
A49G	c.146C>G	0	0	0	0	0	0	0	0	0	0	-1	1	0	0	0	0	0	0
S50T	c.148T>A	0	0	0	0	0	0	0	0	0	0	-1	0	0	0	0	0	0	0
S50P	c.148T>C	0	0	0	0	1	0	0	1	0	0	0	0	0	0	0	0	0	0
S50A	c.148T>G	0	0	0	0	0	0	0	1	0	0	-1	0	0	0	0	0	0	0
S50L	c.149C>T	0	0	0	0	0	0	0	1	0	0	0	0	1	0	0	0	0	0
S50W	c.149C>G	0	0	0	0	0	0	0	1	1	0	0	0	1	0	0	0	0	0
R51S	c.151C>A	0	0	0	1	0	0	0	0	0	1	0	1	1	0	0	0	1	0
R51C	c.151C>T	0	0	0	1	0	0	0	0	0	1	0	1	1	0	0	0	1	0
R51G	c.151C>G	0	0	0	1	0	0	0	1	0	1	0	1	1	0	0	0	1	0
R51H	c.152G>A	0	0	0	0	0	0	0	0	1	0	-1	1	0	0	0	0	1	0
R51L	c.152G>T	0	0	0	1	0	0	0	1	0	1	0	0	0	0	0	0	1	0
R51P	c.152G>C	0	0	0	1	1	0	0	1	0	1	0	0	1	0	0	0	1	0
L52I	c.154C>A	0	1	0	0	0	0	0	0	0	0	-1	1	0	0	0	0	1	0
L52F	c.154C>T	0	1	0	1	0	0	0	0	1	0	-1	1	0	0	0	0	1	0
L52V	c.154C>G	0	1	0	1	0	0	0	0	0	0	-1	0	0	0	0	0	1	0
L52H	c.155T>A	0	1	0	1	0	0	0	1	1	1	0	1	0	0	0	0	1	0
L52P	c.155T>C	0	1	0	1	1	0	0	0	0	0	0	0	1	0	0	0	1	0
L52R	c.155T>G	0	1	0	1	0	0	0	1	0	1	0	0	0	0	0	0	1	0
L53M	c.157C>A	0	1	0	0	0	0	0	0	0	0	-1	0	0	0	0	0	1	0
L53V	c.157C>G	0	1	0	0	0	0	0	0	0	0	-1	0	0	0	0	0	1	0
L53Q	c.158T>A	0	1	0	0	0	0	0	1	0	0	0	0	0	0	0	0	1	0
L53P	c.158T>C	0	1	0	0	1	0	0	0	0	0	0	0	1	0	0	0	1	0
L53R	c.158T>G	0	1	0	0	0	0	0	1	0	1	0	0	0	0	0	0	1	0
E54K	c.160G>A	0	1	0	0	0	0	0	0	0	1	-1	0	0	0	0	0	0	0
E54Q	c.160G>C	0	1	0	0	0	0	0	0	0	1	-1	0	0	0	0	0	0	0
E54V	c.161A>T	0	1	0	0	0	0	0	1	0	1	0	0	0	0	0	0	0	0
E54A	c.161A>C	0	1	0	0	0	0	0	1	0	1	0	0	0	0	0	0	0	0
E54G	c.161A>G	0	1	0	0	0	0	0	1	0	1	0	0	1	0	0	0	0	0
E54D	c.162G>T	0	1	0	0	0	0	0	0	0	0	-1	1	0	0	0	0	0	0
E54D	c.162G>C	0	1	0	0	0	0	0	0	0	0	-1	0	0	0	0	0	0	0
R55S	c.163C>A	0	1	0	0	0	0	0	0	0	1	0	1	1	0	0	0	1	0
R55C	c.163C>T	0	1	0	0	0	0	0	0	0	1	0	1	1	0	0	0	1	0
R55G	c.163C>G	0	1	0	1	0	0	0	1	0	1	0	1	1	0	0	0	1	0
R55H	c.164G>A	0	1	0	0	0	0	0	0	1	0	-1	1	0	0	0	0	1	0
R55L	c.164G>T	0	1	0	0	0	0	0	1	0	1	0	0	0	0	0	0	1	0
R55P	c.164G>C	0	1	0	0	1	0	0	1	0	1	0	0	1	0	0	0	1	0
L56I	c.166C>A	0	0	0	0	0	0	0	0	0	0	-1	0	0	0	0	0	1	0
L56F	c.166C>T	0	0	0	0	0	0	0	0	1	0	-1	1	0	0	0	0	1	0
L56V	c.166C>G	0	0	0	1	0	0	0	0	0	0	-1	0	0	0	0	0	1	0
L56H	c.167T>A	0	0	0	0	0	0	0	1	1	1	0	1	0	0	0	0	1	0
L56P	c.167T>C	0	0	0	0	1	0	0	0	0	0	0	0	1	0	0	0	1	0
L56R	c.167T>G	0	0	0	1	0	0	0	1	0	1	0	0	0	0	0	0	1	0
L57M	c.169C>A	0	0	0	0	0	0	0	0	0	0	-1	0	0	0	0	0	1	0
L57V	c.169C>G	0	0	0	0	0	0	0	0	0	0	-1	0	0	0	0	0	1	0
L57Q	c.170T>A	0	0	0	0	0	0	0	1	0	0	0	0	0	0	0	0	1	0
L57P	c.170T>C	0	0	0	0	1	0	0	0	0	0	0	0	1	0	0	0	1	0
L57R	c.170T>G	0	0	0	0	0	0	0	1	0	1	0	0	0	0	0	0	1	0
P58T	c.172C>A	0	0	0	1	1	0	0	1	0	0	0	0	0	0	0	0	1	0
P58S	c.172C>T	0	0	0	0	1	0	0	1	0	0	0	0	0	0	0	0	1	0
P58A	c.172C>G	0	0	0	0	1	0	0	0	0	0	0	0	0	0	0	0	1	0
P58H	c.173C>A	0	0	0	0	1	0	0	1	1	1	0	1	0	0	0	0	1	0
P58L	c.173C>T	0	0	0	1	1	0	0	0	0	0	0	0	1	0	0	0	1	0
P58R	c.173C>G	0	0	0	1	1	0	0	1	0	1	0	0	1	0	0	0	1	0
R59G	c.175A>G	0	0	0	1	0	0	0	1	0	1	0	0	1	0	0	0	1	0
R59K	c.176G>A	0	0	0	0	0	0	0	0	0	0	-1	0	0	0	0	0	1	0
R59I	c.176G>T	0	0	0	0	0	0	0	1	0	1	0	0	0	0	0	0	1	0
R59T	c.176G>C	0	0	0	1	0	0	0	0	0	1	0	0	1	0	0	0	1	0
R59S	c.177A>T	0	0	0	1	0	0	0	0	0	1	0	1	1	0	0	0	1	0
R59S	c.177A>C	0	0	0	1	0	0	0	0	0	1	0	0	1	0	0	0	1	0
H60N	c.178C>A	0	0	0	1	0	0	0	0	1	1	-1	0	0	0	0	0	1	0
H60Y	c.178C>T	0	0	0	1	0	0	0	0	0	1	-1	0	0	0	0	0	1	0
H60D	c.178C>G	0	0	0	1	0	0	0	0	1	1	0	0	0	0	0	0	1	0
H60L	c.179A>T	0	0	0	1	0	0	0	1	1	1	0	1	0	0	0	0	1	0
H60P	c.179A>C	0	0	0	1	1	0	0	1	1	1	0	1	0	0	0	0	1	0
H60R	c.179A>G	0	0	0	0	0	0	0	0	1	0	-1	1	0	0	0	0	1	0
H60Q	c.180C>A	0	0	0	1	0	0	0	0	1	1	-1	0	0	0	0	0	1	0
D61N	c.181G>A	0	0	0	1	0	0	0	0	0	1	-1	0	0	0	0	0	1	0
D61Y	c.181G>T	0	0	0	1	0	0	0	0	1	1	0	0	1	0	0	0	1	0
D61H	c.181G>C	0	0	0	1	0	0	0	0	1	1	0	0	0	0	0	0	1	0
D61V	c.182A>T	0	0	0	1	0	0	0	1	0	1	0	1	0	0	0	0	1	0
D61A	c.182A>C	0	0	0	1	0	0	0	1	0	1	0	1	0	0	0	0	1	0
D61G	c.182A>G	0	0	0	1	0	0	0	1	0	1	0	0	1	0	0	0	1	0
D61E	c.183C>A	0	0	0	1	0	0	0	0	0	0	-1	0	0	0	0	0	1	0
D62N	c.184G>A	0	1	0	1	0	0	0	0	0	1	-1	0	0	0	0	0	0	0
D62Y	c.184G>T	0	1	0	0	0	0	0	0	1	1	0	0	1	0	0	0	0	0
D62H	c.184G>C	0	1	0	1	0	0	0	0	1	1	0	0	0	0	0	0	0	0
D62V	c.185A>T	0	1	0	1	0	0	0	1	0	1	0	1	0	0	0	0	0	0
D62A	c.185A>C	0	1	0	1	0	0	0	1	0	1	0	1	0	0	0	0	0	0
D62G	c.185A>G	0	1	0	0	0	0	0	1	0	1	0	0	1	0	0	0	0	0
D62E	c.186C>A	0	1	0	1	0	0	0	0	0	0	-1	0	0	0	0	0	0	0
F63I	c.187T>A	1	1	0	1	0	0	0	0	1	0	-1	0	0	0	0	0	1	0
F63L	c.187T>C	1	1	0	1	0	0	0	0	1	0	-1	1	0	0	0	0	1	0
F63V	c.187T>G	1	1	0	1	0	0	0	0	1	0	0	1	0	0	0	0	1	0
F63Y	c.188T>A	1	1	0	1	0	0	0	1	0	0	-1	0	0	0	0	0	1	0
F63S	c.188T>C	1	1	0	1	0	0	0	1	1	0	0	1	1	0	0	0	1	0
F63C	c.188T>G	1	1	0	1	0	0	0	1	1	0	0	0	1	0	0	0	1	0
F63L	c.189C>A	1	1	0	1	0	0	0	0	1	0	-1	0	0	0	0	0	1	0
A64T	c.190G>A	0	1	0	1	0	0	0	1	0	0	-1	0	0	0	0	0	0	0
A64S	c.190G>T	0	1	0	1	0	0	0	1	0	0	-1	0	0	0	0	0	0	0
A64P	c.190G>C	0	1	0	1	1	0	0	0	0	0	0	0	0	0	0	0	0	0
A64D	c.191C>A	0	1	0	1	0	0	0	1	0	1	0	1	0	0	0	0	0	0
A64V	c.191C>T	0	1	0	0	0	0	0	0	0	0	-1	0	1	0	0	0	0	0
A64G	c.191C>G	0	1	0	1	0	0	0	0	0	0	-1	1	0	0	0	0	0	0
R65W	c.193C>T	0	1	0	0	0	0	0	1	1	1	0	0	1	0	0	0	1	0
R65G	c.193C>G	0	1	0	1	0	0	0	1	0	1	0	0	1	0	0	0	1	0
R65Q	c.194G>A	0	1	0	0	0	0	0	0	0	1	-1	0	0	0	0	0	1	0
R65L	c.194G>T	0	1	0	0	0	0	0	1	0	1	0	0	0	0	0	0	1	0
R65P	c.194G>C	0	1	0	0	1	0	0	1	0	1	0	0	1	0	0	0	1	0
R66W	c.196A>T	1	1	0	0	0	0	0	1	1	1	0	0	1	0	0	0	1	1
R66G	c.196A>G	1	1	0	0	0	0	0	1	0	1	0	0	1	0	0	0	1	0
R66K	c.197G>A	1	1	0	1	0	0	0	0	0	0	-1	0	0	0	0	0	1	0
R66M	c.197G>T	1	1	0	0	0	0	0	1	0	1	0	0	0	0	0	0	1	1
R66T	c.197G>C	1	1	0	0	0	0	0	0	0	1	0	0	1	0	0	0	1	0
R66S	c.198G>T	1	1	0	0	0	0	0	0	0	1	0	1	1	0	0	0	1	0
R66S	c.198G>C	1	1	0	0	0	0	0	0	0	1	0	0	1	0	0	0	1	0
H67N	c.199C>A	1	1	0	0	0	0	0	0	1	1	-1	0	0	0	0	0	1	0
H67Y	c.199C>T	1	1	0	0	0	0	0	0	0	1	-1	0	0	0	0	0	1	1
H67D	c.199C>G	1	1	0	0	0	0	0	0	1	1	0	0	0	0	0	0	1	1
H67L	c.200A>T	1	1	0	0	0	0	0	1	1	1	0	1	0	0	0	0	1	1
H67P	c.200A>C	1	1	0	0	1	0	0	1	1	1	0	1	0	0	0	0	1	0
H67R	c.200A>G	1	1	0	1	0	0	0	0	1	0	-1	1	0	0	0	0	1	0
H67Q	c.201C>A	1	1	0	0	0	0	0	0	1	1	-1	0	0	0	0	0	1	0
I68F	c.202A>T	0	0	0	0	0	0	0	0	1	0	-1	0	0	0	0	0	1	1
I68L	c.202A>C	0	0	0	1	0	0	0	0	0	0	-1	1	0	0	0	0	1	0
I68V	c.202A>G	0	0	0	0	0	0	0	0	0	0	-1	1	0	0	0	0	1	0
I68N	c.203T>A	0	0	0	0	0	0	0	1	0	0	0	0	1	0	0	0	1	0
I68T	c.203T>C	0	0	0	0	0	0	0	1	0	0	0	1	1	0	0	0	1	0
I68S	c.203T>G	0	0	0	0	0	0	0	1	0	0	0	0	1	0	0	0	1	0
I68M	c.204C>G	0	0	0	0	0	0	0	0	0	0	-1	0	0	0	0	0	1	1
G69S	c.205G>A	1	0	0	0	0	0	0	1	0	0	-1	0	0	0	0	0	1	0
G69C	c.205G>T	1	0	0	1	0	0	0	1	0	0	0	0	0	0	0	0	1	0
G69R	c.205G>C	1	0	0	0	0	0	0	1	0	1	0	1	1	0	0	0	1	0
G69D	c.206G>A	1	0	0	0	0	0	0	1	0	1	0	0	1	0	0	0	1	0
G69V	c.206G>T	1	0	0	0	0	0	0	0	0	0	0	1	1	0	0	0	1	0
G69A	c.206G>C	1	0	0	1	0	0	0	0	0	0	-1	1	0	0	0	0	1	0
P70T	c.208C>A	0	0	0	1	1	0	0	1	0	0	0	0	0	0	0	0	0	0
P70S	c.208C>T	0	0	0	1	1	0	0	1	0	0	0	0	0	0	0	0	0	0
P70A	c.208C>G	0	0	0	1	1	0	0	0	0	0	0	0	0	0	0	0	0	0
P70H	c.209C>A	0	0	0	0	1	0	0	1	1	1	0	1	0	0	0	0	0	0
P70L	c.209C>T	0	0	0	1	1	0	0	0	0	0	0	0	1	0	0	0	0	0
P70R	c.209C>G	0	0	0	0	1	0	0	1	0	1	0	0	1	0	0	0	0	1
G71R	c.211G>A	0	0	0	1	0	0	0	1	0	1	0	0	1	0	0	0	0	0
G71W	c.211G>T	0	0	0	1	0	0	0	0	1	0	0	0	1	0	0	0	0	0
G71E	c.212G>A	0	0	0	0	0	0	0	1	0	1	0	0	1	0	0	0	0	0
G71V	c.212G>T	0	0	0	0	0	0	0	0	0	0	0	0	1	0	0	0	0	0
G71A	c.212G>C	0	0	0	0	0	0	0	0	0	0	-1	0	0	0	0	0	0	0
D72N	c.214G>A	0	1	0	0	0	0	0	0	0	1	-1	0	0	0	0	0	0	0
D72Y	c.214G>T	0	1	0	0	0	0	0	0	1	1	0	0	1	0	0	0	0	0
D72H	c.214G>C	0	1	0	0	0	0	0	0	1	1	0	0	0	0	0	0	0	0
D72V	c.215A>T	0	1	0	0	0	0	0	1	0	1	0	1	0	0	0	0	0	0
D72A	c.215A>C	0	1	0	0	0	0	0	1	0	1	0	1	0	0	0	0	0	0
D72G	c.215A>G	0	1	0	0	0	0	0	1	0	1	0	0	1	0	0	0	0	0
D72E	c.216C>A	0	1	0	0	0	0	0	0	0	0	-1	0	0	0	0	0	0	0
K73Q	c.217A>C	0	1	0	0	0	0	0	0	0	1	-1	0	0	0	0	0	0	0
K73E	c.217A>G	0	1	0	0	0	0	0	0	0	1	-1	0	0	0	0	0	0	0
K73I	c.218A>T	0	1	0	0	0	0	0	1	0	1	0	0	0	0	0	0	0	0
K73T	c.218A>C	0	1	0	0	0	0	0	0	0	1	0	0	1	0	0	0	0	0
K73R	c.218A>G	0	1	0	0	0	0	0	0	0	0	-1	0	0	0	0	0	0	0
K73N	c.219A>T	0	1	0	0	0	0	0	0	0	1	-1	1	1	0	0	0	0	0
K73N	c.219A>C	0	1	0	0	0	0	0	0	0	1	-1	0	1	0	0	0	0	0
D74N	c.220G>A	0	1	0	1	0	0	0	0	0	1	-1	0	0	0	0	0	0	0
D74Y	c.220G>T	0	1	0	0	0	0	0	0	1	1	0	0	1	0	0	0	0	0
D74H	c.220G>C	0	1	0	1	0	0	0	0	1	1	0	0	0	0	0	0	0	0
D74V	c.221A>T	0	1	0	0	0	0	0	1	0	1	0	1	0	0	0	0	0	0
D74A	c.221A>C	0	1	0	0	0	0	0	1	0	1	0	1	0	0	0	0	0	0
D74G	c.221A>G	0	1	0	1	0	0	0	1	0	1	0	0	1	0	0	0	0	0
D74E	c.222C>A	0	1	0	0	0	0	0	0	0	0	-1	0	0	0	0	0	0	0
Q75K	c.223C>A	0	1	0	1	0	0	0	0	0	1	-1	0	0	0	0	0	0	0
Q75E	c.223C>G	0	1	0	0	0	0	0	0	0	1	-1	0	0	0	0	0	0	0
Q75L	c.224A>T	0	1	0	0	0	0	0	1	0	0	0	0	0	0	0	0	0	0
Q75P	c.224A>C	0	1	0	1	1	0	0	1	0	0	0	0	0	0	0	0	0	0
Q75R	c.224A>G	0	1	0	1	0	0	0	0	0	1	-1	0	0	0	0	0	0	0
Q75H	c.225G>T	0	1	0	1	0	0	0	0	1	1	-1	1	0	0	0	0	0	0
Q75H	c.225G>C	0	1	0	1	0	0	0	0	1	1	-1	0	0	0	0	0	0	0
R76G	c.226A>G	0	1	0	1	0	0	0	1	0	1	0	0	1	0	0	0	0	0
R76K	c.227G>A	0	1	0	0	0	0	0	0	0	0	-1	0	0	0	0	0	0	0
R76I	c.227G>T	0	1	0	1	0	0	0	1	0	1	0	0	0	0	0	0	0	0
R76T	c.227G>C	0	1	0	1	0	0	0	0	0	1	0	0	1	0	0	0	0	0
R76S	c.228A>T	0	1	0	0	0	0	0	0	0	1	0	1	1	0	0	0	0	0
R76S	c.228A>C	0	1	0	0	0	0	0	0	0	1	0	0	1	0	0	0	0	0
E77K	c.229G>A	0	1	0	0	0	0	0	0	0	1	-1	0	0	0	0	0	0	0
E77Q	c.229G>C	0	1	0	0	0	0	0	0	0	1	-1	0	0	0	0	0	0	0
E77V	c.230A>T	0	1	0	0	0	0	0	1	0	1	0	0	0	0	0	0	0	0
E77A	c.230A>C	0	1	0	0	0	0	0	1	0	1	0	0	0	0	0	0	0	0
E77G	c.230A>G	0	1	0	0	0	0	0	1	0	1	0	0	1	0	0	0	0	0
E77D	c.231G>T	0	1	0	0	0	0	0	0	0	0	-1	1	0	0	0	0	0	0
E77D	c.231G>C	0	1	0	0	0	0	0	0	0	0	-1	0	0	0	0	0	0	0
M78L	c.232A>T	1	1	0	0	0	0	0	0	0	0	-1	0	0	0	0	0	0	0
M78V	c.232A>G	1	1	0	1	0	0	0	0	0	0	-1	0	0	0	0	0	0	0
M78K	c.233T>A	1	1	0	1	0	0	0	1	0	1	0	0	0	0	0	0	0	0
M78T	c.233T>C	1	1	0	1	0	0	0	1	0	0	0	0	0	0	0	0	0	0
M78R	c.233T>G	1	1	0	1	0	0	0	1	0	1	0	0	0	0	0	0	0	0
M78I	c.234G>A	1	1	0	1	0	0	0	0	0	0	-1	0	0	0	0	0	0	0
L79M	c.235C>A	1	1	0	0	0	0	0	0	0	0	-1	0	0	0	0	0	0	0
L79V	c.235C>G	1	1	0	1	0	0	0	0	0	0	-1	0	0	0	0	0	0	0
L79Q	c.236T>A	1	1	0	0	0	0	0	1	0	0	0	0	0	0	0	0	0	0
L79P	c.236T>C	1	1	0	1	1	0	0	0	0	0	0	0	1	0	0	0	0	0
L79R	c.236T>G	1	1	0	1	0	0	0	1	0	1	0	0	0	0	0	0	0	0
Q80K	c.238C>A	0	1	0	0	0	0	0	0	0	1	-1	0	0	0	0	0	0	0
Q80E	c.238C>G	0	1	0	0	0	0	0	0	0	1	-1	0	0	0	0	0	0	0
Q80L	c.239A>T	0	1	0	0	0	0	0	1	0	0	0	0	0	0	0	0	0	0
Q80P	c.239A>C	0	1	0	0	1	0	0	1	0	0	0	0	0	0	0	0	0	0
Q80R	c.239A>G	0	1	0	0	0	0	0	0	0	1	-1	0	0	0	0	0	0	0
Q80H	c.240G>T	0	1	0	0	0	0	0	0	1	1	-1	1	0	0	0	0	0	0
Q80H	c.240G>C	0	1	0	0	0	0	0	0	1	1	-1	0	0	0	0	0	0	0
T81S	c.241A>T	0	1	0	0	0	0	0	0	0	0	-1	0	0	0	0	0	0	0
T81P	c.241A>C	0	1	0	0	1	0	0	1	0	0	0	0	0	0	0	0	0	0
T81A	c.241A>G	0	1	0	0	0	0	0	1	0	0	-1	0	0	0	0	0	0	0
T81N	c.242C>A	0	1	0	0	0	0	0	0	0	0	-1	1	0	0	0	0	0	0
T81I	c.242C>T	0	1	0	0	0	0	0	1	0	0	0	1	1	0	0	0	0	0
T81S	c.242C>G	0	1	0	0	0	0	0	0	0	0	-1	1	0	0	0	0	0	0
L82M	c.244T>A	0	1	0	0	0	0	0	0	0	0	-1	0	0	0	0	0	0	0
L82V	c.244T>G	0	1	0	0	0	0	0	0	0	0	-1	0	0	0	0	0	0	0
L82S	c.245T>C	0	1	0	1	0	0	0	1	0	0	0	0	1	0	0	0	0	0
L82W	c.245T>G	0	1	0	0	0	0	0	0	1	0	0	0	1	0	0	0	0	0
L82F	c.246G>T	0	1	0	0	0	0	0	0	1	0	-1	1	0	0	0	0	0	0
L82F	c.246G>C	0	1	0	0	0	0	0	0	1	0	-1	0	0	0	0	0	0	0
G83R	c.247G>A	0	0	0	0	0	0	0	1	0	1	0	0	1	0	0	0	0	0
G83W	c.247G>T	0	0	0	1	0	0	0	0	1	0	0	0	1	0	0	0	0	0
G83E	c.248G>A	0	0	0	0	0	0	0	1	0	1	0	0	1	0	0	0	0	0
G83V	c.248G>T	0	0	0	1	0	0	0	0	0	0	0	0	1	0	0	0	0	0
G83A	c.248G>C	0	0	0	1	0	0	0	0	0	0	-1	0	0	0	0	0	0	0
L84M	c.250C>A	0	0	0	1	0	0	0	0	0	0	-1	0	0	0	0	0	0	0
L84V	c.250C>G	0	0	0	1	0	0	0	0	0	0	-1	0	0	0	0	0	0	0
L84Q	c.251T>A	0	0	0	1	0	0	0	1	0	0	0	0	0	0	0	0	0	0
L84P	c.251T>C	0	0	0	1	1	0	0	0	0	0	0	0	1	0	0	0	0	0
L84R	c.251T>G	0	0	0	1	0	0	0	1	0	1	0	0	0	0	0	0	0	0
A85T	c.253G>A	0	0	0	0	0	0	0	1	0	0	-1	0	0	0	0	0	0	0
A85S	c.253G>T	0	0	0	0	0	0	0	1	0	0	-1	0	0	0	0	0	0	0
A85P	c.253G>C	0	0	0	0	1	0	0	0	0	0	0	0	0	0	0	0	0	0
A85E	c.254C>A	0	0	0	0	0	0	0	1	0	1	0	0	0	0	0	0	0	0
A85V	c.254C>T	0	0	0	0	0	0	0	0	0	0	-1	0	1	0	0	0	0	0
A85G	c.254C>G	0	0	0	0	0	0	0	0	0	0	-1	0	0	0	0	0	0	0
S86C	c.256A>T	1	0	0	0	0	0	0	0	0	0	0	0	0	0	0	0	0	0
S86R	c.256A>C	1	0	0	1	0	0	0	0	0	1	0	1	1	0	0	0	0	0
S86G	c.256A>G	1	0	0	0	0	0	0	1	0	0	-1	0	0	0	0	0	0	0
S86N	c.257G>A	1	0	0	1	0	0	0	0	0	0	-1	0	0	0	0	0	0	0
S86I	c.257G>T	1	0	0	0	0	0	0	1	0	0	0	0	1	0	0	0	0	0
S86T	c.257G>C	1	0	0	0	0	0	0	0	0	0	-1	1	0	0	0	0	0	0
S86R	c.258C>A	1	0	0	1	0	0	0	0	0	1	0	0	1	0	0	0	0	0
I87F	c.259A>T	0	1	0	0	0	0	0	0	1	0	-1	1	0	0	0	0	0	0
I87L	c.259A>C	0	1	0	1	0	0	0	0	0	0	-1	0	0	0	0	0	0	0
I87V	c.259A>G	0	1	0	1	0	0	0	0	0	0	-1	0	0	0	0	0	0	0
I87N	c.260T>A	0	1	0	1	0	0	0	1	0	0	0	1	1	0	0	0	0	0
I87T	c.260T>C	0	1	0	1	0	0	0	1	0	0	0	0	1	0	0	0	0	0
I87S	c.260T>G	0	1	0	1	0	0	0	1	0	0	0	1	1	0	0	0	0	0
I87M	c.261T>G	0	1	0	1	0	0	0	0	0	0	-1	0	0	0	0	0	0	0
D88N	c.262G>A	0	1	0	0	0	0	0	0	0	1	-1	0	0	0	0	0	0	0
D88Y	c.262G>T	0	1	0	0	0	0	0	0	1	1	0	0	1	0	0	0	0	0
D88H	c.262G>C	0	1	0	0	0	0	0	0	1	1	0	0	0	0	0	0	0	0
D88V	c.263A>T	0	1	0	0	0	0	0	1	0	1	0	1	0	0	0	0	0	0
D88A	c.263A>C	0	1	0	0	0	0	0	1	0	1	0	1	0	0	0	0	0	0
D88G	c.263A>G	0	1	0	0	0	0	0	1	0	1	0	0	1	0	0	0	0	0
D88E	c.264T>A	0	1	0	0	0	0	0	0	0	0	-1	1	0	0	0	0	0	0
E89K	c.265G>A	0	1	0	0	0	0	0	0	0	1	-1	0	0	0	0	0	0	0
E89Q	c.265G>C	0	1	0	0	0	0	0	0	0	1	-1	0	0	0	0	0	0	0
E89V	c.266A>T	0	1	0	0	0	0	0	1	0	1	0	0	0	0	0	0	0	0
E89A	c.266A>C	0	1	0	0	0	0	0	1	0	1	0	0	0	0	0	0	0	0
E89G	c.266A>G	0	1	0	1	0	0	0	1	0	1	0	0	1	0	0	0	0	0
E89D	c.267A>T	0	1	0	1	0	0	0	0	0	0	-1	1	0	0	0	0	0	0
E89D	c.267A>C	0	1	0	1	0	0	0	0	0	0	-1	0	0	0	0	0	0	0
L90M	c.268T>A	1	1	0	1	0	0	0	0	0	0	-1	0	0	0	0	0	0	0
L90V	c.268T>G	1	1	0	1	0	0	0	0	0	0	-1	0	0	0	0	0	0	0
L90S	c.269T>C	1	1	0	1	0	0	0	1	0	0	0	0	1	0	0	0	0	0
L90W	c.269T>G	1	1	0	1	0	0	0	0	1	0	0	0	1	0	0	0	0	0
L90F	c.270G>T	1	1	0	1	0	0	0	0	1	0	-1	1	0	0	0	0	0	0
L90F	c.270G>C	1	1	0	1	0	0	0	0	1	0	-1	0	0	0	0	0	0	0
I91F	c.271A>T	0	1	0	1	0	0	0	0	1	0	-1	0	0	0	0	0	0	0
I91L	c.271A>C	0	1	0	0	0	0	0	0	0	0	-1	1	0	0	0	0	0	0
I91V	c.271A>G	0	1	0	1	0	0	0	0	0	0	-1	1	0	0	0	0	0	0
I91N	c.272T>A	0	1	0	1	0	0	0	1	0	0	0	0	1	0	0	0	0	0
I91T	c.272T>C	0	1	0	1	0	0	0	1	0	0	0	1	1	0	0	0	0	0
I91S	c.272T>G	0	1	0	1	0	0	0	1	0	0	0	0	1	0	0	0	0	0
I91M	c.273C>G	0	1	0	1	0	0	0	0	0	0	-1	0	0	0	0	0	0	0
E92K	c.274G>A	0	1	0	0	0	0	0	0	0	1	-1	0	0	0	0	0	0	0
E92Q	c.274G>C	0	1	0	0	0	0	0	0	0	1	-1	0	0	0	0	0	0	0
E92V	c.275A>T	0	1	0	1	0	0	0	1	0	1	0	0	0	0	0	0	0	0
E92A	c.275A>C	0	1	0	0	0	0	0	1	0	1	0	0	0	0	0	0	0	0
E92G	c.275A>G	0	1	0	0	0	0	0	1	0	1	0	0	1	0	0	0	0	0
E92D	c.276G>T	0	1	0	0	0	0	0	0	0	0	-1	1	0	0	0	0	0	0
E92D	c.276G>C	0	1	0	0	0	0	0	0	0	0	-1	0	0	0	0	0	0	0
K93Q	c.277A>C	0	1	0	0	0	0	0	0	0	1	-1	0	0	0	0	0	0	0
K93E	c.277A>G	0	1	0	0	0	0	0	0	0	1	-1	0	0	0	0	0	0	0
K93M	c.278A>T	0	1	0	0	0	0	0	1	0	1	0	0	0	0	0	0	0	0
K93T	c.278A>C	0	1	0	0	0	0	0	0	0	1	0	0	1	0	0	0	0	0
K93R	c.278A>G	0	1	0	0	0	0	0	0	0	0	-1	0	0	0	0	0	0	0
K93N	c.279G>T	0	1	0	0	0	0	0	0	0	1	-1	1	1	0	0	0	0	0
K93N	c.279G>C	0	1	0	0	0	0	0	0	0	1	-1	0	1	0	0	0	0	0
T94S	c.280A>T	0	1	0	1	0	0	0	0	0	0	-1	0	0	0	0	0	0	0
T94P	c.280A>C	0	1	0	0	1	0	0	1	0	0	0	0	0	0	0	0	0	0
T94A	c.280A>G	0	1	0	1	0	0	0	1	0	0	-1	0	0	0	0	0	0	0
T94K	c.281C>A	0	1	0	0	0	0	0	0	0	1	0	0	1	0	0	0	0	0
T94M	c.281C>T	0	1	0	0	0	0	0	1	0	0	0	0	0	0	0	0	0	0
T94R	c.281C>G	0	1	0	0	0	0	0	0	0	1	0	0	1	0	0	0	0	0
V95I	c.283G>A	0	0	0	0	0	0	0	0	0	0	-1	1	0	0	0	0	0	0
V95F	c.283G>T	0	0	0	0	0	0	0	0	1	0	0	1	0	0	0	0	0	0
V95L	c.283G>C	0	0	0	0	0	0	0	0	0	0	-1	0	0	0	0	0	0	0
V95D	c.284T>A	0	0	0	0	0	0	0	1	0	1	0	1	0	0	0	0	0	0
V95A	c.284T>C	0	0	0	0	0	0	0	0	0	0	-1	0	1	0	0	0	0	0
V95G	c.284T>G	0	0	0	1	0	0	0	0	0	0	0	1	1	0	0	0	0	0
P96T	c.286C>A	1	0	0	1	1	0	0	1	0	0	0	0	0	0	0	0	0	0
P96S	c.286C>T	1	0	0	1	1	0	0	1	0	0	0	0	0	0	0	0	0	0
P96A	c.286C>G	1	0	0	1	1	0	0	0	0	0	0	0	0	0	0	0	0	0
P96H	c.287C>A	1	0	0	0	1	0	0	1	1	1	0	1	0	0	0	0	0	0
P96L	c.287C>T	1	0	0	1	1	0	0	0	0	0	0	0	1	0	0	0	0	0
P96R	c.287C>G	1	0	0	0	1	0	0	1	0	1	0	0	1	0	0	0	0	0
A97T	c.289G>A	0	1	0	0	0	0	0	1	0	0	-1	0	0	0	0	0	0	0
A97S	c.289G>T	0	1	0	0	0	0	0	1	0	0	-1	0	0	0	0	0	0	0
A97P	c.289G>C	0	1	0	0	1	0	0	0	0	0	0	0	0	0	0	0	0	0
A97D	c.290C>A	0	1	0	0	0	0	0	1	0	1	0	1	0	0	0	0	0	0
A97V	c.290C>T	0	1	0	0	0	0	0	0	0	0	-1	0	1	0	0	0	0	0
A97G	c.290C>G	0	1	0	0	0	0	0	0	0	0	-1	1	0	0	0	0	0	0
N98Y	c.292A>T	0	1	0	0	0	0	0	0	1	0	0	0	1	0	0	0	0	0
N98H	c.292A>C	0	1	0	0	0	0	0	0	1	1	-1	0	0	0	0	0	0	0
N98D	c.292A>G	0	1	0	0	0	0	0	0	0	1	-1	0	0	0	0	0	0	0
N98I	c.293A>T	0	1	0	0	0	0	0	1	0	0	0	0	1	0	0	0	0	0
N98T	c.293A>C	0	1	0	0	0	0	0	0	0	0	-1	1	0	0	0	0	0	0
N98S	c.293A>G	0	1	0	0	0	0	0	0	0	0	-1	0	0	0	0	0	0	0
N98K	c.294C>A	0	1	0	0	0	0	0	0	0	1	-1	0	1	0	0	0	0	0
I99F	c.295A>T	1	1	0	0	0	0	0	0	1	0	-1	0	0	0	0	0	0	0
I99L	c.295A>C	1	1	0	1	0	0	0	0	0	0	-1	1	0	0	0	0	0	0
I99V	c.295A>G	1	1	0	0	0	0	0	0	0	0	-1	1	0	0	0	0	0	0
I99N	c.296T>A	1	1	0	1	0	0	0	1	0	0	0	0	1	0	0	0	0	0
I99T	c.296T>C	1	1	0	0	0	0	0	1	0	0	0	1	1	0	0	0	0	0
I99S	c.296T>G	1	1	0	1	0	0	0	1	0	0	0	0	1	0	0	0	0	0
I99M	c.297C>G	1	1	0	0	0	0	0	0	0	0	-1	0	0	0	0	0	0	0
R100S	c.298C>A	0	0	0	1	0	0	0	0	0	1	0	1	1	0	0	0	0	0
R100C	c.298C>T	0	0	0	0	0	0	0	0	0	1	0	1	1	0	0	0	0	0
R100G	c.298C>G	0	0	0	0	0	0	0	1	0	1	0	1	1	0	0	0	0	0
R100H	c.299G>A	0	0	0	0	0	0	0	0	1	0	-1	1	0	0	0	0	0	0
R100L	c.299G>T	0	0	0	0	0	0	0	1	0	1	0	0	0	0	0	0	0	0
R100P	c.299G>C	0	0	0	0	1	0	0	1	0	1	0	0	1	0	0	0	0	0
L101M	c.301T>A	0	0	0	0	0	0	0	0	0	0	-1	0	0	0	0	0	0	0
L101V	c.301T>G	0	0	0	0	0	0	0	0	0	0	-1	0	0	0	0	0	0	0
L101S	c.302T>C	0	0	0	1	0	0	0	1	0	0	0	0	1	0	0	0	0	0
L101W	c.302T>G	0	0	0	1	0	0	0	0	1	0	0	0	1	0	0	0	0	0
L101F	c.303G>T	0	0	0	1	0	0	0	0	1	0	-1	1	0	0	0	0	0	0
L101F	c.303G>C	0	0	0	1	0	0	0	0	1	0	-1	0	0	0	0	0	0	0
K102Q	c.304A>C	0	0	0	0	0	0	0	0	0	1	-1	0	0	0	0	0	0	0
K102E	c.304A>G	0	0	0	0	0	0	0	0	0	1	-1	0	0	0	0	0	0	0
K102I	c.305A>T	0	0	0	0	0	0	0	1	0	1	0	0	0	0	0	0	0	0
K102T	c.305A>C	0	0	0	0	0	0	0	0	0	1	0	0	1	0	0	0	0	0
K102R	c.305A>G	0	0	0	0	0	0	0	0	0	0	-1	0	0	0	0	0	0	0
K102N	c.306A>T	0	0	0	0	0	0	0	0	0	1	-1	1	1	0	0	0	0	0
K102N	c.306A>C	0	0	0	0	0	0	0	0	0	1	-1	0	1	0	0	0	0	0
R103G	c.307A>G	0	0	0	0	0	0	0	1	0	1	0	0	1	0	0	0	0	0
R103K	c.308G>A	0	0	0	0	0	0	0	0	0	0	-1	0	0	0	0	0	0	0
R103I	c.308G>T	0	0	0	0	0	0	0	1	0	1	0	0	0	0	0	0	0	0
R103T	c.308G>C	0	0	0	0	0	0	0	0	0	1	0	0	1	0	0	0	0	0
R103S	c.309A>T	0	0	0	0	0	0	0	0	0	1	0	1	1	0	0	0	0	0
R103S	c.309A>C	0	0	0	0	0	0	0	0	0	1	0	0	1	0	0	0	0	0
P104T	c.310C>A	0	0	0	0	1	0	0	1	0	0	0	0	0	0	0	0	0	0
P104S	c.310C>T	0	0	0	0	1	0	0	1	0	0	0	0	0	0	0	0	0	0
P104A	c.310C>G	0	0	0	0	1	0	0	0	0	0	0	0	0	0	0	0	0	0
P104H	c.311C>A	0	0	0	0	1	0	0	1	1	1	0	1	0	0	0	0	0	0
P104L	c.311C>T	0	0	0	0	1	0	0	0	0	0	0	0	1	0	0	0	0	0
P104R	c.311C>G	0	0	0	0	1	0	0	1	0	1	0	0	1	0	0	0	0	0
L105M	c.313T>A	0	0	0	1	0	0	0	0	0	0	-1	0	0	0	0	0	0	0
L105V	c.313T>G	0	0	0	1	0	0	0	0	0	0	-1	0	0	0	0	0	0	0
L105S	c.314T>C	0	0	0	1	0	0	0	1	0	0	0	0	1	0	0	0	0	0
L105W	c.314T>G	0	0	0	1	0	0	0	0	1	0	0	0	1	0	0	0	0	0
L105F	c.315G>T	0	0	0	0	0	0	0	0	1	0	-1	1	0	0	0	0	0	0
L105F	c.315G>C	0	0	0	0	0	0	0	0	1	0	-1	0	0	0	0	0	0	0
K106Q	c.316A>C	0	0	0	0	0	0	0	0	0	1	-1	0	0	0	0	0	0	0
K106E	c.316A>G	0	0	0	0	0	0	0	0	0	1	-1	0	0	0	0	0	0	0
K106I	c.317A>T	0	0	0	0	0	0	0	1	0	1	0	0	0	0	0	0	0	0
K106T	c.317A>C	0	0	0	0	0	0	0	0	0	1	0	0	1	0	0	0	0	0
K106R	c.317A>G	0	0	0	0	0	0	0	0	0	0	-1	0	0	0	0	0	0	0
K106N	c.318A>T	0	0	0	0	0	0	0	0	0	1	-1	1	1	0	0	0	0	0
K106N	c.318A>C	0	0	0	0	0	0	0	0	0	1	-1	0	1	0	0	0	0	0
M107L	c.319A>T	0	0	0	1	0	0	0	0	0	0	-1	0	0	0	0	0	0	0
M107V	c.319A>G	0	0	0	1	0	0	0	0	0	0	-1	0	0	0	0	0	0	0
M107K	c.320T>A	0	0	0	0	0	0	0	1	0	1	0	0	0	0	0	0	0	1
M107T	c.320T>C	0	0	0	0	0	0	0	1	0	0	0	0	0	0	0	0	0	0
M107R	c.320T>G	0	0	0	0	0	0	0	1	0	1	0	0	0	0	0	0	0	0
M107I	c.321G>A	0	0	0	1	0	0	0	0	0	0	-1	0	0	0	0	0	0	0
E108K	c.322G>A	0	0	0	0	0	0	0	0	0	1	-1	0	0	0	0	0	0	0
E108Q	c.322G>C	0	0	0	0	0	0	0	0	0	1	-1	0	0	0	0	0	0	0
E108V	c.323A>T	0	0	0	0	0	0	0	1	0	1	0	0	0	0	0	0	0	0
E108A	c.323A>C	0	0	0	0	0	0	0	1	0	1	0	0	0	0	0	0	0	0
E108G	c.323A>G	0	0	0	0	0	0	0	1	0	1	0	0	1	0	0	0	0	0
E108D	c.324A>T	0	0	0	0	0	0	0	0	0	0	-1	1	0	0	0	0	0	0
E108D	c.324A>C	0	0	0	0	0	0	0	0	0	0	-1	0	0	0	0	0	0	0
D109N	c.325G>A	0	0	0	0	0	0	0	0	0	1	-1	0	0	0	0	0	0	0
D109Y	c.325G>T	0	0	0	1	0	0	0	0	1	1	0	0	1	0	0	0	0	0
D109H	c.325G>C	0	0	0	0	0	0	0	0	1	1	0	0	0	0	0	0	0	0
D109V	c.326A>T	0	0	0	0	0	0	0	1	0	1	0	1	0	0	0	0	0	0
D109A	c.326A>C	0	0	0	1	0	0	0	1	0	1	0	1	0	0	0	0	0	0
D109G	c.326A>G	0	0	0	1	0	0	0	1	0	1	0	0	1	0	0	0	0	0
D109E	c.327C>A	0	0	0	0	0	0	0	0	0	0	-1	0	0	0	0	0	0	0
P110T	c.328C>A	0	0	0	0	1	0	0	1	0	0	0	0	0	0	0	0	0	0
P110S	c.328C>T	0	0	0	0	1	0	0	1	0	0	0	0	0	0	0	0	0	0
P110A	c.328C>G	0	0	0	0	1	0	0	0	0	0	0	0	0	0	0	0	0	0
P110H	c.329C>A	0	0	0	1	1	0	0	1	1	1	0	1	0	0	0	0	0	0
P110L	c.329C>T	0	0	0	0	1	0	0	0	0	0	0	0	1	0	0	0	0	0
P110R	c.329C>G	0	0	0	0	1	0	0	1	0	1	0	0	1	0	0	0	0	0
V111I	c.331G>A	0	0	0	0	0	0	0	0	0	0	-1	0	0	0	0	0	0	0
V111F	c.331G>T	0	0	0	0	0	0	0	0	1	0	0	1	0	0	0	0	0	0
V111L	c.331G>C	0	0	0	0	0	0	0	0	0	0	-1	0	0	0	0	0	0	0
V111D	c.332T>A	0	0	0	1	0	0	0	1	0	1	0	1	0	0	0	0	0	0
V111A	c.332T>C	0	0	0	1	0	0	0	0	0	0	-1	0	1	0	0	0	0	0
V111G	c.332T>G	0	0	0	1	0	0	0	0	0	0	0	1	1	0	0	0	0	0
C112S	c.334T>A	0	0	0	0	0	0	0	0	0	0	0	0	0	0	0	0	0	1
C112R	c.334T>C	0	0	0	0	0	0	0	0	0	1	0	1	1	0	0	0	0	1
C112G	c.334T>G	0	0	0	0	0	0	0	1	0	0	0	0	0	0	0	0	0	1
C112Y	c.335G>A	0	0	0	0	0	0	0	0	1	0	0	0	1	0	0	0	0	1
C112F	c.335G>T	0	0	0	0	0	0	0	1	1	0	0	0	1	0	0	0	0	1
C112S	c.335G>C	0	0	0	0	0	0	0	0	0	0	0	1	0	0	0	0	0	1
C112W	c.336T>G	0	0	0	1	0	0	0	1	1	0	0	1	1	0	0	0	0	0
E113K	c.337G>A	1	1	0	0	0	0	0	0	0	1	-1	0	0	0	0	0	1	0
E113Q	c.337G>C	1	1	0	0	0	0	0	0	0	1	-1	0	0	0	0	0	1	0
E113V	c.338A>T	1	1	0	0	0	0	0	1	0	1	0	0	0	0	0	0	1	0
E113A	c.338A>C	1	1	0	0	0	0	0	1	0	1	0	0	0	0	0	0	1	0
E113G	c.338A>G	1	1	0	0	0	0	0	1	0	1	0	0	1	0	0	0	1	0
E113D	c.339A>T	1	1	0	0	0	0	0	0	0	0	-1	1	0	0	0	0	1	0
E113D	c.339A>C	1	1	0	0	0	0	0	0	0	0	-1	0	0	0	0	0	1	0
N114Y	c.340A>T	0	1	0	0	0	0	0	0	1	0	0	0	1	0	0	0	1	0
N114H	c.340A>C	0	1	0	0	0	0	0	0	1	1	-1	0	0	0	0	0	1	0
N114D	c.340A>G	0	1	0	0	0	0	0	0	0	1	-1	0	0	0	0	0	1	0
N114I	c.341A>T	0	1	0	0	0	0	0	1	0	0	0	1	1	0	0	0	1	0
N114T	c.341A>C	0	1	0	0	0	0	0	0	0	0	-1	1	0	0	0	0	1	0
N114S	c.341A>G	0	1	0	0	0	0	0	0	0	0	-1	0	0	0	0	0	1	0
N114K	c.342T>A	0	1	0	0	0	0	0	0	0	1	-1	1	1	0	0	0	1	0
E115K	c.343G>A	0	1	0	0	0	0	0	0	0	1	-1	0	0	0	0	0	1	0
E115Q	c.343G>C	0	1	0	0	0	0	0	0	0	1	-1	0	0	0	0	0	1	0
E115V	c.344A>T	0	1	0	0	0	0	0	1	0	1	0	0	0	0	0	0	1	0
E115A	c.344A>C	0	1	0	0	0	0	0	1	0	1	0	0	0	0	0	0	1	0
E115G	c.344A>G	0	1	0	1	0	0	0	1	0	1	0	0	1	0	0	0	1	0
E115D	c.345A>T	0	1	0	0	0	0	0	0	0	0	-1	1	0	0	0	0	1	0
E115D	c.345A>C	0	1	0	0	0	0	0	0	0	0	-1	0	0	0	0	0	1	0
I116F	c.346A>T	0	1	0	1	0	0	0	0	1	0	-1	0	0	0	0	0	0	0
I116L	c.346A>C	0	1	0	0	0	0	0	0	0	0	-1	1	0	0	0	0	0	0
I116V	c.346A>G	0	1	0	0	0	0	0	0	0	0	-1	1	0	0	0	0	0	0
I116N	c.347T>A	0	1	0	1	0	0	0	1	0	0	0	0	1	0	0	0	0	0
I116T	c.347T>C	0	1	0	1	0	0	0	1	0	0	0	1	1	0	0	0	0	0
I116S	c.347T>G	0	1	0	1	0	0	0	1	0	0	0	0	1	0	0	0	0	0
I116M	c.348C>G	0	1	0	1	0	0	0	0	0	0	-1	0	0	0	0	0	0	0
L117I	c.349C>A	0	1	0	0	0	0	0	0	0	0	-1	0	0	0	0	0	1	0
L117F	c.349C>T	0	1	0	0	0	0	0	0	1	0	-1	1	0	0	0	0	1	0
L117V	c.349C>G	0	1	0	0	0	0	0	0	0	0	-1	0	0	0	0	0	1	0
L117H	c.350T>A	0	1	0	1	0	0	0	1	1	1	0	1	0	0	0	0	1	0
L117P	c.350T>C	0	1	0	1	1	0	0	0	0	0	0	0	1	0	0	0	1	0
L117R	c.350T>G	0	1	0	1	0	0	0	1	0	1	0	0	0	0	0	0	1	0
A118T	c.352G>A	0	1	0	0	0	0	0	1	0	0	-1	0	0	0	0	0	0	0
A118S	c.352G>T	0	1	0	0	0	0	0	1	0	0	-1	0	0	0	0	0	0	0
A118P	c.352G>C	0	1	0	1	1	0	0	0	0	0	0	0	0	0	0	0	0	0
A118E	c.353C>A	0	1	0	0	0	0	0	1	0	1	0	0	0	0	0	0	0	0
A118V	c.353C>T	0	1	0	0	0	0	0	0	0	0	-1	0	1	0	0	0	0	0
A118G	c.353C>G	0	1	0	0	0	0	0	0	0	0	-1	0	0	0	0	0	0	0
T119S	c.355A>T	0	1	0	0	0	0	0	0	0	0	-1	0	0	0	0	0	0	0
T119P	c.355A>C	0	1	0	1	1	0	0	1	0	0	0	0	0	0	0	0	0	0
T119A	c.355A>G	0	1	0	0	0	0	0	1	0	0	-1	0	0	0	0	0	0	0
T119N	c.356C>A	0	1	0	0	0	0	0	0	0	0	-1	1	0	0	0	0	0	0
T119I	c.356C>T	0	1	0	0	0	0	0	1	0	0	0	0	1	0	0	0	0	0
T119S	c.356C>G	0	1	0	0	0	0	0	0	0	0	-1	1	0	0	0	0	0	0
L120M	c.358C>A	0	1	0	1	0	0	0	0	0	0	-1	0	0	0	0	0	0	0
L120V	c.358C>G	0	1	0	1	0	0	0	0	0	0	-1	0	0	0	0	0	0	0
L120Q	c.359T>A	0	1	0	1	0	0	0	1	0	0	0	0	0	0	0	0	0	0
L120P	c.359T>C	0	1	0	1	1	0	0	0	0	0	0	0	1	0	0	0	0	0
L120R	c.359T>G	0	1	0	1	0	0	0	1	0	1	0	0	0	0	0	0	0	0
H121N	c.361C>A	0	1	0	0	0	0	0	0	1	1	-1	0	0	0	0	0	1	0
H121Y	c.361C>T	0	1	0	0	0	0	0	0	0	1	-1	0	0	0	0	0	1	0
H121D	c.361C>G	0	1	0	0	0	0	0	0	1	1	0	0	0	0	0	0	1	0
H121L	c.362A>T	0	1	0	0	0	0	0	1	1	1	0	1	0	0	0	0	1	0
H121P	c.362A>C	0	1	0	1	1	0	0	1	1	1	0	1	0	0	0	0	1	0
H121R	c.362A>G	0	1	0	0	0	0	0	0	1	0	-1	1	0	0	0	0	1	0
H121Q	c.363T>A	0	1	0	0	0	0	0	0	1	1	-1	1	0	0	0	0	1	0
A122T	c.364G>A	0	1	0	0	0	0	0	1	0	0	-1	0	0	0	0	0	0	0
A122S	c.364G>T	0	1	0	0	0	0	0	1	0	0	-1	0	0	0	0	0	0	0
A122P	c.364G>C	0	1	0	1	1	0	0	0	0	0	0	0	0	0	0	0	0	0
A122D	c.365C>A	0	1	0	0	0	0	0	1	0	1	0	1	0	0	0	0	0	0
A122V	c.365C>T	0	1	0	0	0	0	0	0	0	0	-1	0	1	0	0	0	0	0
A122G	c.365C>G	0	1	0	0	0	0	0	0	0	0	-1	1	0	0	0	0	0	0
I123F	c.367A>T	0	1	0	0	0	0	0	0	1	0	-1	1	0	0	0	0	0	0
I123L	c.367A>C	0	1	0	0	0	0	0	0	0	0	-1	0	0	0	0	0	0	0
I123V	c.367A>G	0	1	0	0	0	0	0	0	0	0	-1	0	0	0	0	0	0	0
I123N	c.368T>A	0	1	0	0	0	0	0	1	0	0	0	1	1	0	0	0	0	0
I123T	c.368T>C	0	1	0	0	0	0	0	1	0	0	0	0	1	0	0	0	0	0
I123S	c.368T>G	0	1	0	0	0	0	0	1	0	0	0	1	1	0	0	0	0	0
I123M	c.369T>G	0	1	0	0	0	0	0	0	0	0	-1	0	0	0	0	0	0	0
S124T	c.370T>A	1	1	0	1	0	0	0	0	0	0	-1	0	0	0	0	0	0	0
S124P	c.370T>C	1	1	0	1	1	0	0	1	0	0	0	0	0	0	0	0	0	0
S124A	c.370T>G	1	1	0	0	0	0	0	1	0	0	-1	0	0	0	0	0	0	0
S124L	c.371C>T	1	1	0	0	0	0	0	1	0	0	0	0	1	0	0	0	0	1
S125C	c.373A>T	0	0	0	0	0	0	0	0	0	0	0	0	0	0	0	0	0	0
S125R	c.373A>C	0	0	0	0	0	0	0	0	0	1	0	1	1	0	0	0	0	0
S125G	c.373A>G	0	0	0	0	0	0	0	1	0	0	-1	0	0	0	0	0	0	0
S125N	c.374G>A	0	0	0	0	0	0	0	0	0	0	-1	0	0	0	0	0	0	0
S125I	c.374G>T	0	0	0	0	0	0	0	1	0	0	0	0	1	0	0	0	0	0
S125T	c.374G>C	0	0	0	0	0	0	0	0	0	0	-1	1	0	0	0	0	0	0
S125R	c.375C>A	0	0	0	0	0	0	0	0	0	1	0	0	1	0	0	0	0	0
K126Q	c.376A>C	0	0	0	0	0	0	0	0	0	1	-1	0	0	0	0	0	0	0
K126E	c.376A>G	0	0	0	0	0	0	0	0	0	1	-1	0	0	0	0	0	0	0
K126I	c.377A>T	0	0	0	0	0	0	0	1	0	1	0	0	0	0	0	0	0	0
K126T	c.377A>C	0	0	0	1	0	0	0	0	0	1	0	0	1	0	0	0	0	0
K126R	c.377A>G	0	0	0	1	0	0	0	0	0	0	-1	0	0	0	0	0	0	0
K126N	c.378A>T	0	0	0	0	0	0	0	0	0	1	-1	1	1	0	0	0	0	0
K126N	c.378A>C	0	0	0	0	0	0	0	0	0	1	-1	0	1	0	0	0	0	0
N127Y	c.379A>T	1	0	0	0	0	0	0	0	1	0	0	0	1	0	0	0	0	0
N127H	c.379A>C	1	0	0	1	0	0	0	0	1	1	-1	0	0	0	0	0	0	0
N127D	c.379A>G	1	0	0	1	0	0	0	0	0	1	-1	0	0	0	0	0	0	0
N127I	c.380A>T	1	0	0	1	0	0	0	1	0	0	0	0	1	0	0	0	0	0
N127T	c.380A>C	1	0	0	1	0	0	0	0	0	0	-1	1	0	0	0	0	0	0
N127S	c.380A>G	1	0	0	1	0	0	0	0	0	0	-1	0	0	0	0	0	0	0
N127K	c.381C>A	1	0	0	1	0	0	0	0	0	1	-1	0	1	0	0	0	0	0
Q128K	c.382C>A	0	0	0	0	0	0	0	0	0	1	-1	0	0	0	0	0	0	0
Q128E	c.382C>G	0	0	0	0	0	0	0	0	0	1	-1	0	0	0	0	0	0	0
Q128L	c.383A>T	0	0	0	0	0	0	0	1	0	0	0	0	0	0	0	0	0	0
Q128P	c.383A>C	0	0	0	1	1	0	0	1	0	0	0	0	0	0	0	0	0	0
Q128R	c.383A>G	0	0	0	1	0	0	0	0	0	1	-1	0	0	0	0	0	0	0
Q128H	c.384G>T	0	0	0	1	0	0	0	0	1	1	-1	1	0	0	0	0	0	0
Q128H	c.384G>C	0	0	0	1	0	0	0	0	1	1	-1	0	0	0	0	0	0	0
I129F	c.385A>T	0	0	0	0	0	0	0	0	1	0	-1	0	0	0	0	0	0	0
I129L	c.385A>C	0	0	0	0	0	0	0	0	0	0	-1	1	0	0	0	0	0	0
I129V	c.385A>G	0	0	0	0	0	0	0	0	0	0	-1	1	0	0	0	0	0	0
I129N	c.386T>A	0	0	0	0	0	0	0	1	0	0	0	0	1	0	0	0	0	0
I129T	c.386T>C	0	0	0	0	0	0	0	1	0	0	0	1	1	0	0	0	0	0
I129S	c.386T>G	0	0	0	0	0	0	0	1	0	0	0	0	1	0	0	0	0	0
I129M	c.387C>G	0	0	0	0	0	0	0	0	0	0	-1	0	0	0	0	0	0	0
W130R	c.388T>A	0	0	0	0	0	0	0	1	1	1	0	0	1	0	0	0	0	1
W130G	c.388T>G	0	0	0	0	0	0	0	0	1	0	0	0	1	0	0	0	0	0
W130L	c.389G>T	0	0	0	0	0	0	0	0	1	0	0	0	1	0	0	0	0	1
W130S	c.389G>C	0	0	0	0	0	0	0	1	1	0	0	0	1	0	0	0	0	0
W130C	c.390G>T	0	0	0	1	0	0	0	1	1	0	0	1	1	0	0	0	0	0
W130C	c.390G>C	0	0	0	1	0	0	0	1	1	0	0	0	1	0	0	0	0	0
R131G	c.391A>G	0	0	1	1	0	0	0	1	0	1	0	0	1	0	0	0	0	0
R131K	c.392G>A	0	0	1	0	0	0	0	0	0	0	-1	0	0	0	0	0	0	0
R131I	c.392G>T	0	0	1	0	0	0	0	1	0	1	0	0	0	0	0	0	0	0
R131T	c.392G>C	0	0	1	1	0	0	0	0	0	1	0	0	1	0	0	0	0	0
R131S	c.393A>T	0	0	1	1	0	0	0	0	0	1	0	1	1	0	0	0	0	0
R131S	c.393A>C	0	0	1	1	0	0	0	0	0	1	0	0	1	0	0	0	0	0
S132T	c.394T>A	1	0	1	0	0	0	0	0	0	0	-1	0	0	0	0	0	0	0
S132P	c.394T>C	1	0	1	0	1	0	0	1	0	0	0	0	0	0	0	0	0	1
S132A	c.394T>G	1	0	1	0	0	0	0	1	0	0	-1	0	0	0	0	0	0	0
S132L	c.395C>T	1	0	1	0	0	0	0	1	0	0	0	0	1	0	0	0	0	1
S132W	c.395C>G	1	0	1	0	0	0	0	1	1	0	0	0	1	0	0	0	0	0
Y133N	c.397T>A	0	0	0	0	0	0	0	0	1	0	0	0	1	0	0	0	0	1
Y133H	c.397T>C	0	0	0	0	0	0	0	0	0	1	-1	0	0	0	0	0	0	1
Y133D	c.397T>G	0	0	0	0	0	0	0	0	1	1	0	0	1	0	0	0	0	0
Y133F	c.398A>T	0	0	0	0	0	0	0	1	0	0	-1	0	0	0	0	0	0	0
Y133S	c.398A>C	0	0	0	0	0	0	0	0	1	0	0	1	1	0	0	0	0	0
Y133C	c.398A>G	0	0	0	1	0	0	0	0	1	0	0	0	1	0	0	0	0	0
I134F	c.400A>T	1	0	0	1	0	0	0	0	1	0	-1	1	0	0	0	0	0	0
I134L	c.400A>C	1	0	0	1	0	0	0	0	0	0	-1	0	0	0	0	0	0	0
I134V	c.400A>G	1	0	0	0	0	0	0	0	0	0	-1	0	0	0	0	0	0	0
I134N	c.401T>A	1	0	0	1	0	0	0	1	0	0	0	1	1	0	0	0	0	0
I134T	c.401T>C	1	0	0	0	0	0	0	1	0	0	0	0	1	0	0	0	0	0
I134S	c.401T>G	1	0	0	1	0	0	0	1	0	0	0	1	1	0	0	0	0	0
I134M	c.402T>G	1	0	0	1	0	0	0	0	0	0	-1	0	0	0	0	0	0	0
G135S	c.403G>A	1	0	0	1	0	0	0	1	0	0	-1	0	0	0	0	0	0	0
G135C	c.403G>T	1	0	0	1	0	0	0	1	0	0	0	0	0	0	0	0	0	0
G135R	c.403G>C	1	0	0	0	0	0	0	1	0	1	0	1	1	0	0	0	0	1
G135D	c.404G>A	1	0	0	1	0	0	0	1	0	1	0	0	1	0	0	0	0	0
G135V	c.404G>T	1	0	0	1	0	0	0	0	0	0	0	1	1	0	0	0	0	0
G135A	c.404G>C	1	0	0	1	0	0	0	0	0	0	-1	1	0	0	0	0	0	0
M136L	c.406A>T	0	0	0	1	0	0	0	0	0	0	-1	0	0	0	1	0	0	0
M136V	c.406A>G	0	0	0	1	0	0	0	0	0	0	-1	0	0	0	1	0	0	0
M136K	c.407T>A	0	0	0	1	0	0	0	1	0	1	0	0	0	0	1	0	0	0
M136T	c.407T>C	0	0	0	0	0	0	0	1	0	0	0	0	0	0	1	0	0	0
M136R	c.407T>G	0	0	0	0	0	0	0	1	0	1	0	0	0	0	1	0	0	0
M136I	c.408G>A	0	0	0	1	0	0	0	0	0	0	-1	0	0	0	1	0	0	0
G137S	c.409G>A	1	0	0	0	0	0	0	1	0	0	-1	0	0	0	1	0	0	0
G137C	c.409G>T	1	0	0	1	0	0	0	1	0	0	0	0	0	0	1	0	0	0
G137R	c.409G>C	1	0	0	0	0	0	0	1	0	1	0	1	1	0	1	0	0	1
G137D	c.410G>A	1	0	0	0	0	0	0	1	0	1	0	0	1	0	1	0	0	0
G137V	c.410G>T	1	0	0	1	0	0	0	0	0	0	0	1	1	0	1	0	0	0
G137A	c.410G>C	1	0	0	1	0	0	0	0	0	0	-1	1	0	0	1	0	0	0
Y138N	c.412T>A	1	0	0	0	0	0	0	0	1	0	0	0	1	0	1	0	0	0
Y138H	c.412T>C	1	0	0	0	0	0	0	0	0	1	-1	0	0	0	1	0	0	1
Y138D	c.412T>G	1	0	0	0	0	0	0	0	1	1	0	0	1	0	1	0	0	0
Y138F	c.413A>T	1	0	0	0	0	0	0	1	0	0	-1	0	0	0	1	0	0	0
Y138S	c.413A>C	1	0	0	1	0	0	0	0	1	0	0	1	1	0	1	0	0	0
Y138C	c.413A>G	1	0	0	1	0	0	0	0	1	0	0	0	1	0	1	0	0	0
Y139N	c.415T>A	0	0	0	0	0	0	0	0	1	0	0	0	1	0	0	0	0	0
Y139H	c.415T>C	0	0	0	0	0	0	0	0	0	1	-1	0	0	0	0	0	0	1
Y139D	c.415T>G	0	0	0	1	0	0	0	0	1	1	0	0	1	0	0	0	0	0
Y139F	c.416A>T	0	0	0	0	0	0	0	1	0	0	-1	0	0	0	0	0	0	0
Y139S	c.416A>C	0	0	0	1	0	0	0	0	1	0	0	1	1	0	0	0	0	0
Y139C	c.416A>G	0	0	0	1	0	0	0	0	1	0	0	0	1	0	0	0	0	0
N140Y	c.418A>T	0	0	0	0	0	0	0	0	1	0	0	0	1	0	0	0	0	0
N140H	c.418A>C	0	0	0	0	0	0	0	0	1	1	-1	0	0	0	0	0	0	0
N140D	c.418A>G	0	0	0	0	0	0	0	0	0	1	-1	0	0	0	0	0	0	0
N140I	c.419A>T	0	0	0	1	0	0	0	1	0	0	0	0	1	0	0	0	0	0
N140T	c.419A>C	0	0	0	0	0	0	0	0	0	0	-1	1	0	0	0	0	0	0
N140S	c.419A>G	0	0	0	0	0	0	0	0	0	0	-1	0	0	0	0	0	0	0
N140K	c.420C>A	0	0	0	1	0	0	0	0	0	1	-1	0	1	0	0	0	0	0
C141S	c.421T>A	1	0	0	0	0	0	0	0	0	0	0	0	0	0	0	0	0	1
C141R	c.421T>C	1	0	0	0	0	0	0	0	0	1	0	1	1	0	0	0	0	1
C141G	c.421T>G	1	0	0	0	0	0	0	1	0	0	0	0	0	0	0	0	0	1
C141Y	c.422G>A	1	0	0	0	0	0	0	0	1	0	0	0	1	0	0	0	0	1
C141F	c.422G>T	1	0	0	0	0	0	0	1	1	0	0	0	1	0	0	0	0	1
C141S	c.422G>C	1	0	0	0	0	0	0	0	0	0	0	1	0	0	0	0	0	1
C141W	c.423C>G	1	0	0	0	0	0	0	1	1	0	0	0	1	0	0	0	0	1
S142T	c.424T>A	0	0	0	1	0	0	0	0	0	0	-1	0	0	0	0	0	1	0
S142P	c.424T>C	0	0	0	0	1	0	0	1	0	0	0	0	0	0	0	0	1	0
S142A	c.424T>G	0	0	0	1	0	0	0	1	0	0	-1	0	0	0	0	0	1	0
S142L	c.425C>T	0	0	0	0	0	0	0	1	0	0	0	0	1	0	0	0	1	0
V143M	c.427G>A	0	0	0	0	0	0	0	0	0	0	-1	0	0	0	0	0	0	0
V143L	c.427G>T	0	0	0	0	0	0	0	0	0	0	-1	0	0	0	0	0	0	0
V143E	c.428T>A	0	0	0	1	0	0	0	1	0	1	0	0	0	0	0	0	0	0
V143A	c.428T>C	0	0	0	1	0	0	0	0	0	0	-1	0	1	0	0	0	0	0
V143G	c.428T>G	0	0	0	0	0	0	0	0	0	0	0	0	1	0	0	0	0	0
P144T	c.430C>A	1	0	0	0	1	0	0	1	0	0	0	0	0	0	0	0	0	0
P144S	c.430C>T	1	0	0	1	1	0	0	1	0	0	0	0	0	0	0	0	0	0
P144A	c.430C>G	1	0	0	1	1	0	0	0	0	0	0	0	0	0	0	0	0	0
P144Q	c.431C>A	1	0	0	1	1	0	0	1	0	0	0	0	0	0	0	0	0	0
P144L	c.431C>T	1	0	0	1	1	0	0	0	0	0	0	0	1	0	0	0	0	0
P144R	c.431C>G	1	0	0	1	1	0	0	1	0	1	0	0	1	0	0	0	0	0
Q145K	c.433C>A	0	0	0	1	0	0	0	0	0	1	-1	0	0	0	0	0	1	0
Q145E	c.433C>G	0	0	0	1	0	0	0	0	0	1	-1	0	0	0	0	0	1	0
Q145L	c.434A>T	0	0	0	0	0	0	0	1	0	0	0	0	0	0	0	0	1	0
Q145P	c.434A>C	0	0	0	0	1	0	0	1	0	0	0	0	0	0	0	0	1	0
Q145R	c.434A>G	0	0	0	1	0	0	0	0	0	1	-1	0	0	0	0	0	1	0
Q145H	c.435G>T	0	0	0	0	0	0	0	0	1	1	-1	1	0	0	0	0	1	0
Q145H	c.435G>C	0	0	0	0	0	0	0	0	1	1	-1	0	0	0	0	0	1	0
T146S	c.436A>T	1	0	0	0	0	0	0	0	0	0	-1	0	0	0	0	0	1	0
T146P	c.436A>C	1	0	0	0	1	0	0	1	0	0	0	0	0	0	0	0	1	0
T146A	c.436A>G	1	0	0	0	0	0	0	1	0	0	-1	0	0	0	0	0	1	0
T146K	c.437C>A	1	0	0	1	0	0	0	0	0	1	0	0	1	0	0	0	1	0
T146M	c.437C>T	1	0	0	0	0	0	0	1	0	0	0	0	0	0	0	0	1	1
T146R	c.437C>G	1	0	0	1	0	0	0	0	0	1	0	0	1	0	0	0	1	0
I147F	c.439A>T	1	0	0	0	0	0	0	0	1	0	-1	1	0	0	0	0	0	0
I147L	c.439A>C	1	0	0	0	0	0	0	0	0	0	-1	0	0	0	0	0	0	0
I147V	c.439A>G	1	0	0	1	0	0	0	0	0	0	-1	0	0	0	0	0	0	0
I147N	c.440T>A	1	0	0	1	0	0	0	1	0	0	0	1	1	0	0	0	0	0
I147T	c.440T>C	1	0	0	1	0	0	0	1	0	0	0	0	1	0	0	0	0	0
I147S	c.440T>G	1	0	0	1	0	0	0	1	0	0	0	1	1	0	0	0	0	0
I147M	c.441T>G	1	0	0	1	0	0	0	0	0	0	-1	0	0	0	0	0	0	0
L148M	c.442T>A	0	1	0	1	0	0	0	0	0	0	-1	0	0	0	0	0	0	0
L148V	c.442T>G	0	1	0	1	0	0	0	0	0	0	-1	0	0	0	0	0	0	0
L148S	c.443T>C	0	1	0	1	0	0	0	1	0	0	0	0	1	0	0	0	0	0
L148W	c.443T>G	0	1	0	1	0	0	0	0	1	0	0	0	1	0	0	0	0	0
L148F	c.444G>T	0	1	0	1	0	0	0	0	1	0	-1	1	0	0	0	0	0	0
L148F	c.444G>C	0	1	0	1	0	0	0	0	1	0	-1	0	0	0	0	0	0	0
R149W	c.445C>T	1	1	0	0	0	0	0	1	1	1	0	0	1	0	0	0	1	0
R149G	c.445C>G	1	1	0	1	0	0	0	1	0	1	0	0	1	0	0	0	1	0
R149Q	c.446G>A	1	1	0	0	0	0	0	0	0	1	-1	0	0	0	0	0	1	0
R149L	c.446G>T	1	1	0	0	0	0	0	1	0	1	0	0	0	0	0	0	1	0
R149P	c.446G>C	1	1	0	0	1	0	0	1	0	1	0	0	1	0	0	0	1	0
N150Y	c.448A>T	1	1	0	0	0	0	0	0	1	0	0	0	1	0	0	0	1	0
N150H	c.448A>C	1	1	0	0	0	0	0	0	1	1	-1	0	0	0	0	0	1	0
N150D	c.448A>G	1	1	0	0	0	0	0	0	0	1	-1	0	0	0	0	0	1	0
N150I	c.449A>T	1	1	0	0	0	0	0	1	0	0	0	0	1	0	0	0	1	0
N150T	c.449A>C	1	1	0	1	0	0	0	0	0	0	-1	1	0	0	0	0	1	0
N150S	c.449A>G	1	1	0	1	0	0	0	0	0	0	-1	0	0	0	0	0	1	0
N150K	c.450C>A	1	1	0	0	0	0	0	0	0	1	-1	0	1	0	0	0	1	0
L151I	c.451T>A	0	1	0	1	0	0	0	0	0	0	-1	0	0	0	0	0	0	0
L151V	c.451T>G	0	1	0	1	0	0	0	0	0	0	-1	0	0	0	0	0	0	0
L151S	c.452T>C	0	1	0	1	0	0	0	1	0	0	0	0	1	0	0	0	0	0
L151F	c.453A>T	0	1	0	1	0	0	0	0	1	0	-1	1	0	0	0	0	0	0
L151F	c.453A>C	0	1	0	1	0	0	0	0	1	0	-1	0	0	0	0	0	0	0
L152M	c.454C>A	0	1	0	0	0	0	0	0	0	0	-1	0	0	0	0	0	1	0
L152V	c.454C>G	0	1	0	1	0	0	0	0	0	0	-1	0	0	0	0	0	1	0
L152Q	c.455T>A	0	1	0	0	0	0	0	1	0	0	0	0	0	0	0	0	1	0
L152P	c.455T>C	0	1	0	0	1	0	0	0	0	0	0	0	1	0	0	0	1	0
L152R	c.455T>G	0	1	0	0	0	0	0	1	0	1	0	0	0	0	0	0	1	1
E153K	c.457G>A	1	0	0	1	0	0	0	0	0	1	-1	0	0	0	0	0	1	0
E153Q	c.457G>C	1	0	0	0	0	0	0	0	0	1	-1	0	0	0	0	0	1	0
E153V	c.458A>T	1	0	0	0	0	0	0	1	0	1	0	0	0	0	0	0	1	0
E153A	c.458A>C	1	0	0	1	0	0	0	1	0	1	0	0	0	0	0	0	1	0
E153G	c.458A>G	1	0	0	1	0	0	0	1	0	1	0	0	1	0	0	0	1	0
E153D	c.459G>T	1	0	0	1	0	0	0	0	0	0	-1	1	0	0	0	0	1	0
E153D	c.459G>C	1	0	0	1	0	0	0	0	0	0	-1	0	0	0	0	0	1	0
N154Y	c.460A>T	1	0	0	0	0	0	0	0	1	0	0	0	1	0	0	0	1	0
N154H	c.460A>C	1	0	0	0	0	0	0	0	1	1	-1	0	0	0	0	0	1	0
N154D	c.460A>G	1	0	0	0	0	0	0	0	0	1	-1	0	0	0	0	0	1	0
N154I	c.461A>T	1	0	0	0	0	0	0	1	0	0	0	0	1	0	0	0	1	0
N154T	c.461A>C	1	0	0	0	0	0	0	0	0	0	-1	1	0	0	0	0	1	0
N154S	c.461A>G	1	0	0	0	0	0	0	0	0	0	-1	0	0	0	0	0	1	0
N154K	c.462C>A	1	0	0	1	0	0	0	0	0	1	-1	0	1	0	0	0	1	0
S155T	c.463T>A	1	1	0	0	0	0	0	0	0	0	-1	0	0	0	0	0	1	0
S155P	c.463T>C	1	1	0	0	1	0	0	1	0	0	0	0	0	0	0	0	1	0
S155A	c.463T>G	1	1	0	0	0	0	0	1	0	0	-1	0	0	0	0	0	1	1
S155L	c.464C>T	1	1	0	0	0	0	0	1	0	0	0	0	1	0	0	0	1	1
G156R	c.466G>A	0	1	0	1	0	0	0	1	0	1	0	0	1	0	0	0	0	0
G156E	c.467G>A	0	1	0	1	0	0	0	1	0	1	0	0	1	0	0	0	0	0
G156V	c.467G>T	0	1	0	0	0	0	0	0	0	0	0	0	1	0	0	0	0	1
G156A	c.467G>C	0	1	0	0	0	0	0	0	0	0	-1	0	0	0	0	0	0	0
W157R	c.469T>A	1	1	0	1	0	0	0	1	1	1	0	0	1	0	0	0	0	0
W157G	c.469T>G	1	1	0	1	0	0	0	0	1	0	0	0	1	0	0	0	0	0
W157L	c.470G>T	1	1	0	0	0	0	0	0	1	0	0	0	1	0	0	0	0	0
W157S	c.470G>C	1	1	0	1	0	0	0	1	1	0	0	0	1	0	0	0	0	0
W157C	c.471G>T	1	1	0	0	0	0	0	1	1	0	0	1	1	0	0	0	0	0
W157C	c.471G>C	1	1	0	0	0	0	0	1	1	0	0	0	1	0	0	0	0	0
I158F	c.472A>T	1	1	0	0	0	0	0	0	1	0	-1	0	0	0	0	0	1	0
I158L	c.472A>C	1	1	0	0	0	0	0	0	0	0	-1	1	0	0	0	0	1	0
I158V	c.472A>G	1	1	0	1	0	0	0	0	0	0	-1	1	0	0	0	0	1	0
I158N	c.473T>A	1	1	0	1	0	0	0	1	0	0	0	0	1	0	0	0	1	0
I158T	c.473T>C	1	1	0	1	0	0	0	1	0	0	0	1	1	0	0	0	1	0
I158S	c.473T>G	1	1	0	1	0	0	0	1	0	0	0	0	1	0	0	0	1	0
I158M	c.474C>G	1	1	0	1	0	0	0	0	0	0	-1	0	0	0	0	0	1	0
T159S	c.475A>T	1	0	0	1	0	0	0	0	0	0	-1	0	0	0	0	0	0	0
T159P	c.475A>C	1	0	0	0	1	0	0	1	0	0	0	0	0	0	0	0	0	0
T159A	c.475A>G	1	0	0	1	0	0	0	1	0	0	-1	0	0	0	0	0	0	0
T159N	c.476C>A	1	0	0	1	0	0	0	0	0	0	-1	1	0	0	0	0	0	0
T159I	c.476C>T	1	0	0	1	0	0	0	1	0	0	0	1	1	0	0	0	0	0
T159S	c.476C>G	1	0	0	1	0	0	0	0	0	0	-1	1	0	0	0	0	0	0
Q160K	c.478C>A	1	0	0	0	0	0	0	0	0	1	-1	0	0	0	0	0	0	1
Q160E	c.478C>G	1	0	0	0	0	0	0	0	0	1	-1	0	0	0	0	0	0	1
Q160L	c.479A>T	1	0	0	0	0	0	0	1	0	0	0	0	0	0	0	0	0	1
Q160P	c.479A>C	1	0	0	0	1	0	0	1	0	0	0	0	0	0	0	0	0	1
Q160R	c.479A>G	1	0	0	0	0	0	0	0	0	1	-1	0	0	0	0	0	0	1
Q160H	c.480G>T	1	0	0	0	0	0	0	0	1	1	-1	1	0	0	0	0	0	1
Q160H	c.480G>C	1	0	0	0	0	0	0	0	1	1	-1	0	0	0	0	0	0	1
Y161N	c.481T>A	1	0	0	0	0	0	1	0	1	0	0	0	1	0	0	0	0	0
Y161H	c.481T>C	1	0	0	0	0	0	1	0	0	1	-1	0	0	0	0	0	0	0
Y161D	c.481T>G	1	0	0	0	0	0	1	0	1	1	0	0	1	0	0	0	0	0
Y161F	c.482A>T	1	0	0	0	0	0	1	1	0	0	-1	0	0	0	0	0	0	0
Y161S	c.482A>C	1	0	0	1	0	0	1	0	1	0	0	1	1	0	0	0	0	0
Y161C	c.482A>G	1	0	0	0	0	0	1	0	1	0	0	0	1	0	0	0	0	0
T162S	c.484A>T	1	0	0	1	0	0	0	0	0	0	-1	0	0	0	0	1	0	0
T162P	c.484A>C	1	0	0	0	1	0	0	1	0	0	0	0	0	0	0	1	0	0
T162A	c.484A>G	1	0	0	0	0	0	0	1	0	0	-1	0	0	0	0	1	0	0
T162N	c.485C>A	1	0	0	0	0	0	0	0	0	0	-1	1	0	0	0	1	0	0
T162I	c.485C>T	1	0	0	0	0	0	0	1	0	0	0	0	1	0	0	1	0	0
T162S	c.485C>G	1	0	0	1	0	0	0	0	0	0	-1	1	0	0	0	1	0	0
P163T	c.487C>A	1	0	0	1	1	0	0	1	0	0	0	0	0	0	0	0	0	0
P163S	c.487C>T	1	0	0	1	1	0	0	1	0	0	0	0	0	0	0	0	0	0
P163A	c.487C>G	1	0	0	1	1	0	0	0	0	0	0	0	0	0	0	0	0	0
P163Q	c.488C>A	1	0	0	1	1	0	0	1	0	0	0	0	0	0	0	0	0	0
P163L	c.488C>T	1	0	0	1	1	0	0	0	0	0	0	0	1	0	0	0	0	0
P163R	c.488C>G	1	0	0	1	1	0	0	1	0	1	0	0	1	0	0	0	0	0
Y164N	c.490T>A	1	0	0	0	0	0	1	0	1	0	0	0	1	0	0	0	0	0
Y164H	c.490T>C	1	0	0	0	0	0	1	0	0	1	-1	0	0	0	0	0	0	0
Y164D	c.490T>G	1	0	0	1	0	0	1	0	1	1	0	0	1	0	0	0	0	0
Y164F	c.491A>T	1	0	0	0	0	0	1	1	0	0	-1	0	0	0	0	0	0	0
Y164S	c.491A>C	1	0	0	0	0	0	1	0	1	0	0	1	1	0	0	0	0	0
Y164C	c.491A>G	1	0	0	0	0	0	1	0	1	0	0	0	1	0	0	0	0	1
Q165K	c.493C>A	1	0	0	0	0	0	0	0	0	1	-1	0	0	0	0	0	0	1
Q165E	c.493C>G	1	0	0	0	0	0	0	0	0	1	-1	0	0	0	0	0	0	1
Q165L	c.494A>T	1	0	0	0	0	0	0	1	0	0	0	0	0	0	0	0	0	1
Q165P	c.494A>C	1	0	0	0	1	0	0	1	0	0	0	0	0	0	0	0	0	1
Q165R	c.494A>G	1	0	0	0	0	0	0	0	0	1	-1	0	0	0	0	0	0	1
Q165H	c.495G>T	1	0	0	0	0	0	0	0	1	1	-1	1	0	0	0	0	0	1
Q165H	c.495G>C	1	0	0	0	0	0	0	0	1	1	-1	0	0	0	0	0	0	1
P166T	c.496C>A	1	1	0	0	1	0	0	1	0	0	0	0	0	0	0	0	0	0
P166S	c.496C>T	1	1	0	0	1	0	0	1	0	0	0	0	0	0	0	0	0	0
P166A	c.496C>G	1	1	0	0	1	0	0	0	0	0	0	0	0	0	0	0	0	0
P166H	c.497C>A	1	1	0	0	1	0	0	1	1	1	0	1	0	0	0	0	0	0
P166L	c.497C>T	1	1	0	0	1	0	0	0	0	0	0	0	1	0	0	0	0	1
P166R	c.497C>G	1	1	0	0	1	0	0	1	0	1	0	0	1	0	0	0	0	0
E167K	c.499G>A	1	1	0	0	0	0	0	0	0	1	-1	0	0	0	0	0	0	0
E167Q	c.499G>C	1	1	0	0	0	0	0	0	0	1	-1	0	0	0	0	0	0	0
E167V	c.500A>T	1	1	0	0	0	0	0	1	0	1	0	0	0	0	0	0	0	1
E167A	c.500A>C	1	1	0	0	0	0	0	1	0	1	0	0	0	0	0	0	0	1
E167G	c.500A>G	1	1	0	0	0	0	0	1	0	1	0	0	1	0	0	0	0	0
E167D	c.501G>T	1	1	0	0	0	0	0	0	0	0	-1	1	0	0	0	0	0	1
E167D	c.501G>C	1	1	0	0	0	0	0	0	0	0	-1	0	0	0	0	0	0	1
V168M	c.502G>A	1	1	0	1	0	0	0	0	0	0	-1	0	0	0	0	0	0	0
V168L	c.502G>T	1	1	0	0	0	0	0	0	0	0	-1	0	0	0	0	0	0	0
V168E	c.503T>A	1	1	0	1	0	0	0	1	0	1	0	0	0	0	0	0	0	0
V168A	c.503T>C	1	1	0	1	0	0	0	0	0	0	-1	0	1	0	0	0	0	0
V168G	c.503T>G	1	1	0	1	0	0	0	0	0	0	0	0	1	0	0	0	0	0
S169T	c.505T>A	1	0	0	1	0	0	0	0	0	0	-1	0	0	0	0	0	0	0
S169P	c.505T>C	1	0	0	1	1	0	0	1	0	0	0	0	0	0	0	0	0	0
S169A	c.505T>G	1	0	0	1	0	0	0	1	0	0	-1	0	0	0	0	0	0	0
S169Y	c.506C>A	1	0	0	1	0	0	0	0	1	0	0	1	1	0	0	0	0	0
S169F	c.506C>T	1	0	0	1	0	0	0	1	1	0	0	1	1	0	0	0	0	0
S169C	c.506C>G	1	0	0	1	0	0	0	0	0	0	0	1	0	0	0	0	0	0
Q170K	c.508C>A	1	1	0	1	0	0	0	0	0	1	-1	0	0	0	0	0	0	0
Q170E	c.508C>G	1	1	0	0	0	0	0	0	0	1	-1	0	0	0	0	0	0	0
Q170L	c.509A>T	1	1	0	0	0	0	0	1	0	0	0	0	0	0	0	0	0	0
Q170P	c.509A>C	1	1	0	0	1	0	0	1	0	0	0	0	0	0	0	0	0	0
Q170R	c.509A>G	1	1	0	1	0	0	0	0	0	1	-1	0	0	0	0	0	0	0
Q170H	c.510G>T	1	1	0	0	0	0	0	0	1	1	-1	1	0	0	0	0	0	0
Q170H	c.510G>C	1	1	0	0	0	0	0	0	1	1	-1	0	0	0	0	0	0	0
G171R	c.511G>A	1	1	0	0	0	0	0	1	0	1	0	0	1	0	0	0	0	0
G171W	c.511G>T	1	1	0	0	0	0	0	0	1	0	0	0	1	0	0	0	0	1
G171E	c.512G>A	1	1	0	0	0	0	0	1	0	1	0	0	1	0	0	0	0	0
G171V	c.512G>T	1	1	0	0	0	0	0	0	0	0	0	0	1	0	0	0	0	1
G171A	c.512G>C	1	1	0	0	0	0	0	0	0	0	-1	0	0	0	0	0	0	0
R172W	c.514A>T	1	1	0	0	0	0	0	1	1	1	0	0	1	0	0	0	0	0
R172G	c.514A>G	1	1	0	1	0	0	0	1	0	1	0	0	1	0	0	0	0	0
R172K	c.515G>A	1	1	0	1	0	0	0	0	0	0	-1	0	0	0	0	0	0	0
R172M	c.515G>T	1	1	0	0	0	0	0	1	0	1	0	0	0	0	0	0	0	0
R172T	c.515G>C	1	1	0	1	0	0	0	0	0	1	0	0	1	0	0	0	0	0
R172S	c.516G>T	1	1	0	0	0	0	0	0	0	1	0	1	1	0	0	0	0	0
R172S	c.516G>C	1	1	0	0	0	0	0	0	0	1	0	0	1	0	0	0	0	0
L173M	c.517C>A	1	1	0	0	0	0	0	0	0	0	-1	0	0	0	0	0	0	0
L173V	c.517C>G	1	1	0	1	0	0	0	0	0	0	-1	0	0	0	0	0	0	0
L173Q	c.518T>A	1	1	0	1	0	0	0	1	0	0	0	0	0	0	0	0	0	0
L173P	c.518T>C	1	1	0	1	1	0	0	0	0	0	0	0	1	0	0	0	0	0
L173R	c.518T>G	1	1	0	1	0	0	0	1	0	1	0	0	0	0	0	0	0	0
E174K	c.520G>A	1	1	0	0	0	0	0	0	0	1	-1	0	0	0	0	0	1	0
E174Q	c.520G>C	1	1	0	0	0	0	0	0	0	1	-1	0	0	0	0	0	1	0
E174V	c.521A>T	1	1	0	0	0	0	0	1	0	1	0	0	0	0	0	0	1	0
E174A	c.521A>C	1	1	0	0	0	0	0	1	0	1	0	0	0	0	0	0	1	0
E174G	c.521A>G	1	1	0	0	0	0	0	1	0	1	0	0	1	0	0	0	1	0
E174D	c.522G>T	1	1	0	0	0	0	0	0	0	0	-1	1	0	0	0	0	1	0
E174D	c.522G>C	1	1	0	0	0	0	0	0	0	0	-1	0	0	0	0	0	1	0
S175C	c.523A>T	1	1	0	0	0	0	0	0	0	0	0	0	0	0	0	0	0	0
S175R	c.523A>C	1	1	0	0	0	0	0	0	0	1	0	1	1	0	0	0	0	0
S175G	c.523A>G	1	1	0	0	0	0	0	1	0	0	-1	0	0	0	0	0	0	0
S175N	c.524G>A	1	1	0	0	0	0	0	0	0	0	-1	0	0	0	0	0	0	0
S175I	c.524G>T	1	1	0	0	0	0	0	1	0	0	0	1	1	0	0	0	0	0
S175T	c.524G>C	1	1	0	0	0	0	0	0	0	0	-1	1	0	0	0	0	0	0
L176I	c.526T>A	1	1	0	0	0	0	0	0	0	0	-1	0	0	0	0	0	0	0
L176V	c.526T>G	1	1	0	0	0	0	0	0	0	0	-1	0	0	0	0	0	0	0
L176S	c.527T>C	1	1	0	1	0	0	0	1	0	0	0	0	1	0	0	0	0	0
L176F	c.528A>T	1	1	0	0	0	0	0	0	1	0	-1	1	0	0	0	0	0	0
L176F	c.528A>C	1	1	0	0	0	0	0	0	1	0	-1	0	0	0	0	0	0	0
L177I	c.529C>A	0	1	0	0	0	0	0	0	0	0	-1	1	0	0	0	0	0	0
L177F	c.529C>T	0	1	0	0	0	0	0	0	1	0	-1	1	0	0	0	0	0	0
L177V	c.529C>G	0	1	0	1	0	0	0	0	0	0	-1	0	0	0	0	0	0	0
L177H	c.530T>A	0	1	0	1	0	0	0	1	1	1	0	1	0	0	0	0	0	0
L177P	c.530T>C	0	1	0	1	1	0	0	0	0	0	0	0	1	0	0	0	0	0
L177R	c.530T>G	0	1	0	1	0	0	0	1	0	1	0	0	0	0	0	0	0	0
N178Y	c.532A>T	1	1	0	0	0	0	0	0	1	0	0	0	1	0	0	0	0	0
N178H	c.532A>C	1	1	0	0	0	0	0	0	1	1	-1	0	0	0	0	0	0	0
N178D	c.532A>G	1	1	0	0	0	0	0	0	0	1	-1	0	0	0	0	0	0	0
N178I	c.533A>T	1	1	0	0	0	0	0	1	0	0	0	0	1	0	0	0	0	0
N178T	c.533A>C	1	1	0	0	0	0	0	0	0	0	-1	1	0	0	0	0	0	0
N178S	c.533A>G	1	1	0	1	0	0	0	0	0	0	-1	0	0	0	0	0	0	0
N178K	c.534C>A	1	1	0	0	0	0	0	0	0	1	-1	0	1	0	0	0	0	0
Y179N	c.535T>A	0	1	0	1	0	0	0	0	1	0	0	0	1	0	0	0	0	0
Y179H	c.535T>C	0	1	0	1	0	0	0	0	0	1	-1	0	0	0	0	0	0	0
Y179D	c.535T>G	0	1	0	1	0	0	0	0	1	1	0	0	1	0	0	0	0	0
Y179F	c.536A>T	0	1	0	0	0	0	0	1	0	0	-1	0	0	0	0	0	0	0
Y179S	c.536A>C	0	1	0	1	0	0	0	0	1	0	0	1	1	0	0	0	0	0
Y179C	c.536A>G	0	1	0	0	0	0	0	0	1	0	0	0	1	0	0	0	0	0
Q180K	c.538C>A	1	1	0	1	0	0	0	0	0	1	-1	0	0	0	0	0	0	0
Q180E	c.538C>G	1	1	0	1	0	0	0	0	0	1	-1	0	0	0	0	0	0	0
Q180L	c.539A>T	1	1	0	0	0	0	0	1	0	0	0	0	0	0	0	0	0	1
Q180P	c.539A>C	1	1	0	1	1	0	0	1	0	0	0	0	0	0	0	0	0	0
Q180R	c.539A>G	1	1	0	1	0	0	0	0	0	1	-1	0	0	0	0	0	0	0
Q180H	c.540G>T	1	1	0	0	0	0	0	0	1	1	-1	1	0	0	0	0	0	0
Q180H	c.540G>C	1	1	0	0	0	0	0	0	1	1	-1	0	0	0	0	0	0	0
T181S	c.541A>T	1	1	0	1	0	0	0	0	0	0	-1	0	0	0	0	0	0	0
T181P	c.541A>C	1	1	0	0	1	0	0	1	0	0	0	0	0	0	0	0	0	0
T181A	c.541A>G	1	1	0	0	0	0	0	1	0	0	-1	0	0	0	0	0	0	0
T181N	c.542C>A	1	1	0	0	0	0	0	0	0	0	-1	1	0	0	0	0	0	0
T181I	c.542C>T	1	1	0	0	0	0	0	1	0	0	0	1	1	0	0	0	0	1
T181S	c.542C>G	1	1	0	1	0	0	0	0	0	0	-1	1	0	0	0	0	0	0
M182L	c.544A>T	0	1	0	0	0	0	0	0	0	0	-1	0	0	0	0	0	0	0
M182V	c.544A>G	0	1	0	1	0	0	0	0	0	0	-1	0	0	0	0	0	0	0
M182K	c.545T>A	0	1	0	1	0	0	0	1	0	1	0	0	0	0	0	0	0	0
M182T	c.545T>C	0	1	0	1	0	0	0	1	0	0	0	0	0	0	0	0	0	0
M182R	c.545T>G	0	1	0	1	0	0	0	1	0	1	0	0	0	0	0	0	0	0
M182I	c.546G>A	0	1	0	1	0	0	0	0	0	0	-1	0	0	0	0	0	0	0
V183M	c.547G>A	0	1	0	0	0	0	0	0	0	0	-1	0	0	0	0	0	0	0
V183L	c.547G>T	0	1	0	0	0	0	0	0	0	0	-1	0	0	0	0	0	0	0
V183E	c.548T>A	0	1	0	1	0	0	0	1	0	1	0	0	0	0	0	0	0	0
V183A	c.548T>C	0	1	0	1	0	0	0	0	0	0	-1	0	1	0	0	0	0	0
V183G	c.548T>G	0	1	0	1	0	0	0	0	0	0	0	0	1	0	0	0	0	0
C184S	c.550T>A	0	1	0	1	0	0	0	0	0	0	0	0	0	0	0	0	0	0
C184R	c.550T>C	0	1	0	1	0	0	0	0	0	1	0	1	1	0	0	0	0	0
C184G	c.550T>G	0	1	0	1	0	0	0	1	0	0	0	0	0	0	0	0	0	0
C184Y	c.551G>A	0	1	0	1	0	0	0	0	1	0	0	0	1	0	0	0	0	0
C184F	c.551G>T	0	1	0	1	0	0	0	1	1	0	0	0	1	0	0	0	0	0
C184S	c.551G>C	0	1	0	1	0	0	0	0	0	0	0	1	0	0	0	0	0	0
C184W	c.552T>G	0	1	0	1	0	0	0	1	1	0	0	1	1	0	0	0	0	0
D185N	c.553G>A	1	1	0	1	0	0	0	0	0	1	-1	0	0	0	0	0	0	0
D185Y	c.553G>T	1	1	0	0	0	0	0	0	1	1	0	0	1	0	0	0	0	0
D185H	c.553G>C	1	1	0	0	0	0	0	0	1	1	0	0	0	0	0	0	0	0
D185V	c.554A>T	1	1	0	0	0	0	0	1	0	1	0	1	0	0	0	0	0	0
D185A	c.554A>C	1	1	0	0	0	0	0	1	0	1	0	1	0	0	0	0	0	0
D185G	c.554A>G	1	1	0	0	0	0	0	1	0	1	0	0	1	0	0	0	0	0
D185E	c.555C>A	1	1	0	0	0	0	0	0	0	0	-1	0	0	0	0	0	0	0
I186F	c.556A>T	1	1	0	0	0	0	0	0	1	0	-1	0	0	0	0	0	0	0
I186L	c.556A>C	1	1	0	0	0	0	0	0	0	0	-1	1	0	0	0	0	0	0
I186V	c.556A>G	1	1	0	1	0	0	0	0	0	0	-1	1	0	0	0	0	0	0
I186N	c.557T>A	1	1	0	1	0	0	0	1	0	0	0	0	1	0	0	0	0	0
I186T	c.557T>C	1	1	0	1	0	0	0	1	0	0	0	1	1	0	0	0	0	0
I186S	c.557T>G	1	1	0	1	0	0	0	1	0	0	0	0	1	0	0	0	0	0
I186M	c.558C>G	1	1	0	0	0	0	0	0	0	0	-1	0	0	0	0	0	0	0
T187S	c.559A>T	1	1	0	1	0	0	0	0	0	0	-1	0	0	0	0	0	0	0
T187P	c.559A>C	1	1	0	0	1	0	0	1	0	0	0	0	0	0	0	0	0	0
T187A	c.559A>G	1	1	0	0	0	0	0	1	0	0	-1	0	0	0	0	0	0	0
T187K	c.560C>A	1	1	0	1	0	0	0	0	0	1	0	0	1	0	0	0	0	0
T187I	c.560C>T	1	1	0	0	0	0	0	1	0	0	0	0	1	0	0	0	0	1
T187R	c.560C>G	1	1	0	1	0	0	0	0	0	1	0	0	1	0	0	0	0	0
G188S	c.562G>A	0	0	0	0	0	0	0	1	0	0	-1	0	0	0	0	0	0	0
G188C	c.562G>T	0	0	0	0	0	0	0	1	0	0	0	0	0	0	0	0	0	1
G188R	c.562G>C	0	0	0	1	0	0	0	1	0	1	0	1	1	0	0	0	0	0
G188D	c.563G>A	0	0	0	1	0	0	0	1	0	1	0	0	1	0	0	0	0	0
G188V	c.563G>T	0	0	0	1	0	0	0	0	0	0	0	1	1	0	0	0	0	0
G188A	c.563G>C	0	0	0	0	0	0	0	0	0	0	-1	1	0	0	0	0	0	0
L189M	c.565C>A	0	0	0	0	0	0	0	0	0	0	-1	0	0	0	0	0	0	0
L189V	c.565C>G	0	0	0	0	0	0	0	0	0	0	-1	0	0	0	0	0	0	0
L189Q	c.566T>A	0	0	0	1	0	0	0	1	0	0	0	0	0	0	0	0	0	0
L189P	c.566T>C	0	0	0	1	1	0	0	0	0	0	0	0	1	0	0	0	0	0
L189R	c.566T>G	0	0	0	0	0	0	0	1	0	1	0	0	0	0	0	0	0	0
D190N	c.568G>A	0	0	0	0	0	0	0	0	0	1	-1	0	0	0	0	0	0	0
D190Y	c.568G>T	0	0	0	1	0	0	0	0	1	1	0	0	1	0	0	0	0	0
D190H	c.568G>C	0	0	0	0	0	0	0	0	1	1	0	0	0	0	0	0	0	0
D190V	c.569A>T	0	0	0	0	0	0	0	1	0	1	0	1	0	0	0	0	0	0
D190A	c.569A>C	0	0	0	0	0	0	0	1	0	1	0	1	0	0	0	0	0	0
D190G	c.569A>G	0	0	0	0	0	0	0	1	0	1	0	0	1	0	0	0	0	0
D190E	c.570C>A	0	0	0	0	0	0	0	0	0	0	-1	0	0	0	0	0	0	0
M191L	c.571A>T	0	0	1	0	0	0	0	0	0	0	-1	0	0	0	0	0	0	1
M191V	c.571A>G	0	0	1	0	0	0	0	0	0	0	-1	0	0	0	0	0	0	1
M191K	c.572T>A	0	0	1	0	0	0	0	1	0	1	0	0	0	0	0	0	0	1
M191T	c.572T>C	0	0	1	0	0	0	0	1	0	0	0	0	0	0	0	0	0	1
M191R	c.572T>G	0	0	1	0	0	0	0	1	0	1	0	0	0	0	0	0	0	1
M191I	c.573G>A	0	0	1	0	0	0	0	0	0	0	-1	0	0	0	0	0	0	1
A192T	c.574G>A	1	0	1	1	0	0	0	1	0	0	-1	0	0	0	0	0	0	0
A192S	c.574G>T	1	0	1	1	0	0	0	1	0	0	-1	0	0	0	0	0	0	0
A192P	c.574G>C	1	0	1	1	1	0	0	0	0	0	0	0	0	0	0	0	0	0
A192D	c.575C>A	1	0	1	1	0	0	0	1	0	1	0	1	0	0	0	0	0	0
A192V	c.575C>T	1	0	1	0	0	0	0	0	0	0	-1	0	1	0	0	0	0	1
A192G	c.575C>G	1	0	1	1	0	0	0	0	0	0	-1	1	0	0	0	0	0	0
N193Y	c.577A>T	1	0	0	0	0	0	0	0	1	0	0	0	1	0	0	0	0	0
N193H	c.577A>C	1	0	0	0	0	0	0	0	1	1	-1	0	0	0	0	0	0	1
N193D	c.577A>G	1	0	0	0	0	0	0	0	0	1	-1	0	0	0	0	0	0	0
N193I	c.578A>T	1	0	0	0	0	0	0	1	0	0	0	1	1	0	0	0	0	1
N193T	c.578A>C	1	0	0	0	0	0	0	0	0	0	-1	1	0	0	0	0	0	0
N193S	c.578A>G	1	0	0	0	0	0	0	0	0	0	-1	0	0	0	0	0	0	0
N193K	c.579T>A	1	0	0	0	0	0	0	0	0	1	-1	1	1	0	0	0	0	0
A194T	c.580G>A	1	0	0	1	0	0	0	1	0	0	-1	0	0	0	0	0	0	0
A194S	c.580G>T	1	0	0	0	0	0	0	1	0	0	-1	0	0	0	0	0	0	0
A194P	c.580G>C	1	0	0	0	1	0	0	0	0	0	0	0	0	0	0	0	0	0
A194E	c.581C>A	1	0	0	1	0	0	0	1	0	1	0	0	0	0	0	0	0	0
A194V	c.581C>T	1	0	0	0	0	0	0	0	0	0	-1	0	1	0	0	0	0	0
A194G	c.581C>G	1	0	0	0	0	0	0	0	0	0	-1	0	0	0	0	0	0	0
S195T	c.583T>A	1	0	0	0	0	0	0	0	0	0	-1	0	0	0	0	0	0	0
S195P	c.583T>C	1	0	0	0	1	0	0	1	0	0	0	0	0	0	0	0	0	0
S195A	c.583T>G	1	0	0	1	0	0	0	1	0	0	-1	0	0	0	0	0	0	0
S195Y	c.584C>A	1	0	0	1	0	0	0	0	1	0	0	1	1	0	0	0	0	0
S195F	c.584C>T	1	0	0	1	0	0	0	1	1	0	0	1	1	0	0	0	0	0
S195C	c.584C>G	1	0	0	1	0	0	0	0	0	0	0	1	0	0	0	0	0	0
L196M	c.586C>A	1	0	0	1	0	0	0	0	0	0	-1	0	0	0	0	0	0	0
L196V	c.586C>G	1	0	0	1	0	0	0	0	0	0	-1	0	0	0	0	0	0	0
L196Q	c.587T>A	1	0	0	1	0	0	0	1	0	0	0	0	0	0	0	0	0	0
L196P	c.587T>C	1	0	0	1	1	0	0	0	0	0	0	0	1	0	0	0	0	0
L196R	c.587T>G	1	0	0	1	0	0	0	1	0	1	0	0	0	0	0	0	0	0
L197M	c.589C>A	1	0	0	1	0	0	0	0	0	0	-1	0	0	0	0	1	0	0
L197V	c.589C>G	1	0	0	1	0	0	0	0	0	0	-1	0	0	0	0	1	0	0
L197Q	c.590T>A	1	0	0	1	0	0	0	1	0	0	0	0	0	0	0	1	0	0
L197P	c.590T>C	1	0	0	1	1	0	0	0	0	0	0	0	1	0	0	1	0	0
L197R	c.590T>G	1	0	0	1	0	0	0	1	0	1	0	0	0	0	0	1	0	0
D198N	c.592G>A	1	0	0	1	0	0	0	0	0	1	-1	0	0	0	1	0	0	0
D198Y	c.592G>T	1	0	0	0	0	0	0	0	1	1	0	0	1	0	1	0	0	0
D198H	c.592G>C	1	0	0	0	0	0	0	0	1	1	0	0	0	0	1	0	0	1
D198V	c.593A>T	1	0	0	1	0	0	0	1	0	1	0	1	0	0	1	0	0	0
D198A	c.593A>C	1	0	0	1	0	0	0	1	0	1	0	1	0	0	1	0	0	0
D198G	c.593A>G	1	0	0	0	0	0	0	1	0	1	0	0	1	0	1	0	0	0
D198E	c.594T>A	1	0	0	0	0	0	0	0	0	0	-1	1	0	0	1	0	0	0
E199K	c.595G>A	1	1	0	0	0	0	0	0	0	1	-1	0	0	0	1	0	0	0
E199Q	c.595G>C	1	1	0	0	0	0	0	0	0	1	-1	0	0	0	1	0	0	0
E199V	c.596A>T	1	1	0	0	0	0	0	1	0	1	0	0	0	0	1	0	0	0
E199A	c.596A>C	1	1	0	0	0	0	0	1	0	1	0	0	0	0	1	0	0	0
E199G	c.596A>G	1	1	0	0	0	0	0	1	0	1	0	0	1	0	1	0	0	0
E199D	c.597G>T	1	1	0	0	0	0	0	0	0	0	-1	1	0	0	1	0	0	0
E199D	c.597G>C	1	1	0	0	0	0	0	0	0	0	-1	0	0	0	1	0	0	0
G200R	c.598G>A	0	1	0	1	0	0	0	1	0	1	0	0	1	0	1	0	0	0
G200W	c.598G>T	0	1	0	0	0	0	0	0	1	0	0	0	1	0	1	0	0	1
G200E	c.599G>A	0	1	0	0	0	0	0	1	0	1	0	0	1	0	1	0	0	0
G200V	c.599G>T	0	1	0	0	0	0	0	0	0	0	0	0	1	0	1	0	0	1
G200A	c.599G>C	0	1	0	0	0	0	0	0	0	0	-1	0	0	0	1	0	0	1
T201S	c.601A>T	1	1	0	0	0	0	0	0	0	0	-1	0	0	0	0	0	0	0
T201P	c.601A>C	1	1	0	0	1	0	0	1	0	0	0	0	0	0	0	0	0	0
T201A	c.601A>G	1	1	0	0	0	0	0	1	0	0	-1	0	0	0	0	0	0	0
T201N	c.602C>A	1	1	0	0	0	0	0	0	0	0	-1	1	0	0	0	0	0	0
T201I	c.602C>T	1	1	0	0	0	0	0	1	0	0	0	0	1	0	0	0	0	1
T201S	c.602C>G	1	1	0	0	0	0	0	0	0	0	-1	1	0	0	0	0	0	0
A202T	c.604G>A	1	1	0	1	0	0	0	1	0	0	-1	0	0	0	0	0	0	0
A202S	c.604G>T	1	1	0	1	0	0	0	1	0	0	-1	0	0	0	0	0	0	0
A202P	c.604G>C	1	1	0	1	1	0	0	0	0	0	0	0	0	0	0	0	0	0
A202E	c.605C>A	1	1	0	1	0	0	0	1	0	1	0	0	0	0	0	0	0	0
A202V	c.605C>T	1	1	0	0	0	0	0	0	0	0	-1	0	1	0	0	0	0	0
A202G	c.605C>G	1	1	0	1	0	0	0	0	0	0	-1	0	0	0	0	0	0	0
A203T	c.607G>A	1	1	0	1	0	0	0	1	0	0	-1	0	0	0	0	0	0	0
A203S	c.607G>T	1	1	0	1	0	0	0	1	0	0	-1	0	0	0	0	0	0	0
A203P	c.607G>C	1	1	0	1	1	0	0	0	0	0	0	0	0	0	0	0	0	0
A203D	c.608C>A	1	1	0	1	0	0	0	1	0	1	0	1	0	0	0	0	0	0
A203V	c.608C>T	1	1	0	0	0	0	0	0	0	0	-1	0	1	0	0	0	0	0
A203G	c.608C>G	1	1	0	1	0	0	0	0	0	0	-1	1	0	0	0	0	0	0
A204T	c.610G>A	1	1	0	1	0	0	0	1	0	0	-1	0	0	0	0	0	0	0
A204S	c.610G>T	1	1	0	1	0	0	0	1	0	0	-1	0	0	0	0	0	0	0
A204P	c.610G>C	1	1	0	1	1	0	0	0	0	0	0	0	0	0	0	0	0	0
A204E	c.611C>A	1	1	0	1	0	0	0	1	0	1	0	0	0	0	0	0	0	0
A204V	c.611C>T	1	1	0	0	0	0	0	0	0	0	-1	0	1	0	0	0	0	0
A204G	c.611C>G	1	1	0	1	0	0	0	0	0	0	-1	0	0	0	0	0	0	0
E205K	c.613G>A	1	1	0	1	0	0	0	0	0	1	-1	0	0	0	0	0	0	0
E205Q	c.613G>C	1	1	0	1	0	0	0	0	0	1	-1	0	0	0	0	0	0	0
E205V	c.614A>T	1	1	0	0	0	0	0	1	0	1	0	0	0	0	0	0	0	0
E205A	c.614A>C	1	1	0	0	0	0	0	1	0	1	0	0	0	0	0	0	0	0
E205G	c.614A>G	1	1	0	0	0	0	0	1	0	1	0	0	1	0	0	0	0	0
E205D	c.615G>T	1	1	0	0	0	0	0	0	0	0	-1	1	0	0	0	0	0	0
E205D	c.615G>C	1	1	0	0	0	0	0	0	0	0	-1	0	0	0	0	0	0	0
A206T	c.616G>A	1	1	0	1	0	0	0	1	0	0	-1	0	0	0	0	0	0	0
A206S	c.616G>T	1	1	0	1	0	0	0	1	0	0	-1	0	0	0	0	0	0	0
A206P	c.616G>C	1	1	0	1	1	0	0	0	0	0	0	0	0	0	0	0	0	0
A206E	c.617C>A	1	1	0	1	0	0	0	1	0	1	0	0	0	0	0	0	0	0
A206V	c.617C>T	1	1	0	0	0	0	0	0	0	0	-1	0	1	0	0	0	0	0
A206G	c.617C>G	1	1	0	1	0	0	0	0	0	0	-1	0	0	0	0	0	0	0
L207M	c.619C>A	1	1	0	1	0	0	0	0	0	0	-1	0	0	0	0	0	0	0
L207V	c.619C>G	1	1	0	0	0	0	0	0	0	0	-1	0	0	0	0	0	0	0
L207Q	c.620T>A	1	1	0	1	0	0	0	1	0	0	0	0	0	0	0	0	0	0
L207P	c.620T>C	1	1	0	1	1	0	0	0	0	0	0	0	1	0	0	0	0	0
L207R	c.620T>G	1	1	0	1	0	0	0	1	0	1	0	0	0	0	0	0	0	0
Q208K	c.622C>A	0	1	0	0	0	0	0	0	0	1	-1	0	0	0	0	0	0	0
Q208E	c.622C>G	0	1	0	0	0	0	0	0	0	1	-1	0	0	0	0	0	0	0
Q208L	c.623A>T	0	1	0	0	0	0	0	1	0	0	0	0	0	0	0	0	0	0
Q208P	c.623A>C	0	1	0	0	1	0	0	1	0	0	0	0	0	0	0	0	0	0
Q208R	c.623A>G	0	1	0	0	0	0	0	0	0	1	-1	0	0	0	0	0	0	0
Q208H	c.624G>T	0	1	0	0	0	0	0	0	1	1	-1	1	0	0	0	0	0	0
Q208H	c.624G>C	0	1	0	0	0	0	0	0	1	1	-1	0	0	0	0	0	0	0
L209M	c.625C>A	0	1	0	0	0	0	0	0	0	0	-1	0	0	0	0	0	0	0
L209V	c.625C>G	0	1	0	0	0	0	0	0	0	0	-1	0	0	0	0	0	0	0
L209Q	c.626T>A	0	1	0	0	0	0	0	1	0	0	0	0	0	0	0	0	0	0
L209P	c.626T>C	0	1	0	1	1	0	0	0	0	0	0	0	1	0	0	0	0	0
L209R	c.626T>G	0	1	0	1	0	0	0	1	0	1	0	0	0	0	0	0	0	0
C210S	c.628T>A	0	1	0	1	0	0	0	0	0	0	0	0	0	0	0	0	0	0
C210R	c.628T>C	0	1	0	1	0	0	0	0	0	1	0	1	1	0	0	0	0	0
C210G	c.628T>G	0	1	0	1	0	0	0	1	0	0	0	0	0	0	0	0	0	0
C210Y	c.629G>A	0	1	0	1	0	0	0	0	1	0	0	0	1	0	0	0	0	0
C210F	c.629G>T	0	1	0	0	0	0	0	1	1	0	0	0	1	0	0	0	0	0
C210S	c.629G>C	0	1	0	1	0	0	0	0	0	0	0	1	0	0	0	0	0	0
C210W	c.630C>G	0	1	0	0	0	0	0	1	1	0	0	0	1	0	0	0	0	0
Y211N	c.631T>A	0	0	0	0	0	0	0	0	1	0	0	0	1	0	0	0	0	0
Y211H	c.631T>C	0	0	0	0	0	0	0	0	0	1	-1	0	0	0	0	0	0	0
Y211D	c.631T>G	0	0	0	0	0	0	0	0	1	1	0	0	1	0	0	0	0	0
Y211F	c.632A>T	0	0	0	0	0	0	0	1	0	0	-1	0	0	0	0	0	0	0
Y211S	c.632A>C	0	0	0	0	0	0	0	0	1	0	0	1	1	0	0	0	0	0
Y211C	c.632A>G	0	0	0	0	0	0	0	0	1	0	0	0	1	0	0	0	0	0
R212G	c.634A>G	0	0	0	0	0	0	0	1	0	1	0	0	1	1	0	0	0	0
R212K	c.635G>A	0	0	0	0	0	0	0	0	0	0	-1	0	0	1	0	0	0	0
R212I	c.635G>T	0	0	0	0	0	0	0	1	0	1	0	0	0	1	0	0	0	0
R212T	c.635G>C	0	0	0	0	0	0	0	0	0	1	0	0	1	1	0	0	0	0
R212S	c.636A>T	0	0	0	0	0	0	0	0	0	1	0	1	1	1	0	0	0	0
R212S	c.636A>C	0	0	0	0	0	0	0	0	0	1	0	0	1	1	0	0	0	0
H213N	c.637C>A	0	0	0	0	0	0	0	0	1	1	-1	0	0	0	0	0	0	0
H213Y	c.637C>T	0	0	0	0	0	0	0	0	0	1	-1	0	0	0	0	0	0	0
H213D	c.637C>G	0	0	0	0	0	0	0	0	1	1	0	0	0	0	0	0	0	0
H213L	c.638A>T	0	0	0	0	0	0	0	1	1	1	0	1	0	0	0	0	0	0
H213P	c.638A>C	0	0	0	1	1	0	0	1	1	1	0	1	0	0	0	0	0	0
H213R	c.638A>G	0	0	0	0	0	0	0	0	1	0	-1	1	0	0	0	0	0	0
H213Q	c.639C>A	0	0	0	0	0	0	0	0	1	1	-1	0	0	0	0	0	0	0
N214Y	c.640A>T	0	0	0	0	0	0	0	0	1	0	0	0	1	0	0	0	0	0
N214H	c.640A>C	0	0	0	0	0	0	0	0	1	1	-1	0	0	0	0	0	0	0
N214D	c.640A>G	0	0	0	0	0	0	0	0	0	1	-1	0	0	0	0	0	0	0
N214I	c.641A>T	0	0	0	1	0	0	0	1	0	0	0	0	1	0	0	0	0	0
N214T	c.641A>C	0	0	0	1	0	0	0	0	0	0	-1	1	0	0	0	0	0	0
N214S	c.641A>G	0	0	0	0	0	0	0	0	0	0	-1	0	0	0	0	0	0	0
N214K	c.642C>A	0	0	0	0	0	0	0	0	0	1	-1	0	1	0	0	0	0	0
K215Q	c.643A>C	0	0	0	0	0	0	0	0	0	1	-1	0	0	0	0	0	0	0
K215E	c.643A>G	0	0	0	0	0	0	0	0	0	1	-1	0	0	0	0	0	0	0
K215M	c.644A>T	0	0	0	1	0	0	0	1	0	1	0	0	0	0	0	0	0	0
K215T	c.644A>C	0	0	0	0	0	0	0	0	0	1	0	0	1	0	0	0	0	0
K215R	c.644A>G	0	0	0	0	0	0	0	0	0	0	-1	0	0	0	0	0	0	0
K215N	c.645G>T	0	0	0	0	0	0	0	0	0	1	-1	1	1	0	0	0	0	0
K215N	c.645G>C	0	0	0	0	0	0	0	0	0	1	-1	0	1	0	0	0	0	0
R216W	c.646A>T	0	0	0	0	0	0	0	1	1	1	0	0	1	0	0	0	0	0
R216G	c.646A>G	0	0	0	0	0	0	0	1	0	1	0	0	1	0	0	0	0	0
R216K	c.647G>A	0	0	0	0	0	0	0	0	0	0	-1	0	0	0	0	0	0	0
R216M	c.647G>T	0	0	0	0	0	0	0	1	0	1	0	0	0	0	0	0	0	0
R216T	c.647G>C	0	0	0	0	0	0	0	0	0	1	0	0	1	0	0	0	0	0
R216S	c.648G>T	0	0	0	0	0	0	0	0	0	1	0	1	1	0	0	0	0	0
R216S	c.648G>C	0	0	0	0	0	0	0	0	0	1	0	0	1	0	0	0	0	0
R217W	c.649A>T	0	0	0	1	0	0	0	1	1	1	0	0	1	0	0	0	0	0
R217G	c.649A>G	0	0	0	0	0	0	0	1	0	1	0	0	1	0	0	0	0	0
R217K	c.650G>A	0	0	0	0	0	0	0	0	0	0	-1	0	0	0	0	0	0	0
R217M	c.650G>T	0	0	0	0	0	0	0	1	0	1	0	0	0	0	0	0	0	0
R217T	c.650G>C	0	0	0	0	0	0	0	0	0	1	0	0	1	0	0	0	0	0
R217S	c.651G>T	0	0	0	0	0	0	0	0	0	1	0	1	1	0	0	0	0	0
R217S	c.651G>C	0	0	0	0	0	0	0	0	0	1	0	0	1	0	0	0	0	0
K218Q	c.652A>C	0	0	1	1	0	0	0	0	0	1	-1	0	0	0	0	0	0	0
K218E	c.652A>G	0	0	1	0	0	0	0	0	0	1	-1	0	0	0	0	0	0	0
K218I	c.653A>T	0	0	1	1	0	0	0	1	0	1	0	0	0	0	0	0	0	0
K218T	c.653A>C	0	0	1	1	0	0	0	0	0	1	0	0	1	0	0	0	0	0
K218R	c.653A>G	0	0	1	0	0	0	0	0	0	0	-1	0	0	0	0	0	0	0
K218N	c.654A>T	0	0	1	1	0	0	0	0	0	1	-1	1	1	0	0	0	0	0
K218N	c.654A>C	0	0	1	1	0	0	0	0	0	1	-1	0	1	0	0	0	0	0
F219I	c.655T>A	0	0	1	0	0	0	0	0	1	0	-1	1	0	0	0	0	0	0
F219L	c.655T>C	0	0	1	0	0	0	0	0	1	0	-1	1	0	0	0	0	0	0
F219V	c.655T>G	0	0	1	0	0	0	0	0	1	0	0	1	0	0	0	0	0	0
F219Y	c.656T>A	0	0	1	1	0	0	0	1	0	0	-1	0	0	0	0	0	0	0
F219S	c.656T>C	0	0	1	1	0	0	0	1	1	0	0	1	1	0	0	0	0	0
F219C	c.656T>G	0	0	1	0	0	0	0	1	1	0	0	0	1	0	0	0	0	0
L220I	c.658C>A	0	0	1	1	0	0	0	0	0	0	-1	1	0	0	0	0	0	0
L220F	c.658C>T	0	0	1	1	0	0	0	0	1	0	-1	1	0	0	0	0	0	0
L220V	c.658C>G	0	0	1	1	0	0	0	0	0	0	-1	0	0	0	0	0	0	0
L220H	c.659T>A	0	0	1	1	0	0	0	1	1	1	0	1	0	0	0	0	0	0
L220P	c.659T>C	0	0	1	1	1	0	0	0	0	0	0	0	1	0	0	0	0	0
L220R	c.659T>G	0	0	1	1	0	0	0	1	0	1	0	0	0	0	0	0	0	0
V221I	c.661G>A	1	0	1	1	0	0	0	0	0	0	-1	0	0	0	0	0	0	0
V221F	c.661G>T	1	0	1	1	0	0	0	0	1	0	0	1	0	0	0	0	0	0
V221L	c.661G>C	1	0	1	1	0	0	0	0	0	0	-1	0	0	0	0	0	0	0
V221D	c.662T>A	1	0	1	1	0	0	0	1	0	1	0	1	0	0	0	0	0	0
V221A	c.662T>C	1	0	1	1	0	0	0	0	0	0	-1	0	1	0	0	0	0	0
V221G	c.662T>G	1	0	1	1	0	0	0	0	0	0	0	1	1	0	0	0	0	0
D222N	c.664G>A	0	0	0	0	0	0	0	0	0	1	-1	0	0	0	0	0	0	0
D222Y	c.664G>T	0	0	0	1	0	0	0	0	1	1	0	0	1	0	0	0	0	0
D222H	c.664G>C	0	0	0	0	0	0	0	0	1	1	0	0	0	0	0	0	0	0
D222V	c.665A>T	0	0	0	1	0	0	0	1	0	1	0	1	0	0	0	0	0	0
D222A	c.665A>C	0	0	0	1	0	0	0	1	0	1	0	1	0	0	0	0	0	0
D222G	c.665A>G	0	0	0	0	0	0	0	1	0	1	0	0	1	0	0	0	0	0
D222E	c.666T>A	0	0	0	1	0	0	0	0	0	0	-1	1	0	0	0	0	0	0
P223T	c.667C>A	0	0	0	1	1	0	0	1	0	0	0	0	0	0	0	0	0	0
P223S	c.667C>T	0	0	0	0	1	0	0	1	0	0	0	0	0	0	0	0	0	0
P223A	c.667C>G	0	0	0	1	1	0	0	0	0	0	0	0	0	0	0	0	0	0
P223H	c.668C>A	0	0	0	1	1	0	0	1	1	1	0	1	0	0	0	0	0	0
P223L	c.668C>T	0	0	0	0	1	0	0	0	0	0	0	0	1	0	0	0	0	0
P223R	c.668C>G	0	0	0	1	1	0	0	1	0	1	0	0	1	0	0	0	0	0
R224S	c.670C>A	0	0	0	1	0	0	0	0	0	1	0	1	1	0	0	0	0	0
R224C	c.670C>T	0	0	0	1	0	0	0	0	0	1	0	1	1	0	0	0	0	0
R224G	c.670C>G	0	0	0	1	0	0	0	1	0	1	0	1	1	0	0	0	0	0
R224H	c.671G>A	0	0	0	1	0	0	0	0	1	0	-1	1	0	0	0	0	0	0
R224L	c.671G>T	0	0	0	1	0	0	0	1	0	1	0	0	0	0	0	0	0	0
R224P	c.671G>C	0	0	0	1	1	0	0	1	0	1	0	0	1	0	0	0	0	0
C225S	c.673T>A	0	0	0	0	0	0	0	0	0	0	0	0	0	0	1	0	0	0
C225R	c.673T>C	0	0	0	0	0	0	0	0	0	1	0	1	1	0	1	0	0	1
C225G	c.673T>G	0	0	0	0	0	0	0	1	0	0	0	0	0	0	1	0	0	0
C225Y	c.674G>A	0	0	0	0	0	0	0	0	1	0	0	0	1	0	1	0	0	0
C225F	c.674G>T	0	0	0	0	0	0	0	1	1	0	0	0	1	0	1	0	0	0
C225S	c.674G>C	0	0	0	0	0	0	0	0	0	0	0	1	0	0	1	0	0	0
C225W	c.675C>G	0	0	0	0	0	0	0	1	1	0	0	0	1	0	1	0	0	0
H226N	c.676C>A	0	0	0	1	0	0	0	0	1	1	-1	0	0	0	1	0	0	0
H226Y	c.676C>T	0	0	0	1	0	0	0	0	0	1	-1	0	0	0	1	0	0	0
H226D	c.676C>G	0	0	0	1	0	0	0	0	1	1	0	0	0	0	1	0	0	0
H226L	c.677A>T	0	0	0	1	0	0	0	1	1	1	0	1	0	0	1	0	0	0
H226P	c.677A>C	0	0	0	1	1	0	0	1	1	1	0	1	0	0	1	0	0	0
H226R	c.677A>G	0	0	0	1	0	0	0	0	1	0	-1	1	0	0	1	0	0	0
H226Q	c.678C>A	0	0	0	1	0	0	0	0	1	1	-1	0	0	0	1	0	0	0
P227T	c.679C>A	1	1	0	0	1	0	0	1	0	0	0	0	0	0	0	0	0	0
P227S	c.679C>T	1	1	0	0	1	0	0	1	0	0	0	0	0	0	0	0	0	1
P227A	c.679C>G	1	1	0	0	1	0	0	0	0	0	0	0	0	0	0	0	0	0
P227Q	c.680C>A	1	1	0	0	1	0	0	1	0	0	0	0	0	0	0	0	0	0
P227L	c.680C>T	1	1	0	0	1	0	0	0	0	0	0	0	1	0	0	0	0	0
P227R	c.680C>G	1	1	0	0	1	0	0	1	0	1	0	0	1	0	0	0	0	0
Q228K	c.682C>A	1	1	0	1	0	0	0	0	0	1	-1	0	0	0	1	0	0	0
Q228E	c.682C>G	1	1	0	0	0	0	0	0	0	1	-1	0	0	0	1	0	0	0
Q228L	c.683A>T	1	1	0	0	0	0	0	1	0	0	0	0	0	0	1	0	0	0
Q228P	c.683A>C	1	1	0	0	1	0	0	1	0	0	0	0	0	0	1	0	0	0
Q228R	c.683A>G	1	1	0	0	0	0	0	0	0	1	-1	0	0	0	1	0	0	0
Q228H	c.684G>T	1	1	0	0	0	0	0	0	1	1	-1	1	0	0	1	0	0	0
Q228H	c.684G>C	1	1	0	0	0	0	0	0	1	1	-1	0	0	0	1	0	0	0
T229S	c.685A>T	1	1	0	1	0	0	0	0	0	0	-1	0	0	0	1	0	0	0
T229P	c.685A>C	1	1	0	1	1	0	0	1	0	0	0	0	0	0	1	0	0	0
T229A	c.685A>G	1	1	0	0	0	0	0	1	0	0	-1	0	0	0	1	0	0	0
T229K	c.686C>A	1	1	0	1	0	0	0	0	0	1	0	0	1	0	1	0	0	0
T229I	c.686C>T	1	1	0	0	0	0	0	1	0	0	0	0	1	0	1	0	0	1
T229R	c.686C>G	1	1	0	1	0	0	0	0	0	1	0	0	1	0	1	0	0	0
I230L	c.688A>T	0	1	0	0	0	0	0	0	0	0	-1	0	0	0	0	0	0	0
I230V	c.688A>G	0	1	0	1	0	0	0	0	0	0	-1	0	0	0	0	0	0	0
I230K	c.689T>A	0	1	0	1	0	0	0	1	0	1	0	0	0	0	0	0	0	0
I230T	c.689T>C	0	1	0	1	0	0	0	1	0	0	0	0	1	0	0	0	0	0
I230R	c.689T>G	0	1	0	1	0	0	0	1	0	1	0	0	0	0	0	0	0	0
I230M	c.690A>G	0	1	0	0	0	0	0	0	0	0	-1	0	0	0	0	0	0	0
A231T	c.691G>A	0	1	0	1	0	0	0	1	0	0	-1	0	0	0	0	0	0	0
A231S	c.691G>T	0	1	0	1	0	0	0	1	0	0	-1	0	0	0	0	0	0	0
A231P	c.691G>C	0	1	0	1	1	0	0	0	0	0	0	0	0	0	0	0	0	0
A231D	c.692C>A	0	1	0	1	0	0	0	1	0	1	0	1	0	0	0	0	0	0
A231V	c.692C>T	0	1	0	0	0	0	0	0	0	0	-1	0	1	0	0	0	0	0
A231G	c.692C>G	0	1	0	0	0	0	0	0	0	0	-1	1	0	0	0	0	0	0
V232I	c.694G>A	1	1	0	0	0	0	0	0	0	0	-1	0	0	0	0	0	0	0
V232F	c.694G>T	1	1	0	0	0	0	0	0	1	0	0	1	0	0	0	0	0	0
V232L	c.694G>C	1	1	0	0	0	0	0	0	0	0	-1	0	0	0	0	0	0	0
V232D	c.695T>A	1	1	0	1	0	0	0	1	0	1	0	1	0	0	0	0	0	0
V232A	c.695T>C	1	1	0	1	0	0	0	0	0	0	-1	0	1	0	0	0	0	0
V232G	c.695T>G	1	1	0	1	0	0	0	0	0	0	0	1	1	0	0	0	0	0
V233I	c.697G>A	0	1	0	0	0	0	0	0	0	0	-1	1	0	0	0	0	0	0
V233F	c.697G>T	0	1	0	0	0	0	0	0	1	0	0	1	0	0	0	0	0	0
V233L	c.697G>C	0	1	0	0	0	0	0	0	0	0	-1	0	0	0	0	0	0	0
V233D	c.698T>A	0	1	0	1	0	0	0	1	0	1	0	1	0	0	0	0	0	0
V233A	c.698T>C	0	1	0	1	0	0	0	0	0	0	-1	0	1	0	0	0	0	0
V233G	c.698T>G	0	1	0	1	0	0	0	0	0	0	0	1	1	0	0	0	0	0
Q234K	c.700C>A	0	1	0	0	0	0	0	0	0	1	-1	0	0	0	0	0	0	0
Q234E	c.700C>G	0	1	0	0	0	0	0	0	0	1	-1	0	0	0	0	0	0	0
Q234L	c.701A>T	0	1	0	0	0	0	0	1	0	0	0	0	0	0	0	0	0	0
Q234P	c.701A>C	0	1	0	1	1	0	0	1	0	0	0	0	0	0	0	0	0	0
Q234R	c.701A>G	0	1	0	1	0	0	0	0	0	1	-1	0	0	0	0	0	0	0
Q234H	c.702G>T	0	1	0	0	0	0	0	0	1	1	-1	1	0	0	0	0	0	0
Q234H	c.702G>C	0	1	0	0	0	0	0	0	1	1	-1	0	0	0	0	0	0	0
T235S	c.703A>T	1	1	0	1	0	0	0	0	0	0	-1	0	0	0	0	0	0	0
T235P	c.703A>C	1	1	0	0	1	0	0	1	0	0	0	0	0	0	0	0	0	0
T235A	c.703A>G	1	1	0	0	0	0	0	1	0	0	-1	0	0	0	0	0	0	0
T235N	c.704C>A	1	1	0	0	0	0	0	0	0	0	-1	1	0	0	0	0	0	0
T235I	c.704C>T	1	1	0	0	0	0	0	1	0	0	0	0	1	0	0	0	0	0
T235S	c.704C>G	1	1	0	1	0	0	0	0	0	0	-1	1	0	0	0	0	0	0
R236G	c.706C>G	1	1	0	1	0	0	0	1	0	1	0	0	1	0	0	0	0	0
R236Q	c.707G>A	1	1	0	0	0	0	0	0	0	1	-1	0	0	0	0	0	0	0
R236L	c.707G>T	1	1	0	0	0	0	0	1	0	1	0	0	0	0	0	0	0	0
R236P	c.707G>C	1	1	0	0	1	0	0	1	0	1	0	0	1	0	0	0	0	0
A237T	c.709G>A	1	1	0	1	0	0	0	1	0	0	-1	0	0	0	0	0	0	0
A237S	c.709G>T	1	1	0	1	0	0	0	1	0	0	-1	0	0	0	0	0	0	0
A237P	c.709G>C	1	1	0	1	1	0	0	0	0	0	0	0	0	0	0	0	0	0
A237D	c.710C>A	1	1	0	1	0	0	0	1	0	1	0	1	0	0	0	0	0	0
A237V	c.710C>T	1	1	0	0	0	0	0	0	0	0	-1	0	1	0	0	0	0	0
A237G	c.710C>G	1	1	0	1	0	0	0	0	0	0	-1	1	0	0	0	0	0	0
K238Q	c.712A>C	0	0	0	0	0	0	0	0	0	1	-1	0	0	0	0	0	0	0
K238E	c.712A>G	0	0	0	0	0	0	0	0	0	1	-1	0	0	0	0	0	0	0
K238I	c.713A>T	0	0	0	0	0	0	0	1	0	1	0	0	0	0	0	0	0	0
K238T	c.713A>C	0	0	0	0	0	0	0	0	0	1	0	0	1	0	0	0	0	0
K238R	c.713A>G	0	0	0	0	0	0	0	0	0	0	-1	0	0	0	0	0	0	0
K238N	c.714A>T	0	0	0	0	0	0	0	0	0	1	-1	1	1	0	0	0	0	0
K238N	c.714A>C	0	0	0	0	0	0	0	0	0	1	-1	0	1	0	0	0	0	0
Y239N	c.715T>A	0	0	0	1	0	0	0	0	1	0	0	0	1	0	0	0	0	0
Y239H	c.715T>C	0	0	0	0	0	0	0	0	0	1	-1	0	0	0	0	0	0	0
Y239D	c.715T>G	0	0	0	1	0	0	0	0	1	1	0	0	1	0	0	0	0	0
Y239F	c.716A>T	0	0	0	1	0	0	0	1	0	0	-1	0	0	0	0	0	0	0
Y239S	c.716A>C	0	0	0	1	0	0	0	0	1	0	0	1	1	0	0	0	0	0
Y239C	c.716A>G	0	0	0	1	0	0	0	0	1	0	0	0	1	0	0	0	0	0
T240S	c.718A>T	0	0	0	0	0	0	0	0	0	0	-1	0	0	0	0	0	0	0
T240P	c.718A>C	0	0	0	0	1	0	0	1	0	0	0	0	0	0	0	0	0	0
T240A	c.718A>G	0	0	0	0	0	0	0	1	0	0	-1	0	0	0	0	0	0	0
T240N	c.719C>A	0	0	0	0	0	0	0	0	0	0	-1	1	0	0	0	0	0	0
T240I	c.719C>T	0	0	0	0	0	0	0	1	0	0	0	0	1	0	0	0	0	0
T240S	c.719C>G	0	0	0	0	0	0	0	0	0	0	-1	1	0	0	0	0	0	0
G241R	c.721G>A	0	0	0	1	0	0	0	1	0	1	0	0	1	0	0	0	0	0
G241E	c.722G>A	0	0	0	1	0	0	0	1	0	1	0	0	1	0	0	0	0	0
G241V	c.722G>T	0	0	0	0	0	0	0	0	0	0	0	0	1	0	0	0	0	0
G241A	c.722G>C	0	0	0	0	0	0	0	0	0	0	-1	0	0	0	0	0	0	0
V242I	c.724G>A	0	0	0	0	0	0	0	0	0	0	-1	1	0	0	0	0	0	0
V242F	c.724G>T	0	0	0	0	0	0	0	0	1	0	0	1	0	0	0	0	0	0
V242L	c.724G>C	0	0	0	0	0	0	0	0	0	0	-1	0	0	0	0	0	0	0
V242D	c.725T>A	0	0	0	1	0	0	0	1	0	1	0	1	0	0	0	0	0	0
V242A	c.725T>C	0	0	0	1	0	0	0	0	0	0	-1	0	1	0	0	0	0	0
V242G	c.725T>G	0	0	0	1	0	0	0	0	0	0	0	1	1	0	0	0	0	0
L243I	c.727C>A	0	0	1	0	0	0	0	0	0	0	-1	1	0	0	0	0	0	0
L243F	c.727C>T	0	0	1	1	0	0	0	0	1	0	-1	1	0	0	0	0	0	0
L243V	c.727C>G	0	0	1	0	0	0	0	0	0	0	-1	0	0	0	0	0	0	0
L243H	c.728T>A	0	0	1	1	0	0	0	1	1	1	0	1	0	0	0	0	0	0
L243P	c.728T>C	0	0	1	1	1	0	0	0	0	0	0	0	1	0	0	0	0	0
L243R	c.728T>G	0	0	1	0	0	0	0	1	0	1	0	0	0	0	0	0	0	0
T244S	c.730A>T	0	0	1	0	0	0	0	0	0	0	-1	0	0	0	0	0	0	0
T244P	c.730A>C	0	0	1	0	1	0	0	1	0	0	0	0	0	0	0	0	0	0
T244A	c.730A>G	0	0	1	0	0	0	0	1	0	0	-1	0	0	0	0	0	0	0
T244N	c.731C>A	0	0	1	0	0	0	0	0	0	0	-1	1	0	0	0	0	0	0
T244I	c.731C>T	0	0	1	0	0	0	0	1	0	0	0	0	1	0	0	0	0	0
T244S	c.731C>G	0	0	1	0	0	0	0	0	0	0	-1	1	0	0	0	0	0	0
E245K	c.733G>A	0	0	1	1	0	0	0	0	0	1	-1	0	0	0	0	0	0	0
E245Q	c.733G>C	0	0	1	1	0	0	0	0	0	1	-1	0	0	0	0	0	0	0
E245V	c.734A>T	0	0	1	1	0	0	0	1	0	1	0	0	0	0	0	0	0	0
E245A	c.734A>C	0	0	1	1	0	0	0	1	0	1	0	0	0	0	0	0	0	0
E245G	c.734A>G	0	0	1	1	0	0	0	1	0	1	0	0	1	0	0	0	0	0
E245D	c.735G>T	0	0	1	0	0	0	0	0	0	0	-1	1	0	0	0	0	0	0
E245D	c.735G>C	0	0	1	0	0	0	0	0	0	0	-1	0	0	0	0	0	0	0
L246M	c.736C>A	0	0	1	0	0	0	0	0	0	0	-1	0	0	0	0	0	0	0
L246V	c.736C>G	0	0	1	0	0	0	0	0	0	0	-1	0	0	0	0	0	0	1
L246Q	c.737T>A	0	0	1	0	0	0	0	1	0	0	0	0	0	0	0	0	0	0
L246P	c.737T>C	0	0	1	0	1	0	0	0	0	0	0	0	1	0	0	0	0	0
L246R	c.737T>G	0	0	1	0	0	0	0	1	0	1	0	0	0	0	0	0	0	0
K247Q	c.739A>C	0	0	0	0	0	0	0	0	0	1	-1	0	0	0	0	0	0	0
K247E	c.739A>G	0	0	0	0	0	0	0	0	0	1	-1	0	0	0	0	0	0	0
K247M	c.740A>T	0	0	0	0	0	0	0	1	0	1	0	0	0	0	0	0	0	0
K247T	c.740A>C	0	0	0	0	0	0	0	0	0	1	0	0	1	0	0	0	0	0
K247R	c.740A>G	0	0	0	0	0	0	0	0	0	0	-1	0	0	0	0	0	0	0
K247N	c.741G>T	0	0	0	0	0	0	0	0	0	1	-1	1	1	0	0	0	0	0
K247N	c.741G>C	0	0	0	0	0	0	0	0	0	1	-1	0	1	0	0	0	0	0
L248I	c.742T>A	0	0	0	0	0	0	0	0	0	0	-1	0	0	0	0	0	0	0
L248V	c.742T>G	0	0	0	1	0	0	0	0	0	0	-1	0	0	0	0	0	0	0
L248S	c.743T>C	0	0	0	0	0	0	0	1	0	0	0	0	1	0	0	0	0	0
L248F	c.744A>T	0	0	0	0	0	0	0	0	1	0	-1	1	0	0	0	0	0	0
L248F	c.744A>C	0	0	0	0	0	0	0	0	1	0	-1	0	0	0	0	0	0	0
P249T	c.745C>A	0	1	0	1	1	0	0	1	0	0	0	0	0	0	0	0	0	0
P249S	c.745C>T	0	1	0	1	1	0	0	1	0	0	0	0	0	0	0	0	0	0
P249A	c.745C>G	0	1	0	0	1	0	0	0	0	0	0	0	0	0	0	0	0	0
P249H	c.746C>A	0	1	0	1	1	0	0	1	1	1	0	1	0	0	0	0	0	0
P249L	c.746C>T	0	1	0	0	1	0	0	0	0	0	0	0	1	0	0	0	0	0
P249R	c.746C>G	0	1	0	1	1	0	0	1	0	1	0	0	1	0	0	0	0	0
C250S	c.748T>A	0	1	0	0	0	0	0	0	0	0	0	0	0	0	0	0	0	1
C250R	c.748T>C	0	1	0	0	0	0	0	0	0	1	0	1	1	0	0	0	0	1
C250G	c.748T>G	0	1	0	0	0	0	0	1	0	0	0	0	0	0	0	0	0	0
C250Y	c.749G>A	0	1	0	0	0	0	0	0	1	0	0	0	1	0	0	0	0	1
C250F	c.749G>T	0	1	0	0	0	0	0	1	1	0	0	0	1	0	0	0	0	1
C250S	c.749G>C	0	1	0	0	0	0	0	0	0	0	0	1	0	0	0	0	0	1
C250W	c.750T>G	0	1	0	0	0	0	0	1	1	0	0	1	1	0	0	0	0	1
E251K	c.751G>A	0	1	0	0	0	0	0	0	0	1	-1	0	0	0	0	0	0	0
E251Q	c.751G>C	0	1	0	0	0	0	0	0	0	1	-1	0	0	0	0	0	0	0
E251V	c.752A>T	0	1	0	0	0	0	0	1	0	1	0	0	0	0	0	0	0	0
E251A	c.752A>C	0	1	0	0	0	0	0	1	0	1	0	0	0	0	0	0	0	0
E251G	c.752A>G	0	1	0	0	0	0	0	1	0	1	0	0	1	0	0	0	0	0
E251D	c.753A>T	0	1	0	0	0	0	0	0	0	0	-1	1	0	0	0	0	0	0
E251D	c.753A>C	0	1	0	0	0	0	0	0	0	0	-1	0	0	0	0	0	0	0
M252L	c.754A>T	0	0	0	1	0	0	0	0	0	0	-1	0	0	0	0	0	0	0
M252V	c.754A>G	0	0	0	1	0	0	0	0	0	0	-1	0	0	0	0	0	0	0
M252K	c.755T>A	0	0	0	0	0	0	0	1	0	1	0	0	0	0	0	0	0	0
M252T	c.755T>C	0	0	0	1	0	0	0	1	0	0	0	0	0	0	0	0	0	0
M252R	c.755T>G	0	0	0	1	0	0	0	1	0	1	0	0	0	0	0	0	0	0
M252I	c.756G>A	0	0	0	1	0	0	0	0	0	0	-1	0	0	0	0	0	0	0
D253N	c.757G>A	0	0	0	0	0	0	0	0	0	1	-1	0	0	0	0	0	0	0
D253Y	c.757G>T	0	0	0	0	0	0	0	0	1	1	0	0	1	0	0	0	0	0
D253H	c.757G>C	0	0	0	0	0	0	0	0	1	1	0	0	0	0	0	0	0	0
D253V	c.758A>T	0	0	0	0	0	0	0	1	0	1	0	1	0	0	0	0	0	1
D253A	c.758A>C	0	0	0	0	0	0	0	1	0	1	0	1	0	0	0	0	0	0
D253G	c.758A>G	0	0	0	0	0	0	0	1	0	1	0	0	1	0	0	0	0	0
D253E	c.759C>A	0	0	0	0	0	0	0	0	0	0	-1	0	0	0	0	0	0	0
F254I	c.760T>A	0	0	0	1	0	0	0	0	1	0	-1	0	0	0	0	0	0	0
F254L	c.760T>C	0	0	0	1	0	0	0	0	1	0	-1	1	0	0	0	0	0	0
F254V	c.760T>G	0	0	0	1	0	0	0	0	1	0	0	1	0	0	0	0	0	0
F254Y	c.761T>A	0	0	0	0	0	0	0	1	0	0	-1	0	0	0	0	0	0	0
F254S	c.761T>C	0	0	0	0	0	0	0	1	1	0	0	1	1	0	0	0	0	0
F254C	c.761T>G	0	0	0	1	0	0	0	1	1	0	0	0	1	0	0	0	0	0
F254L	c.762C>A	0	0	0	1	0	0	0	0	1	0	-1	0	0	0	0	0	0	0
S255C	c.763A>T	0	0	0	1	0	0	0	0	0	0	0	0	0	0	0	0	0	0
S255R	c.763A>C	0	0	0	0	0	0	0	0	0	1	0	1	1	0	0	0	0	0
S255G	c.763A>G	0	0	0	0	0	0	0	1	0	0	-1	0	0	0	0	0	0	0
S255N	c.764G>A	0	0	0	0	0	0	0	0	0	0	-1	0	0	0	0	0	0	0
S255I	c.764G>T	0	0	0	0	0	0	0	1	0	0	0	1	1	0	0	0	0	0
S255T	c.764G>C	0	0	0	0	0	0	0	0	0	0	-1	1	0	0	0	0	0	0
G256R	c.766G>A	0	0	0	0	0	0	0	1	0	1	0	0	1	0	0	0	0	0
G256E	c.767G>A	0	0	0	0	0	0	0	1	0	1	0	0	1	0	0	0	0	0
G256V	c.767G>T	0	0	0	0	0	0	0	0	0	0	0	0	1	0	0	0	0	0
G256A	c.767G>C	0	0	0	0	0	0	0	0	0	0	-1	0	0	0	0	0	0	0
K257Q	c.769A>C	0	0	0	0	0	0	0	0	0	1	-1	0	0	0	0	0	0	0
K257E	c.769A>G	0	0	0	0	0	0	0	0	0	1	-1	0	0	0	0	0	0	0
K257I	c.770A>T	0	0	0	0	0	0	0	1	0	1	0	0	0	0	0	0	0	0
K257T	c.770A>C	0	0	0	0	0	0	0	0	0	1	0	0	1	0	0	0	0	0
K257R	c.770A>G	0	0	0	0	0	0	0	0	0	0	-1	0	0	0	0	0	0	0
K257N	c.771A>T	0	0	0	0	0	0	0	0	0	1	-1	1	1	0	0	0	0	0
K257N	c.771A>C	0	0	0	0	0	0	0	0	0	1	-1	0	1	0	0	0	0	0
D258N	c.772G>A	0	0	0	1	0	0	0	0	0	1	-1	0	0	0	0	0	0	0
D258Y	c.772G>T	0	0	0	1	0	0	0	0	1	1	0	0	1	0	0	0	0	0
D258H	c.772G>C	0	0	0	1	0	0	0	0	1	1	0	0	0	0	0	0	0	0
D258V	c.773A>T	0	0	0	1	0	0	0	1	0	1	0	1	0	0	0	0	0	0
D258A	c.773A>C	0	0	0	0	0	0	0	1	0	1	0	1	0	0	0	0	0	0
D258G	c.773A>G	0	0	0	0	0	0	0	1	0	1	0	0	1	0	0	0	0	0
D258E	c.774T>A	0	0	0	0	0	0	0	0	0	0	-1	1	0	0	0	0	0	0
V259I	c.775G>A	0	0	1	1	0	0	0	0	0	0	-1	1	0	0	0	0	0	0
V259F	c.775G>T	0	0	1	1	0	0	0	0	1	0	0	1	0	0	0	0	0	0
V259L	c.775G>C	0	0	1	1	0	0	0	0	0	0	-1	0	0	0	0	0	0	0
V259D	c.776T>A	0	0	1	1	0	0	0	1	0	1	0	1	0	0	0	0	0	0
V259A	c.776T>C	0	0	1	1	0	0	0	0	0	0	-1	0	1	0	0	0	0	0
V259G	c.776T>G	0	0	1	1	0	0	0	0	0	0	0	1	1	0	0	0	0	0
S260C	c.778A>T	0	0	1	0	0	0	0	0	0	0	0	0	0	0	0	0	0	1
S260R	c.778A>C	0	0	1	0	0	0	0	0	0	1	0	1	1	0	0	0	0	0
S260G	c.778A>G	0	0	1	1	0	0	0	1	0	0	-1	0	0	0	0	0	0	0
S260N	c.779G>A	0	0	1	1	0	0	0	0	0	0	-1	0	0	0	0	0	0	0
S260I	c.779G>T	0	0	1	1	0	0	0	1	0	0	0	1	1	0	0	0	0	0
S260T	c.779G>C	0	0	1	0	0	0	0	0	0	0	-1	1	0	0	0	0	0	0
G261R	c.781G>A	1	0	1	0	0	0	0	1	0	1	0	0	1	0	0	0	0	0
G261E	c.782G>A	1	0	1	1	0	0	0	1	0	1	0	0	1	0	0	0	0	0
G261V	c.782G>T	1	0	1	1	0	0	0	0	0	0	0	0	1	0	0	0	0	0
G261A	c.782G>C	1	0	1	0	0	0	0	0	0	0	-1	0	0	0	0	0	0	0
V262M	c.784G>A	0	0	1	1	0	0	0	0	0	0	-1	0	0	0	0	0	0	0
V262L	c.784G>T	0	0	1	1	0	0	0	0	0	0	-1	0	0	0	0	0	0	0
V262E	c.785T>A	0	0	1	1	0	0	0	1	0	1	0	0	0	0	0	0	0	0
V262A	c.785T>C	0	0	1	1	0	0	0	0	0	0	-1	0	1	0	0	0	0	0
V262G	c.785T>G	0	0	1	1	0	0	0	0	0	0	0	0	1	0	0	0	0	0
L263M	c.787T>A	0	0	1	1	0	0	0	0	0	0	-1	0	0	0	1	0	0	0
L263V	c.787T>G	0	0	1	0	0	0	0	0	0	0	-1	0	0	0	1	0	0	0
L263S	c.788T>C	0	0	1	1	0	0	0	1	0	0	0	0	1	0	1	0	0	0
L263W	c.788T>G	0	0	1	1	0	0	0	0	1	0	0	0	1	0	1	0	0	0
L263F	c.789G>T	0	0	1	1	0	0	0	0	1	0	-1	1	0	0	1	0	0	0
L263F	c.789G>C	0	0	1	1	0	0	0	0	1	0	-1	0	0	0	1	0	0	0
F264I	c.790T>A	0	0	1	0	0	0	0	0	1	0	-1	0	0	0	1	0	0	0
F264L	c.790T>C	0	0	1	1	0	0	0	0	1	0	-1	1	0	0	1	0	0	0
F264V	c.790T>G	0	0	1	0	0	0	0	0	1	0	0	1	0	0	1	0	0	0
F264Y	c.791T>A	0	0	1	1	0	0	0	1	0	0	-1	0	0	0	1	0	0	0
F264S	c.791T>C	0	0	1	1	0	0	0	1	1	0	0	1	1	0	1	0	0	0
F264C	c.791T>G	0	0	1	0	0	0	0	1	1	0	0	0	1	0	1	0	0	0
F264L	c.792C>A	0	0	1	1	0	0	0	0	1	0	-1	0	0	0	1	0	0	0
Q265K	c.793C>A	1	0	1	0	0	0	0	0	0	1	-1	0	0	0	1	0	0	0
Q265E	c.793C>G	1	0	1	0	0	0	0	0	0	1	-1	0	0	0	1	0	0	0
Q265L	c.794A>T	1	0	1	0	0	0	0	1	0	0	0	0	0	0	1	0	0	1
Q265P	c.794A>C	1	0	1	0	1	0	0	1	0	0	0	0	0	0	1	0	0	0
Q265R	c.794A>G	1	0	1	0	0	0	0	0	0	1	-1	0	0	0	1	0	0	1
Q265H	c.795G>T	1	0	1	0	0	0	0	0	1	1	-1	1	0	0	1	0	0	0
Q265H	c.795G>C	1	0	1	0	0	0	0	0	1	1	-1	0	0	0	1	0	0	0
Y266N	c.796T>A	0	0	1	1	0	0	0	0	1	0	0	0	1	0	1	0	0	0
Y266H	c.796T>C	0	0	1	1	0	0	0	0	0	1	-1	0	0	0	1	0	0	0
Y266D	c.796T>G	0	0	1	1	0	0	0	0	1	1	0	0	1	0	1	0	0	0
Y266F	c.797A>T	0	0	1	1	0	0	0	1	0	0	-1	0	0	0	1	0	0	0
Y266S	c.797A>C	0	0	1	1	0	0	0	0	1	0	0	1	1	0	1	0	0	0
Y266C	c.797A>G	0	0	1	0	0	0	0	0	1	0	0	0	1	0	1	0	0	0
P267T	c.799C>A	1	0	0	0	1	0	0	1	0	0	0	0	0	0	1	0	0	0
P267S	c.799C>T	1	0	0	0	1	0	0	1	0	0	0	0	0	0	1	0	0	0
P267A	c.799C>G	1	0	0	1	1	0	0	0	0	0	0	0	0	0	1	0	0	0
P267Q	c.800C>A	1	0	0	0	1	0	0	1	0	0	0	0	0	0	1	0	0	0
P267L	c.800C>T	1	0	0	1	1	0	0	0	0	0	0	0	1	0	1	0	0	0
P267R	c.800C>G	1	0	0	0	1	0	0	1	0	1	0	0	1	0	1	0	0	0
D268N	c.802G>A	0	0	0	1	0	0	0	0	0	1	-1	0	0	0	0	0	0	0
D268Y	c.802G>T	0	0	0	1	0	0	0	0	1	1	0	0	1	0	0	0	0	0
D268H	c.802G>C	0	0	0	0	0	0	0	0	1	1	0	0	0	0	0	0	0	0
D268V	c.803A>T	0	0	0	1	0	0	0	1	0	1	0	1	0	0	0	0	0	0
D268A	c.803A>C	0	0	0	1	0	0	0	1	0	1	0	1	0	0	0	0	0	0
D268G	c.803A>G	0	0	0	1	0	0	0	1	0	1	0	0	1	0	0	0	0	0
D268E	c.804C>A	0	0	0	0	0	0	0	0	0	0	-1	0	0	0	0	0	0	0
T269S	c.805A>T	0	0	0	0	0	0	0	0	0	0	-1	0	0	0	0	0	0	0
T269P	c.805A>C	0	0	0	0	1	0	0	1	0	0	0	0	0	0	0	0	0	0
T269A	c.805A>G	0	0	0	1	0	0	0	1	0	0	-1	0	0	0	0	0	0	0
T269K	c.806C>A	0	0	0	0	0	0	0	0	0	1	0	0	1	0	0	0	0	1
T269M	c.806C>T	0	0	0	0	0	0	0	1	0	0	0	0	0	0	0	0	0	0
T269R	c.806C>G	0	0	0	0	0	0	0	0	0	1	0	0	1	0	0	0	0	1
E270K	c.808G>A	0	0	0	0	0	0	0	0	0	1	-1	0	0	0	0	0	0	1
E270Q	c.808G>C	0	0	0	1	0	0	0	0	0	1	-1	0	0	0	0	0	0	0
E270V	c.809A>T	0	0	0	1	0	0	0	1	0	1	0	0	0	0	0	0	0	0
E270A	c.809A>C	0	0	0	1	0	0	0	1	0	1	0	0	0	0	0	0	0	0
E270G	c.809A>G	0	0	0	1	0	0	0	1	0	1	0	0	1	0	0	0	0	0
E270D	c.810G>T	0	0	0	1	0	0	0	0	0	0	-1	1	0	0	0	0	0	0
E270D	c.810G>C	0	0	0	1	0	0	0	0	0	0	-1	0	0	0	0	0	0	0
G271R	c.811G>A	1	0	0	1	0	0	0	1	0	1	0	0	1	0	0	0	0	0
G271W	c.811G>T	1	0	0	1	0	0	0	0	1	0	0	0	1	0	0	0	0	0
G271E	c.812G>A	1	0	0	1	0	0	0	1	0	1	0	0	1	0	0	0	0	0
G271V	c.812G>T	1	0	0	1	0	0	0	0	0	0	0	0	1	0	0	0	0	0
G271A	c.812G>C	1	0	0	1	0	0	0	0	0	0	-1	0	0	0	0	0	0	0
K272Q	c.814A>C	0	0	0	1	0	0	0	0	0	1	-1	0	0	0	0	0	0	0
K272E	c.814A>G	0	0	0	1	0	0	0	0	0	1	-1	0	0	0	0	0	0	0
K272M	c.815A>T	0	0	0	0	0	0	0	1	0	1	0	0	0	0	0	0	0	0
K272T	c.815A>C	0	0	0	1	0	0	0	0	0	1	0	0	1	0	0	0	0	0
K272R	c.815A>G	0	0	0	0	0	0	0	0	0	0	-1	0	0	0	0	0	0	0
K272N	c.816G>T	0	0	0	0	0	0	0	0	0	1	-1	1	1	0	0	0	0	0
K272N	c.816G>C	0	0	0	0	0	0	0	0	0	1	-1	0	1	0	0	0	0	0
V273M	c.817G>A	0	0	0	0	0	0	0	0	0	0	-1	0	0	0	0	0	0	0
V273L	c.817G>T	0	0	0	1	0	0	0	0	0	0	-1	0	0	0	0	0	0	0
V273E	c.818T>A	0	0	0	0	0	0	0	1	0	1	0	0	0	0	0	0	0	1
V273A	c.818T>C	0	0	0	1	0	0	0	0	0	0	-1	0	1	0	0	0	0	0
V273G	c.818T>G	0	0	0	0	0	0	0	0	0	0	0	0	1	0	0	0	0	1
E274K	c.820G>A	0	0	0	0	0	0	0	0	0	1	-1	0	0	0	0	0	0	1
E274Q	c.820G>C	0	0	0	0	0	0	0	0	0	1	-1	0	0	0	0	0	0	0
E274V	c.821A>T	0	0	0	1	0	0	0	1	0	1	0	0	0	0	0	0	0	0
E274A	c.821A>C	0	0	0	1	0	0	0	1	0	1	0	0	0	0	0	0	0	0
E274G	c.821A>G	0	0	0	0	0	0	0	1	0	1	0	0	1	0	0	0	0	0
E274D	c.822A>T	0	0	0	1	0	0	0	0	0	0	-1	1	0	0	0	0	0	0
E274D	c.822A>C	0	0	0	1	0	0	0	0	0	0	-1	0	0	0	0	0	0	0
D275N	c.823G>A	1	0	0	0	0	0	0	0	0	1	-1	0	0	0	0	0	0	0
D275Y	c.823G>T	1	0	0	1	0	0	0	0	1	1	0	0	1	0	0	0	0	0
D275H	c.823G>C	1	0	0	0	0	0	0	0	1	1	0	0	0	0	0	0	0	0
D275V	c.824A>T	1	0	0	0	0	0	0	1	0	1	0	1	0	0	0	0	0	0
D275A	c.824A>C	1	0	0	0	0	0	0	1	0	1	0	1	0	0	0	0	0	0
D275G	c.824A>G	1	0	0	0	0	0	0	1	0	1	0	0	1	0	0	0	0	0
D275E	c.825C>A	1	0	0	0	0	0	0	0	0	0	-1	0	0	0	0	0	0	0
F276I	c.826T>A	0	0	0	1	0	0	0	0	1	0	-1	1	0	0	0	0	0	0
F276L	c.826T>C	0	0	0	1	0	0	0	0	1	0	-1	1	0	0	0	0	0	0
F276V	c.826T>G	0	0	0	1	0	0	0	0	1	0	0	1	0	0	0	0	0	0
F276Y	c.827T>A	0	0	0	0	0	0	0	1	0	0	-1	0	0	0	0	0	0	0
F276S	c.827T>C	0	0	0	0	0	0	0	1	1	0	0	1	1	0	0	0	0	0
F276C	c.827T>G	0	0	0	1	0	0	0	1	1	0	0	0	1	0	0	0	0	0
T277S	c.829A>T	0	1	0	0	0	0	0	0	0	0	-1	0	0	0	0	0	0	0
T277P	c.829A>C	0	1	0	1	1	0	0	1	0	0	0	0	0	0	0	0	0	0
T277A	c.829A>G	0	1	0	0	0	0	0	1	0	0	-1	0	0	0	0	0	0	0
T277K	c.830C>A	0	1	0	0	0	0	0	0	0	1	0	0	1	0	0	0	0	0
T277M	c.830C>T	0	1	0	0	0	0	0	1	0	0	0	0	0	0	0	0	0	0
T277R	c.830C>G	0	1	0	0	0	0	0	0	0	1	0	0	1	0	0	0	0	0
E278K	c.832G>A	0	1	0	0	0	0	0	0	0	1	-1	0	0	0	0	0	0	0
E278Q	c.832G>C	0	1	0	0	0	0	0	0	0	1	-1	0	0	0	0	0	0	0
E278V	c.833A>T	0	1	0	0	0	0	0	1	0	1	0	0	0	0	0	0	0	0
E278A	c.833A>C	0	1	0	0	0	0	0	1	0	1	0	0	0	0	0	0	0	0
E278G	c.833A>G	0	1	0	0	0	0	0	1	0	1	0	0	1	0	0	0	0	0
E278D	c.834A>T	0	1	0	0	0	0	0	0	0	0	-1	1	0	0	0	0	0	0
E278D	c.834A>C	0	1	0	0	0	0	0	0	0	0	-1	0	0	0	0	0	0	0
L279I	c.835C>A	0	1	0	0	0	0	0	0	0	0	-1	1	0	0	0	0	0	0
L279F	c.835C>T	0	1	0	0	0	0	0	0	1	0	-1	1	0	0	0	0	0	0
L279V	c.835C>G	0	1	0	1	0	0	0	0	0	0	-1	0	0	0	0	0	0	0
L279H	c.836T>A	0	1	0	1	0	0	0	1	1	1	0	1	0	0	0	0	0	0
L279P	c.836T>C	0	1	0	0	1	0	0	0	0	0	0	0	1	0	0	0	0	0
L279R	c.836T>G	0	1	0	0	0	0	0	1	0	1	0	0	0	0	0	0	0	0
V280M	c.838G>A	0	1	0	1	0	0	0	0	0	0	-1	0	0	0	0	0	0	0
V280L	c.838G>T	0	1	0	0	0	0	0	0	0	0	-1	0	0	0	0	0	0	0
V280E	c.839T>A	0	1	0	1	0	0	0	1	0	1	0	0	0	0	0	0	0	0
V280A	c.839T>C	0	1	0	1	0	0	0	0	0	0	-1	0	1	0	0	0	0	0
V280G	c.839T>G	0	1	0	1	0	0	0	0	0	0	0	0	1	0	0	0	0	0
E281K	c.841G>A	0	1	0	0	0	0	0	0	0	1	-1	0	0	0	0	0	0	0
E281Q	c.841G>C	0	1	0	0	0	0	0	0	0	1	-1	0	0	0	0	0	0	0
E281V	c.842A>T	0	1	0	0	0	0	0	1	0	1	0	0	0	0	0	0	0	0
E281A	c.842A>C	0	1	0	0	0	0	0	1	0	1	0	0	0	0	0	0	0	0
E281G	c.842A>G	0	1	0	0	0	0	0	1	0	1	0	0	1	0	0	0	0	0
E281D	c.843G>T	0	1	0	0	0	0	0	0	0	0	-1	1	0	0	0	0	0	0
E281D	c.843G>C	0	1	0	0	0	0	0	0	0	0	-1	0	0	0	0	0	0	0
R282G	c.844A>G	0	1	0	0	0	0	0	1	0	1	0	0	1	0	0	0	0	0
R282K	c.845G>A	0	1	0	0	0	0	0	0	0	0	-1	0	0	0	0	0	0	0
R282I	c.845G>T	0	1	0	1	0	0	0	1	0	1	0	0	0	0	0	0	0	0
R282T	c.845G>C	0	1	0	1	0	0	0	0	0	1	0	0	1	0	0	0	0	0
R282S	c.846A>T	0	1	0	0	0	0	0	0	0	1	0	1	1	0	0	0	0	0
R282S	c.846A>C	0	1	0	0	0	0	0	0	0	1	0	0	1	0	0	0	0	0
A283T	c.847G>A	0	1	0	1	0	0	0	1	0	0	-1	0	0	0	0	0	0	0
A283S	c.847G>T	0	1	0	1	0	0	0	1	0	0	-1	0	0	0	0	0	0	0
A283P	c.847G>C	0	1	0	0	1	0	0	0	0	0	0	0	0	0	0	0	0	0
A283D	c.848C>A	0	1	0	1	0	0	0	1	0	1	0	1	0	0	0	0	0	0
A283V	c.848C>T	0	1	0	0	0	0	0	0	0	0	-1	0	1	0	0	0	0	1
A283G	c.848C>G	0	1	0	1	0	0	0	0	0	0	-1	1	0	0	0	0	0	0
H284N	c.850C>A	0	1	0	0	0	0	0	0	1	1	-1	0	0	0	0	0	0	0
H284Y	c.850C>T	0	1	0	0	0	0	0	0	0	1	-1	0	0	0	0	0	0	0
H284D	c.850C>G	0	1	0	0	0	0	0	0	1	1	0	0	0	0	0	0	0	0
H284L	c.851A>T	0	1	0	0	0	0	0	1	1	1	0	1	0	0	0	0	0	0
H284P	c.851A>C	0	1	0	1	1	0	0	1	1	1	0	1	0	0	0	0	0	0
H284R	c.851A>G	0	1	0	0	0	0	0	0	1	0	-1	1	0	0	0	0	0	0
H284Q	c.852T>A	0	1	0	0	0	0	0	0	1	1	-1	1	0	0	0	0	0	0
Q285K	c.853C>A	0	1	0	0	0	0	0	0	0	1	-1	0	0	0	0	0	0	0
Q285E	c.853C>G	0	1	0	0	0	0	0	0	0	1	-1	0	0	0	0	0	0	0
Q285L	c.854A>T	0	1	0	0	0	0	0	1	0	0	0	0	0	0	0	0	0	0
Q285P	c.854A>C	0	1	0	0	1	0	0	1	0	0	0	0	0	0	0	0	0	0
Q285R	c.854A>G	0	1	0	0	0	0	0	0	0	1	-1	0	0	0	0	0	0	0
Q285H	c.855G>T	0	1	0	0	0	0	0	0	1	1	-1	1	0	0	0	0	0	0
Q285H	c.855G>C	0	1	0	0	0	0	0	0	1	1	-1	0	0	0	0	0	0	0
S286C	c.856A>T	0	0	0	0	0	0	0	0	0	0	0	0	0	0	0	0	0	0
S286R	c.856A>C	0	0	0	0	0	0	0	0	0	1	0	1	1	0	0	0	0	0
S286G	c.856A>G	0	0	0	0	0	0	0	1	0	0	-1	0	0	0	0	0	0	0
S286N	c.857G>A	0	0	0	0	0	0	0	0	0	0	-1	0	0	0	0	0	0	0
S286I	c.857G>T	0	0	0	0	0	0	0	1	0	0	0	1	1	0	0	0	0	0
S286T	c.857G>C	0	0	0	0	0	0	0	0	0	0	-1	1	0	0	0	0	0	0
G287R	c.859G>A	0	0	0	0	0	0	0	1	0	1	0	0	1	0	0	0	0	0
G287W	c.859G>T	0	0	0	1	0	0	0	0	1	0	0	0	1	0	0	0	0	0
G287E	c.860G>A	0	0	0	0	0	0	0	1	0	1	0	0	1	0	0	0	0	0
G287V	c.860G>T	0	0	0	1	0	0	0	0	0	0	0	0	1	0	0	0	0	0
G287A	c.860G>C	0	0	0	0	0	0	0	0	0	0	-1	0	0	0	0	0	0	0
S288C	c.862A>T	0	0	0	1	0	0	0	0	0	0	0	0	0	0	0	0	0	0
S288R	c.862A>C	0	0	0	0	0	0	0	0	0	1	0	1	1	0	0	0	0	0
S288G	c.862A>G	0	0	0	0	0	0	0	1	0	0	-1	0	0	0	0	0	0	0
S288N	c.863G>A	0	0	0	0	0	0	0	0	0	0	-1	0	0	0	0	0	0	0
S288I	c.863G>T	0	0	0	1	0	0	0	1	0	0	0	0	1	0	0	0	0	0
S288T	c.863G>C	0	0	0	0	0	0	0	0	0	0	-1	1	0	0	0	0	0	0
S288R	c.864C>A	0	0	0	0	0	0	0	0	0	1	0	0	1	0	0	0	0	0
L289M	c.865C>A	0	0	1	1	0	0	0	0	0	0	-1	0	0	0	0	0	0	0
L289V	c.865C>G	0	0	1	0	0	0	0	0	0	0	-1	0	0	0	0	0	0	0
L289Q	c.866T>A	0	0	1	0	0	0	0	1	0	0	0	0	0	0	0	0	0	0
L289P	c.866T>C	0	0	1	1	1	0	0	0	0	0	0	0	1	0	0	0	0	0
L289R	c.866T>G	0	0	1	0	0	0	0	1	0	1	0	0	0	0	0	0	0	0
A290T	c.868G>A	0	0	1	1	0	0	0	1	0	0	-1	0	0	0	0	0	0	0
A290S	c.868G>T	0	0	1	1	0	0	0	1	0	0	-1	0	0	0	0	0	0	0
A290P	c.868G>C	0	0	1	1	1	0	0	0	0	0	0	0	0	0	0	0	0	0
A290D	c.869C>A	0	0	1	1	0	0	0	1	0	1	0	1	0	0	0	0	0	0
A290V	c.869C>T	0	0	1	0	0	0	0	0	0	0	-1	0	1	0	0	0	0	0
A290G	c.869C>G	0	0	1	1	0	0	0	0	0	0	-1	1	0	0	0	0	0	0
C291S	c.871T>A	0	0	1	1	0	0	0	0	0	0	0	0	0	0	0	0	0	0
C291R	c.871T>C	0	0	1	1	0	0	0	0	0	1	0	1	1	0	0	0	0	0
C291G	c.871T>G	0	0	1	1	0	0	0	1	0	0	0	0	0	0	0	0	0	0
C291Y	c.872G>A	0	0	1	1	0	0	0	0	1	0	0	0	1	0	0	0	0	0
C291F	c.872G>T	0	0	1	1	0	0	0	1	1	0	0	0	1	0	0	0	0	0
C291S	c.872G>C	0	0	1	1	0	0	0	0	0	0	0	1	0	0	0	0	0	0
C291W	c.873C>G	0	0	1	1	0	0	0	1	1	0	0	0	1	0	0	0	0	0
C292S	c.874T>A	0	0	1	1	0	0	0	0	0	0	0	0	0	0	0	0	0	0
C292R	c.874T>C	0	0	1	1	0	0	0	0	0	1	0	1	1	0	0	0	0	0
C292G	c.874T>G	0	0	1	1	0	0	0	1	0	0	0	0	0	0	0	0	0	0
C292Y	c.875G>A	0	0	1	1	0	0	0	0	1	0	0	0	1	0	0	0	0	0
C292F	c.875G>T	0	0	1	1	0	0	0	1	1	0	0	0	1	0	0	0	0	0
C292S	c.875G>C	0	0	1	1	0	0	0	0	0	0	0	1	0	0	0	0	0	0
C292W	c.876T>G	0	0	1	1	0	0	0	1	1	0	0	1	1	0	0	0	0	0
A293T	c.877G>A	1	0	1	1	0	0	0	1	0	0	-1	0	0	0	1	0	0	0
A293S	c.877G>T	1	0	1	1	0	0	0	1	0	0	-1	0	0	0	1	0	0	0
A293P	c.877G>C	1	0	1	1	1	0	0	0	0	0	0	0	0	0	1	0	0	0
A293D	c.878C>A	1	0	1	1	0	0	0	1	0	1	0	1	0	0	1	0	0	0
A293V	c.878C>T	1	0	1	0	0	0	0	0	0	0	-1	0	1	0	1	0	0	1
A293G	c.878C>G	1	0	1	1	0	0	0	0	0	0	-1	1	0	0	1	0	0	0
T294S	c.880A>T	0	0	1	1	0	0	0	0	0	0	-1	0	0	0	1	0	0	0
T294P	c.880A>C	0	0	1	1	1	0	0	1	0	0	0	0	0	0	1	0	0	0
T294A	c.880A>G	0	0	1	0	0	0	0	1	0	0	-1	0	0	0	1	0	0	0
T294N	c.881C>A	0	0	1	1	0	0	0	0	0	0	-1	1	0	0	1	0	0	0
T294I	c.881C>T	0	0	1	0	0	0	0	1	0	0	0	0	1	0	1	0	0	1
T294S	c.881C>G	0	0	1	1	0	0	0	0	0	0	-1	1	0	0	1	0	0	0
D295N	c.883G>A	1	0	0	0	0	0	0	0	0	1	-1	0	0	0	0	0	0	0
D295Y	c.883G>T	1	0	0	0	0	0	0	0	1	1	0	0	1	0	0	0	0	1
D295H	c.883G>C	1	0	0	0	0	0	0	0	1	1	0	0	0	0	0	0	0	1
D295V	c.884A>T	1	0	0	0	0	0	0	1	0	1	0	1	0	0	0	0	0	0
D295A	c.884A>C	1	0	0	1	0	0	0	1	0	1	0	1	0	0	0	0	0	0
D295G	c.884A>G	1	0	0	0	0	0	0	1	0	1	0	0	1	0	0	0	0	0
D295E	c.885C>A	1	0	0	0	0	0	0	0	0	0	-1	0	0	0	0	0	0	1
L296I	c.886C>A	0	0	0	0	0	0	0	0	0	0	-1	0	0	0	0	0	0	0
L296F	c.886C>T	0	0	0	0	0	0	0	0	1	0	-1	1	0	0	0	0	0	0
L296V	c.886C>G	0	0	0	1	0	0	0	0	0	0	-1	0	0	0	0	0	0	0
L296H	c.887T>A	0	0	0	0	0	0	0	1	1	1	0	1	0	0	0	0	0	0
L296P	c.887T>C	0	0	0	0	1	0	0	0	0	0	0	0	1	0	0	0	0	0
L296R	c.887T>G	0	0	0	1	0	0	0	1	0	1	0	0	0	0	0	0	0	0
L297I	c.889T>A	1	0	0	1	0	0	0	0	0	0	-1	0	0	0	0	0	0	0
L297V	c.889T>G	1	0	0	0	0	0	0	0	0	0	-1	0	0	0	0	0	0	0
L297S	c.890T>C	1	0	0	0	0	0	0	1	0	0	0	0	1	0	0	0	0	0
L297F	c.891A>T	1	0	0	1	0	0	0	0	1	0	-1	1	0	0	0	0	0	0
L297F	c.891A>C	1	0	0	1	0	0	0	0	1	0	-1	0	0	0	0	0	0	0
A298T	c.892G>A	1	1	0	1	0	0	0	1	0	0	-1	0	0	0	0	0	0	0
A298S	c.892G>T	1	1	0	1	0	0	0	1	0	0	-1	0	0	0	0	0	0	0
A298P	c.892G>C	1	1	0	1	1	0	0	0	0	0	0	0	0	0	0	0	0	0
A298D	c.893C>A	1	1	0	1	0	0	0	1	0	1	0	1	0	0	0	0	0	0
A298V	c.893C>T	1	1	0	0	0	0	0	0	0	0	-1	0	1	0	0	0	0	0
A298G	c.893C>G	1	1	0	1	0	0	0	0	0	0	-1	1	0	0	0	0	0	0
L299M	c.895T>A	1	1	0	1	0	0	0	0	0	0	-1	0	0	0	0	0	0	0
L299V	c.895T>G	1	1	0	1	0	0	0	0	0	0	-1	0	0	0	0	0	0	0
L299S	c.896T>C	1	1	0	1	0	0	0	1	0	0	0	0	1	0	0	0	0	0
L299W	c.896T>G	1	1	0	1	0	0	0	0	1	0	0	0	1	0	0	0	0	0
L299F	c.897G>T	1	1	0	1	0	0	0	0	1	0	-1	1	0	0	0	0	0	0
L299F	c.897G>C	1	1	0	1	0	0	0	0	1	0	-1	0	0	0	0	0	0	0
C300S	c.898T>A	0	1	0	1	0	0	0	0	0	0	0	0	0	0	0	0	0	0
C300R	c.898T>C	0	1	0	1	0	0	0	0	0	1	0	1	1	0	0	0	0	0
C300G	c.898T>G	0	1	0	1	0	0	0	1	0	0	0	0	0	0	0	0	0	0
C300Y	c.899G>A	0	1	0	1	0	0	0	0	1	0	0	0	1	0	0	0	0	0
C300F	c.899G>T	0	1	0	0	0	0	0	1	1	0	0	0	1	0	0	0	0	0
C300S	c.899G>C	0	1	0	1	0	0	0	0	0	0	0	1	0	0	0	0	0	0
C300W	c.900C>G	0	1	0	0	0	0	0	1	1	0	0	0	1	0	0	0	0	0
I301F	c.901A>T	0	0	0	0	0	0	0	0	1	0	-1	0	0	0	0	0	0	0
I301L	c.901A>C	0	0	0	1	0	0	0	0	0	0	-1	1	0	0	0	0	0	0
I301V	c.901A>G	0	0	0	0	0	0	0	0	0	0	-1	1	0	0	0	0	0	0
I301N	c.902T>A	0	0	0	0	0	0	0	1	0	0	0	0	1	0	0	0	0	0
I301T	c.902T>C	0	0	0	1	0	0	0	1	0	0	0	1	1	0	0	0	0	0
I301S	c.902T>G	0	0	0	1	0	0	0	1	0	0	0	0	1	0	0	0	0	0
I301M	c.903C>G	0	0	0	1	0	0	0	0	0	0	-1	0	0	0	0	0	0	0
L302M	c.904T>A	0	0	0	1	0	0	0	0	0	0	-1	0	0	0	0	0	0	0
L302V	c.904T>G	0	0	0	1	0	0	0	0	0	0	-1	0	0	0	0	0	0	0
L302S	c.905T>C	0	0	0	1	0	0	0	1	0	0	0	0	1	0	0	0	0	0
L302W	c.905T>G	0	0	0	1	0	0	0	0	1	0	0	0	1	0	0	0	0	0
L302F	c.906G>T	0	0	0	1	0	0	0	0	1	0	-1	1	0	0	0	0	0	0
L302F	c.906G>C	0	0	0	1	0	0	0	0	1	0	-1	0	0	0	0	0	0	0
R303W	c.907A>T	0	0	0	0	0	0	0	1	1	1	0	0	1	0	0	0	0	0
R303G	c.907A>G	0	0	0	0	0	0	0	1	0	1	0	0	1	0	0	0	0	0
R303K	c.908G>A	0	0	0	0	0	0	0	0	0	0	-1	0	0	0	0	0	0	0
R303M	c.908G>T	0	0	0	0	0	0	0	1	0	1	0	0	0	0	0	0	0	0
R303T	c.908G>C	0	0	0	0	0	0	0	0	0	1	0	0	1	0	0	0	0	0
R303S	c.909G>T	0	0	0	0	0	0	0	0	0	1	0	1	1	0	0	0	0	0
R303S	c.909G>C	0	0	0	0	0	0	0	0	0	1	0	0	1	0	0	0	0	0
P304T	c.910C>A	0	0	0	1	1	0	0	1	0	0	0	0	0	0	0	0	0	0
P304S	c.910C>T	0	0	0	0	1	0	0	1	0	0	0	0	0	0	0	0	0	0
P304A	c.910C>G	0	0	0	1	1	0	0	0	0	0	0	0	0	0	0	0	0	0
P304Q	c.911C>A	0	0	0	0	1	0	0	1	0	0	0	0	0	0	0	0	0	1
P304L	c.911C>T	0	0	0	0	1	0	0	0	0	0	0	0	1	0	0	0	0	0
P304R	c.911C>G	0	0	0	1	1	0	0	1	0	1	0	0	1	0	0	0	0	0
P305T	c.913C>A	1	1	0	0	1	0	0	1	0	0	0	0	0	0	0	0	0	0
P305S	c.913C>T	1	1	0	0	1	0	0	1	0	0	0	0	0	0	0	0	0	0
P305A	c.913C>G	1	1	0	0	1	0	0	0	0	0	0	0	0	0	0	0	0	1
P305H	c.914C>A	1	1	0	0	1	0	0	1	1	1	0	1	0	0	0	0	0	0
P305L	c.914C>T	1	1	0	0	1	0	0	0	0	0	0	0	1	0	0	0	0	1
P305R	c.914C>G	1	1	0	1	1	0	0	1	0	1	0	0	1	0	0	0	0	0
G306R	c.916G>A	1	1	0	0	0	0	0	1	0	1	0	0	1	0	0	0	0	0
G306E	c.917G>A	1	1	0	0	0	0	0	1	0	1	0	0	1	0	0	0	0	0
G306V	c.917G>T	1	1	0	0	0	0	0	0	0	0	0	0	1	0	0	0	0	0
G306A	c.917G>C	1	1	0	0	0	0	0	0	0	0	-1	0	0	0	0	0	0	0
E307K	c.919G>A	0	1	0	0	0	0	0	0	0	1	-1	0	0	0	0	0	0	0
E307Q	c.919G>C	0	1	0	0	0	0	0	0	0	1	-1	0	0	0	0	0	0	0
E307V	c.920A>T	0	1	0	1	0	0	0	1	0	1	0	0	0	0	0	0	0	0
E307A	c.920A>C	0	1	0	0	0	0	0	1	0	1	0	0	0	0	0	0	0	0
E307G	c.920A>G	0	1	0	0	0	0	0	1	0	1	0	0	1	0	0	0	0	0
E307D	c.921A>T	0	1	0	0	0	0	0	0	0	0	-1	1	0	0	0	0	0	0
E307D	c.921A>C	0	1	0	0	0	0	0	0	0	0	-1	0	0	0	0	0	0	0
F308I	c.922T>A	0	0	0	1	0	0	0	0	1	0	-1	1	0	0	0	0	0	0
F308L	c.922T>C	0	0	0	0	0	0	0	0	1	0	-1	1	0	0	0	0	0	0
F308V	c.922T>G	0	0	0	1	0	0	0	0	1	0	0	1	0	0	0	0	0	0
F308Y	c.923T>A	0	0	0	0	0	0	0	1	0	0	-1	0	0	0	0	0	0	0
F308S	c.923T>C	0	0	0	0	0	0	0	1	1	0	0	1	1	0	0	0	0	0
F308C	c.923T>G	0	0	0	1	0	0	0	1	1	0	0	0	1	0	0	0	0	0
G309R	c.925G>A	1	0	0	1	0	0	0	1	0	1	0	0	1	0	0	0	0	0
G309W	c.925G>T	1	0	0	0	0	0	0	0	1	0	0	0	1	0	0	0	0	0
G309E	c.926G>A	1	0	0	0	0	0	0	1	0	1	0	0	1	0	0	0	0	0
G309V	c.926G>T	1	0	0	0	0	0	0	0	0	0	0	0	1	0	0	0	0	0
G309A	c.926G>C	1	0	0	0	0	0	0	0	0	0	-1	0	0	0	0	0	0	0
V310I	c.928G>A	1	0	0	0	0	0	0	0	0	0	-1	0	0	0	0	0	0	0
V310L	c.928G>T	1	0	0	1	0	0	0	0	0	0	-1	0	0	0	0	0	0	0
V310E	c.929T>A	1	0	0	0	0	0	0	1	0	1	0	0	0	0	0	0	0	1
V310A	c.929T>C	1	0	0	0	0	0	0	0	0	0	-1	0	1	0	0	0	0	0
V310G	c.929T>G	1	0	0	0	0	0	0	0	0	0	0	0	1	0	0	0	0	1
D311N	c.931G>A	1	0	0	0	0	0	0	0	0	1	-1	0	0	0	0	0	0	0
D311Y	c.931G>T	1	0	0	1	0	0	0	0	1	1	0	0	1	0	0	0	0	0
D311H	c.931G>C	1	0	0	0	0	0	0	0	1	1	0	0	0	0	0	0	0	0
D311V	c.932A>T	1	0	0	0	0	0	0	1	0	1	0	1	0	0	0	0	0	0
D311A	c.932A>C	1	0	0	1	0	0	0	1	0	1	0	1	0	0	0	0	0	0
D311G	c.932A>G	1	0	0	1	0	0	0	1	0	1	0	0	1	0	0	0	0	0
D311E	c.933C>A	1	0	0	1	0	0	0	0	0	0	-1	0	0	0	0	0	0	0
I312F	c.934A>T	0	0	1	1	0	0	0	0	1	0	-1	0	0	0	0	0	0	0
I312L	c.934A>C	0	0	1	0	0	0	0	0	0	0	-1	1	0	0	0	0	0	0
I312V	c.934A>G	0	0	1	1	0	0	0	0	0	0	-1	1	0	0	0	0	0	0
I312N	c.935T>A	0	0	1	1	0	0	0	1	0	0	0	0	1	0	0	0	0	0
I312T	c.935T>C	0	0	1	1	0	0	0	1	0	0	0	1	1	0	0	0	0	0
I312S	c.935T>G	0	0	1	1	0	0	0	1	0	0	0	0	1	0	0	0	0	0
I312M	c.936C>G	0	0	1	1	0	0	0	0	0	0	-1	0	0	0	0	0	0	0
A313T	c.937G>A	0	0	1	1	0	0	0	1	0	0	-1	0	0	0	0	0	0	0
A313S	c.937G>T	0	0	1	1	0	0	0	1	0	0	-1	0	0	0	0	0	0	0
A313P	c.937G>C	0	0	1	1	1	0	0	0	0	0	0	0	0	0	0	0	0	0
A313D	c.938C>A	0	0	1	1	0	0	0	1	0	1	0	1	0	0	0	0	0	0
A313V	c.938C>T	0	0	1	0	0	0	0	0	0	0	-1	0	1	0	0	0	0	1
A313G	c.938C>G	0	0	1	1	0	0	0	0	0	0	-1	1	0	0	0	0	0	0
L314M	c.940C>A	0	0	1	1	0	0	0	0	0	0	-1	0	0	0	1	0	0	0
L314V	c.940C>G	0	0	1	1	0	0	0	0	0	0	-1	0	0	0	1	0	0	0
L314Q	c.941T>A	0	0	1	1	0	0	0	1	0	0	0	0	0	0	1	0	0	0
L314P	c.941T>C	0	0	1	1	1	0	0	0	0	0	0	0	1	0	1	0	0	0
L314R	c.941T>G	0	0	1	1	0	0	0	1	0	1	0	0	0	0	1	0	0	0
G315S	c.943G>A	1	0	1	1	0	0	0	1	0	0	-1	0	0	0	0	0	0	0
G315C	c.943G>T	1	0	1	0	0	0	0	1	0	0	0	0	0	0	0	0	0	1
G315R	c.943G>C	1	0	1	0	0	0	0	1	0	1	0	1	1	0	0	0	0	0
G315D	c.944G>A	1	0	1	1	0	0	0	1	0	1	0	0	1	0	0	0	0	0
G315V	c.944G>T	1	0	1	0	0	0	0	0	0	0	0	1	1	0	0	0	0	1
G315A	c.944G>C	1	0	1	1	0	0	0	0	0	0	-1	1	0	0	0	0	0	0
S316C	c.946A>T	0	0	1	0	0	0	0	0	0	0	0	0	0	0	1	0	0	1
S316R	c.946A>C	0	0	1	0	0	0	0	0	0	1	0	1	1	0	1	0	0	0
S316G	c.946A>G	0	0	1	0	0	0	0	1	0	0	-1	0	0	0	1	0	0	0
S316N	c.947G>A	0	0	1	0	0	0	0	0	0	0	-1	0	0	0	1	0	0	0
S316I	c.947G>T	0	0	1	1	0	0	0	1	0	0	0	0	1	0	1	0	0	0
S316T	c.947G>C	0	0	1	1	0	0	0	0	0	0	-1	1	0	0	1	0	0	0
S316R	c.948C>A	0	0	1	0	0	0	0	0	0	1	0	0	1	0	1	0	0	0
S317T	c.949T>A	0	0	0	1	0	0	0	0	0	0	-1	0	0	0	0	0	0	0
S317P	c.949T>C	0	0	0	0	1	0	0	1	0	0	0	0	0	0	0	0	0	0
S317A	c.949T>G	0	0	0	0	0	0	0	1	0	0	-1	0	0	0	0	0	0	0
S317Y	c.950C>A	0	0	0	0	0	0	0	0	1	0	0	1	1	0	0	0	0	1
S317F	c.950C>T	0	0	0	0	0	0	0	1	1	0	0	1	1	0	0	0	0	1
S317C	c.950C>G	0	0	0	0	0	0	0	0	0	0	0	1	0	0	0	0	0	0
Q318K	c.952C>A	1	0	0	0	0	0	0	0	0	1	-1	0	0	0	0	0	0	0
Q318E	c.952C>G	1	0	0	0	0	0	0	0	0	1	-1	0	0	0	0	0	0	0
Q318L	c.953A>T	1	0	0	0	0	0	0	1	0	0	0	0	0	0	0	0	0	1
Q318P	c.953A>C	1	0	0	0	1	0	0	1	0	0	0	0	0	0	0	0	0	1
Q318R	c.953A>G	1	0	0	0	0	0	0	0	0	1	-1	0	0	0	0	0	0	1
Q318H	c.954G>T	1	0	0	0	0	0	0	0	1	1	-1	1	0	0	0	0	0	1
Q318H	c.954G>C	1	0	0	0	0	0	0	0	1	1	-1	0	0	0	0	0	0	1
R319G	c.955A>G	1	0	0	0	0	0	0	1	0	1	0	0	1	0	0	0	0	0
R319K	c.956G>A	1	0	0	0	0	0	0	0	0	0	-1	0	0	0	0	0	0	1
R319I	c.956G>T	1	0	0	1	0	0	0	1	0	1	0	0	0	0	0	0	0	0
R319T	c.956G>C	1	0	0	1	0	0	0	0	0	1	0	0	1	0	0	0	0	0
R319S	c.957A>T	1	0	0	0	0	0	0	0	0	1	0	1	1	0	0	0	0	0
R319S	c.957A>C	1	0	0	0	0	0	0	0	0	1	0	0	1	0	0	0	0	0
F320I	c.958T>A	1	0	0	0	0	0	0	0	1	0	-1	1	0	0	0	0	0	0
F320L	c.958T>C	1	0	0	0	0	0	0	0	1	0	-1	1	0	0	0	0	0	0
F320V	c.958T>G	1	0	0	1	0	0	0	0	1	0	0	1	0	0	0	0	0	0
F320Y	c.959T>A	1	0	0	1	0	0	0	1	0	0	-1	0	0	0	0	0	0	0
F320S	c.959T>C	1	0	0	1	0	0	0	1	1	0	0	1	1	0	0	0	0	0
F320C	c.959T>G	1	0	0	1	0	0	0	1	1	0	0	0	1	0	0	0	0	0
G321R	c.961G>A	1	0	0	1	0	0	0	1	0	1	0	0	1	0	0	0	0	0
G321E	c.962G>A	1	0	0	1	0	0	0	1	0	1	0	0	1	0	0	0	0	0
G321V	c.962G>T	1	0	0	0	0	0	0	0	0	0	0	0	1	0	0	0	0	0
G321A	c.962G>C	1	0	0	0	0	0	0	0	0	0	-1	0	0	0	0	0	0	0
V322M	c.964G>A	1	0	0	1	0	0	0	0	0	0	-1	0	0	0	0	0	0	0
V322L	c.964G>T	1	0	0	0	0	0	0	0	0	0	-1	0	0	0	0	0	0	0
V322E	c.965T>A	1	0	0	1	0	0	0	1	0	1	0	0	0	0	0	0	0	0
V322A	c.965T>C	1	0	0	1	0	0	0	0	0	0	-1	0	1	0	0	0	0	0
V322G	c.965T>G	1	0	0	0	0	0	0	0	0	0	0	0	1	0	0	0	0	0
P323T	c.967C>A	1	0	0	0	1	0	0	1	0	0	0	0	0	0	0	0	0	0
P323S	c.967C>T	1	0	0	0	1	0	0	1	0	0	0	0	0	0	0	0	0	0
P323A	c.967C>G	1	0	0	1	1	0	0	0	0	0	0	0	0	0	0	0	0	0
P323Q	c.968C>A	1	0	0	0	1	0	0	1	0	0	0	0	0	0	0	0	0	0
P323L	c.968C>T	1	0	0	1	1	0	0	0	0	0	0	0	1	0	0	0	0	0
P323R	c.968C>G	1	0	0	0	1	0	0	1	0	1	0	0	1	0	0	0	0	0
L324M	c.970C>A	0	0	0	1	0	0	0	0	0	0	-1	0	0	0	0	0	0	0
L324V	c.970C>G	0	0	0	1	0	0	0	0	0	0	-1	0	0	0	0	0	0	0
L324Q	c.971T>A	0	0	0	1	0	0	0	1	0	0	0	0	0	0	0	0	0	0
L324P	c.971T>C	0	0	0	0	1	0	0	0	0	0	0	0	1	0	0	0	0	0
L324R	c.971T>G	0	0	0	0	0	0	0	1	0	1	0	0	0	0	0	0	0	1
G325S	c.973G>A	1	1	0	0	0	0	0	1	0	0	-1	0	0	0	0	0	0	0
G325C	c.973G>T	1	1	0	0	0	0	0	1	0	0	0	0	0	0	0	0	0	1
G325R	c.973G>C	1	1	0	0	0	0	0	1	0	1	0	1	1	0	0	0	0	0
G325D	c.974G>A	1	1	0	0	0	0	0	1	0	1	0	0	1	0	0	0	0	1
G325V	c.974G>T	1	1	0	0	0	0	0	0	0	0	0	1	1	0	0	0	0	1
G325A	c.974G>C	1	1	0	0	0	0	0	0	0	0	-1	1	0	0	0	0	0	1
Y326N	c.976T>A	0	1	0	1	0	0	0	0	1	0	0	0	1	0	0	0	0	0
Y326H	c.976T>C	0	1	0	0	0	0	0	0	0	1	-1	0	0	0	0	0	0	0
Y326D	c.976T>G	0	1	0	1	0	0	0	0	1	1	0	0	1	0	0	0	0	0
Y326F	c.977A>T	0	1	0	0	0	0	0	1	0	0	-1	0	0	0	0	0	0	0
Y326S	c.977A>C	0	1	0	1	0	0	0	0	1	0	0	1	1	0	0	0	0	0
Y326C	c.977A>G	0	1	0	0	0	0	0	0	1	0	0	0	1	0	0	0	0	0
G327R	c.979G>A	1	1	0	1	0	0	0	1	0	1	0	0	1	0	0	0	0	0
G327W	c.979G>T	1	1	0	0	0	0	0	0	1	0	0	0	1	0	0	0	0	0
G327E	c.980G>A	1	1	0	1	0	0	0	1	0	1	0	0	1	0	0	0	0	0
G327V	c.980G>T	1	1	0	1	0	0	0	0	0	0	0	0	1	0	0	0	0	0
G327A	c.980G>C	1	1	0	0	0	0	0	0	0	0	-1	0	0	0	0	0	0	0
G328R	c.982G>A	1	0	0	1	0	0	0	1	0	1	0	0	1	0	0	0	0	0
G328E	c.983G>A	1	0	0	1	0	0	0	1	0	1	0	0	1	0	0	0	0	0
G328V	c.983G>T	1	0	0	1	0	0	0	0	0	0	0	0	1	0	0	0	0	0
G328A	c.983G>C	1	0	0	1	0	0	0	0	0	0	-1	0	0	0	0	0	0	0
P329T	c.985C>A	1	0	0	0	1	0	0	1	0	0	0	0	0	0	0	0	0	0
P329S	c.985C>T	1	0	0	0	1	0	0	1	0	0	0	0	0	0	0	0	0	0
P329A	c.985C>G	1	0	0	1	1	0	0	0	0	0	0	0	0	0	0	0	0	0
P329H	c.986C>A	1	0	0	0	1	0	0	1	1	1	0	1	0	0	0	0	0	0
P329L	c.986C>T	1	0	0	0	1	0	0	0	0	0	0	0	1	0	0	0	0	0
P329R	c.986C>G	1	0	0	1	1	0	0	1	0	1	0	0	1	0	0	0	0	0
H330N	c.988C>A	1	0	0	1	0	0	0	0	1	1	-1	0	0	0	0	0	0	0
H330Y	c.988C>T	1	0	0	1	0	0	0	0	0	1	-1	0	0	0	0	0	0	0
H330D	c.988C>G	1	0	0	1	0	0	0	0	1	1	0	0	0	0	0	0	0	0
H330L	c.989A>T	1	0	0	1	0	0	0	1	1	1	0	1	0	0	0	0	0	0
H330P	c.989A>C	1	0	0	1	1	0	0	1	1	1	0	1	0	0	0	0	0	0
H330R	c.989A>G	1	0	0	0	0	0	0	0	1	0	-1	1	0	0	0	0	0	0
H330Q	c.990T>A	1	0	0	1	0	0	0	0	1	1	-1	1	0	0	0	0	0	0
A331T	c.991G>A	1	0	0	1	0	0	0	1	0	0	-1	0	0	0	0	0	0	0
A331S	c.991G>T	1	0	0	1	0	0	0	1	0	0	-1	0	0	0	0	0	0	0
A331P	c.991G>C	1	0	0	0	1	0	0	0	0	0	0	0	0	0	0	0	0	0
A331E	c.992C>A	1	0	0	0	0	0	0	1	0	1	0	0	0	0	0	0	0	1
A331V	c.992C>T	1	0	0	1	0	0	0	0	0	0	-1	0	1	0	0	0	0	0
A331G	c.992C>G	1	0	0	0	0	0	0	0	0	0	-1	0	0	0	0	0	0	1
A332T	c.994G>A	1	0	1	1	0	0	0	1	0	0	-1	0	0	0	0	0	0	0
A332S	c.994G>T	1	0	1	1	0	0	0	1	0	0	-1	0	0	0	0	0	0	0
A332P	c.994G>C	1	0	1	1	1	0	0	0	0	0	0	0	0	0	0	0	0	0
A332E	c.995C>A	1	0	1	1	0	0	0	1	0	1	0	0	0	0	0	0	0	0
A332V	c.995C>T	1	0	1	0	0	0	0	0	0	0	-1	0	1	0	0	0	0	0
A332G	c.995C>G	1	0	1	1	0	0	0	0	0	0	-1	0	0	0	0	0	0	0
F333I	c.997T>A	0	0	1	1	0	0	0	0	1	0	-1	1	0	0	0	0	0	0
F333L	c.997T>C	0	0	1	0	0	0	0	0	1	0	-1	1	0	0	0	0	0	0
F333V	c.997T>G	0	0	1	1	0	0	0	0	1	0	0	1	0	0	0	0	0	0
F333Y	c.998T>A	0	0	1	1	0	0	0	1	0	0	-1	0	0	0	0	0	0	0
F333S	c.998T>C	0	0	1	1	0	0	0	1	1	0	0	1	1	0	0	0	0	0
F333C	c.998T>G	0	0	1	0	0	0	0	1	1	0	0	0	1	0	0	0	0	0
F334I	c.1000T>A	0	0	1	1	0	0	0	0	1	0	-1	1	0	0	0	0	0	0
F334L	c.1000T>C	0	0	1	0	0	0	0	0	1	0	-1	1	0	0	0	0	0	0
F334V	c.1000T>G	0	0	1	1	0	0	0	0	1	0	0	1	0	0	0	0	0	0
F334Y	c.1001T>A	0	0	1	1	0	0	0	1	0	0	-1	0	0	0	0	0	0	0
F334S	c.1001T>C	0	0	1	1	0	0	0	1	1	0	0	1	1	0	0	0	0	0
F334C	c.1001T>G	0	0	1	0	0	0	0	1	1	0	0	0	1	0	0	0	0	0
A335T	c.1003G>A	1	0	1	0	0	0	0	1	0	0	-1	0	0	0	0	0	0	0
A335S	c.1003G>T	1	0	1	1	0	0	0	1	0	0	-1	0	0	0	0	0	0	0
A335P	c.1003G>C	1	0	1	1	1	0	0	0	0	0	0	0	0	0	0	0	0	0
A335D	c.1004C>A	1	0	1	1	0	0	0	1	0	1	0	1	0	0	0	0	0	0
A335V	c.1004C>T	1	0	1	0	0	0	0	0	0	0	-1	0	1	0	0	0	0	0
A335G	c.1004C>G	1	0	1	1	0	0	0	0	0	0	-1	1	0	0	0	0	0	0
V336I	c.1006G>A	0	0	1	1	0	0	0	0	0	0	-1	1	0	0	0	0	0	0
V336F	c.1006G>T	0	0	1	1	0	0	0	0	1	0	0	1	0	0	0	0	0	0
V336L	c.1006G>C	0	0	1	1	0	0	0	0	0	0	-1	0	0	0	0	0	0	0
V336D	c.1007T>A	0	0	1	1	0	0	0	1	0	1	0	1	0	0	0	0	0	0
V336A	c.1007T>C	0	0	1	1	0	0	0	0	0	0	-1	0	1	0	0	0	0	0
V336G	c.1007T>G	0	0	1	1	0	0	0	0	0	0	0	1	1	0	0	0	0	0
R337G	c.1009C>G	0	0	0	0	0	0	0	1	0	1	0	0	1	0	0	0	0	0
R337Q	c.1010G>A	0	0	0	0	0	0	0	0	0	1	-1	0	0	0	0	0	0	0
R337L	c.1010G>T	0	0	0	0	0	0	0	1	0	1	0	0	0	0	0	0	0	0
R337P	c.1010G>C	0	0	0	0	1	0	0	1	0	1	0	0	1	0	0	0	0	0
E338K	c.1012G>A	0	1	0	0	0	0	0	0	0	1	-1	0	0	0	0	0	0	0
E338Q	c.1012G>C	0	1	0	0	0	0	0	0	0	1	-1	0	0	0	0	0	0	0
E338V	c.1013A>T	0	1	0	0	0	0	0	1	0	1	0	0	0	0	0	0	0	0
E338A	c.1013A>C	0	1	0	0	0	0	0	1	0	1	0	0	0	0	0	0	0	0
E338G	c.1013A>G	0	1	0	0	0	0	0	1	0	1	0	0	1	0	0	0	0	0
E338D	c.1014A>T	0	1	0	0	0	0	0	0	0	0	-1	1	0	0	0	0	0	0
E338D	c.1014A>C	0	1	0	0	0	0	0	0	0	0	-1	0	0	0	0	0	0	0
S339C	c.1015A>T	0	1	0	0	0	0	0	0	0	0	0	0	0	1	0	0	0	0
S339R	c.1015A>C	0	1	0	0	0	0	0	0	0	1	0	1	1	1	0	0	0	0
S339G	c.1015A>G	0	1	0	0	0	0	0	1	0	0	-1	0	0	1	0	0	0	0
S339N	c.1016G>A	0	1	0	0	0	0	0	0	0	0	-1	0	0	1	0	0	0	0
S339I	c.1016G>T	0	1	0	0	0	0	0	1	0	0	0	0	1	1	0	0	0	0
S339T	c.1016G>C	0	1	0	0	0	0	0	0	0	0	-1	1	0	1	0	0	0	0
S339R	c.1017C>A	0	1	0	0	0	0	0	0	0	1	0	0	1	1	0	0	0	0
L340M	c.1018T>A	0	1	0	0	0	0	0	0	0	0	-1	0	0	1	0	0	0	0
L340V	c.1018T>G	0	1	0	0	0	0	0	0	0	0	-1	0	0	1	0	0	0	0
L340S	c.1019T>C	0	1	0	1	0	0	0	1	0	0	0	0	1	1	0	0	0	0
L340W	c.1019T>G	0	1	0	1	0	0	0	0	1	0	0	0	1	1	0	0	0	0
L340F	c.1020G>T	0	1	0	1	0	0	0	0	1	0	-1	1	0	1	0	0	0	0
L340F	c.1020G>C	0	1	0	1	0	0	0	0	1	0	-1	0	0	1	0	0	0	0
V341M	c.1021G>A	1	1	0	0	0	0	0	0	0	0	-1	0	0	1	0	0	0	0
V341L	c.1021G>T	1	1	0	0	0	0	0	0	0	0	-1	0	0	1	0	0	0	0
V341E	c.1022T>A	1	1	0	0	0	0	0	1	0	1	0	0	0	1	0	0	0	0
V341A	c.1022T>C	1	1	0	0	0	0	0	0	0	0	-1	0	1	1	0	0	0	0
V341G	c.1022T>G	1	1	0	0	0	0	0	0	0	0	0	0	1	1	0	0	0	0
R342G	c.1024A>G	1	1	0	1	0	0	0	1	0	1	0	0	1	1	0	0	0	0
R342K	c.1025G>A	1	1	0	0	0	0	0	0	0	0	-1	0	0	1	0	0	0	0
R342I	c.1025G>T	1	1	0	1	0	0	0	1	0	1	0	0	0	1	0	0	0	0
R342T	c.1025G>C	1	1	0	0	0	0	0	0	0	1	0	0	1	1	0	0	0	0
R342S	c.1026A>T	1	1	0	1	0	0	0	0	0	1	0	1	1	1	0	0	0	0
R342S	c.1026A>C	1	1	0	1	0	0	0	0	0	1	0	0	1	1	0	0	0	0
M343L	c.1027A>T	0	1	0	0	0	0	0	0	0	0	-1	0	0	1	0	0	0	0
M343V	c.1027A>G	0	1	0	1	0	0	0	0	0	0	-1	0	0	1	0	0	0	0
M343K	c.1028T>A	0	1	0	0	0	0	0	1	0	1	0	0	0	1	0	0	0	0
M343T	c.1028T>C	0	1	0	0	0	0	0	1	0	0	0	0	0	1	0	0	0	0
M343R	c.1028T>G	0	1	0	0	0	0	0	1	0	1	0	0	0	1	0	0	0	0
M343I	c.1029G>A	0	1	0	0	0	0	0	0	0	0	-1	0	0	1	0	0	0	0
M344L	c.1030A>T	0	0	0	0	0	0	0	0	0	0	-1	0	0	0	0	0	0	0
M344V	c.1030A>G	0	0	0	0	0	0	0	0	0	0	-1	0	0	0	0	0	0	0
M344K	c.1031T>A	0	0	0	1	0	0	0	1	0	1	0	0	0	0	0	0	0	0
M344T	c.1031T>C	0	0	0	1	0	0	0	1	0	0	0	0	0	0	0	0	0	0
M344R	c.1031T>G	0	0	0	1	0	0	0	1	0	1	0	0	0	0	0	0	0	0
M344I	c.1032G>A	0	0	0	0	0	0	0	0	0	0	-1	0	0	0	0	0	0	0
P345T	c.1033C>A	1	0	0	1	1	0	0	1	0	0	0	0	0	0	0	0	0	0
P345S	c.1033C>T	1	0	0	1	1	0	0	1	0	0	0	0	0	0	0	0	0	0
P345A	c.1033C>G	1	0	0	1	1	0	0	0	0	0	0	0	0	0	0	0	0	0
P345H	c.1034C>A	1	0	0	1	1	0	0	1	1	1	0	1	0	0	0	0	0	0
P345L	c.1034C>T	1	0	0	1	1	0	0	0	0	0	0	0	1	0	0	0	0	0
P345R	c.1034C>G	1	0	0	1	1	0	0	1	0	1	0	0	1	0	0	0	0	0
G346R	c.1036G>A	1	0	0	1	0	0	0	1	0	1	0	0	1	0	0	0	0	0
G346E	c.1037G>A	1	0	0	1	0	0	0	1	0	1	0	0	1	0	0	0	0	0
G346V	c.1037G>T	1	0	0	1	0	0	0	0	0	0	0	0	1	0	0	0	0	0
G346A	c.1037G>C	1	0	0	0	0	0	0	0	0	0	-1	0	0	0	0	0	0	0
R347G	c.1039A>G	1	0	0	0	0	0	0	1	0	1	0	0	1	0	0	1	0	0
R347K	c.1040G>A	1	0	0	0	0	0	0	0	0	0	-1	0	0	0	0	1	0	0
R347I	c.1040G>T	1	0	0	0	0	0	0	1	0	1	0	0	0	0	0	1	0	0
R347T	c.1040G>C	1	0	0	0	0	0	0	0	0	1	0	0	1	0	0	1	0	0
R347S	c.1041A>T	1	0	0	0	0	0	0	0	0	1	0	1	1	0	0	1	0	0
R347S	c.1041A>C	1	0	0	0	0	0	0	0	0	1	0	0	1	0	0	1	0	0
M348L	c.1042A>T	0	0	1	0	0	0	0	0	0	0	-1	0	0	0	0	0	0	0
M348V	c.1042A>G	0	0	1	0	0	0	0	0	0	0	-1	0	0	0	0	0	0	0
M348K	c.1043T>A	0	0	1	1	0	0	0	1	0	1	0	0	0	0	0	0	0	0
M348T	c.1043T>C	0	0	1	1	0	0	0	1	0	0	0	0	0	0	0	0	0	0
M348R	c.1043T>G	0	0	1	0	0	0	0	1	0	1	0	0	0	0	0	0	0	0
M348I	c.1044G>A	0	0	1	0	0	0	0	0	0	0	-1	0	0	0	0	0	0	0
V349M	c.1045G>A	1	0	1	1	0	0	0	0	0	0	-1	0	0	0	0	0	0	0
V349L	c.1045G>T	1	0	1	0	0	0	0	0	0	0	-1	0	0	0	0	0	0	0
V349E	c.1046T>A	1	0	1	1	0	0	0	1	0	1	0	0	0	0	0	0	0	0
V349A	c.1046T>C	1	0	1	1	0	0	0	0	0	0	-1	0	1	0	0	0	0	0
V349G	c.1046T>G	1	0	1	1	0	0	0	0	0	0	0	0	1	0	0	0	0	0
G350R	c.1048G>A	1	0	1	0	0	0	0	1	0	1	0	0	1	0	0	0	0	0
G350W	c.1048G>T	1	0	1	0	0	0	0	0	1	0	0	0	1	0	0	0	0	0
G350E	c.1049G>A	1	0	1	1	0	0	0	1	0	1	0	0	1	0	0	0	0	0
G350V	c.1049G>T	1	0	1	0	0	0	0	0	0	0	0	0	1	0	0	0	0	0
G350A	c.1049G>C	1	0	1	0	0	0	0	0	0	0	-1	0	0	0	0	0	0	0
V351I	c.1051G>A	1	0	1	1	0	0	0	0	0	0	-1	0	0	0	0	0	0	0
V351L	c.1051G>T	1	0	1	1	0	0	0	0	0	0	-1	0	0	0	0	0	0	0
V351E	c.1052T>A	1	0	1	1	0	0	0	1	0	1	0	0	0	0	0	0	0	0
V351A	c.1052T>C	1	0	1	1	0	0	0	0	0	0	-1	0	1	0	0	0	0	0
V351G	c.1052T>G	1	0	1	1	0	0	0	0	0	0	0	0	1	0	0	0	0	0
T352S	c.1054A>T	1	0	1	1	0	0	0	0	0	0	-1	0	0	0	0	0	0	0
T352P	c.1054A>C	1	0	1	1	1	0	0	1	0	0	0	0	0	0	0	0	0	0
T352A	c.1054A>G	1	0	1	1	0	0	0	1	0	0	-1	0	0	0	0	0	0	0
T352K	c.1055C>A	1	0	1	1	0	0	0	0	0	1	0	0	1	0	0	0	0	0
T352I	c.1055C>T	1	0	1	1	0	0	0	1	0	0	0	0	1	0	0	0	0	0
T352R	c.1055C>G	1	0	1	1	0	0	0	0	0	1	0	0	1	0	0	0	0	0
R353G	c.1057A>G	0	0	1	1	0	0	0	1	0	1	0	0	1	0	0	0	0	0
R353K	c.1058G>A	0	0	1	0	0	0	0	0	0	0	-1	0	0	0	0	0	0	1
R353I	c.1058G>T	0	0	1	0	0	0	0	1	0	1	0	0	0	0	0	0	0	0
R353T	c.1058G>C	0	0	1	1	0	0	0	0	0	1	0	0	1	0	0	0	0	0
R353S	c.1059A>T	0	0	1	1	0	0	0	0	0	1	0	1	1	0	0	0	0	0
R353S	c.1059A>C	0	0	1	1	0	0	0	0	0	1	0	0	1	0	0	0	0	0
D354N	c.1060G>A	1	0	0	0	0	0	0	0	0	1	-1	0	0	0	0	0	0	0
D354Y	c.1060G>T	1	0	0	0	0	0	0	0	1	1	0	0	1	0	0	0	0	0
D354H	c.1060G>C	1	0	0	0	0	0	0	0	1	1	0	0	0	0	0	0	0	0
D354V	c.1061A>T	1	0	0	0	0	0	0	1	0	1	0	1	0	0	0	0	0	0
D354A	c.1061A>C	1	0	0	0	0	0	0	1	0	1	0	1	0	0	0	0	0	0
D354G	c.1061A>G	1	0	0	0	0	0	0	1	0	1	0	0	1	0	0	0	0	0
D354E	c.1062T>A	1	0	0	0	0	0	0	0	0	0	-1	1	0	0	0	0	0	0
A355T	c.1063G>A	0	0	0	0	0	0	0	1	0	0	-1	0	0	0	0	0	0	0
A355S	c.1063G>T	0	0	0	0	0	0	0	1	0	0	-1	0	0	0	0	0	0	0
A355P	c.1063G>C	0	0	0	0	1	0	0	0	0	0	0	0	0	0	0	0	0	1
A355D	c.1064C>A	0	0	0	0	0	0	0	1	0	1	0	1	0	0	0	0	0	0
A355V	c.1064C>T	0	0	0	0	0	0	0	0	0	0	-1	0	1	0	0	0	0	1
A355G	c.1064C>G	0	0	0	0	0	0	0	0	0	0	-1	1	0	0	0	0	0	1
T356S	c.1066A>T	0	0	0	0	0	0	0	0	0	0	-1	0	0	0	0	0	0	0
T356P	c.1066A>C	0	0	0	1	1	0	0	1	0	0	0	0	0	0	0	0	0	0
T356A	c.1066A>G	0	0	0	0	0	0	0	1	0	0	-1	0	0	0	0	0	0	0
T356N	c.1067C>A	0	0	0	0	0	0	0	0	0	0	-1	1	0	0	0	0	0	0
T356I	c.1067C>T	0	0	0	0	0	0	0	1	0	0	0	0	1	0	0	0	0	0
T356S	c.1067C>G	0	0	0	0	0	0	0	0	0	0	-1	1	0	0	0	0	0	0
G357R	c.1069G>A	1	0	0	1	0	0	0	1	0	1	0	0	1	0	0	0	0	0
G357W	c.1069G>T	1	0	0	1	0	0	0	0	1	0	0	0	1	0	0	0	0	0
G357E	c.1070G>A	1	0	0	1	0	0	0	1	0	1	0	0	1	0	0	0	0	0
G357V	c.1070G>T	1	0	0	1	0	0	0	0	0	0	0	0	1	0	0	0	0	0
G357A	c.1070G>C	1	0	0	1	0	0	0	0	0	0	-1	0	0	0	0	0	0	0
K358Q	c.1072A>C	0	0	0	1	0	0	0	0	0	1	-1	0	0	0	0	0	0	0
K358E	c.1072A>G	0	0	0	1	0	0	0	0	0	1	-1	0	0	0	0	0	0	0
K358I	c.1073A>T	0	0	0	0	0	0	0	1	0	1	0	0	0	0	0	0	0	0
K358T	c.1073A>C	0	0	0	1	0	0	0	0	0	1	0	0	1	0	0	0	0	0
K358R	c.1073A>G	0	0	0	1	0	0	0	0	0	0	-1	0	0	0	0	0	0	0
K358N	c.1074A>T	0	0	0	1	0	0	0	0	0	1	-1	1	1	0	0	0	0	0
K358N	c.1074A>C	0	0	0	1	0	0	0	0	0	1	-1	0	1	0	0	0	0	0
E359K	c.1075G>A	0	0	1	0	0	0	0	0	0	1	-1	0	0	0	0	0	0	0
E359Q	c.1075G>C	0	0	1	0	0	0	0	0	0	1	-1	0	0	0	0	0	0	0
E359V	c.1076A>T	0	0	1	0	0	0	0	1	0	1	0	0	0	0	0	0	0	1
E359A	c.1076A>C	0	0	1	0	0	0	0	1	0	1	0	0	0	0	0	0	0	1
E359G	c.1076A>G	0	0	1	0	0	0	0	1	0	1	0	0	1	0	0	0	0	0
E359D	c.1077A>T	0	0	1	1	0	0	0	0	0	0	-1	1	0	0	0	0	0	0
E359D	c.1077A>C	0	0	1	1	0	0	0	0	0	0	-1	0	0	0	0	0	0	0
V360M	c.1078G>A	1	0	1	1	0	0	0	0	0	0	-1	0	0	0	0	0	0	0
V360L	c.1078G>T	1	0	1	0	0	0	0	0	0	0	-1	0	0	0	0	0	0	0
V360E	c.1079T>A	1	0	1	1	0	0	0	1	0	1	0	0	0	0	0	0	0	0
V360A	c.1079T>C	1	0	1	1	0	0	0	0	0	0	-1	0	1	0	0	0	0	0
V360G	c.1079T>G	1	0	1	0	0	0	0	0	0	0	0	0	1	0	0	0	0	0
Y361N	c.1081T>A	0	0	1	1	0	0	0	0	1	0	0	0	1	0	0	0	0	0
Y361H	c.1081T>C	0	0	1	1	0	0	0	0	0	1	-1	0	0	0	0	0	0	0
Y361D	c.1081T>G	0	0	1	1	0	0	0	0	1	1	0	0	1	0	0	0	0	0
[truncated: 4,119 more rows]
