# Supplementary material for: Genomic analyses of glycine decarboxylase neurogenic mutations yield a large-scale prediction model for prenatal disease
Source: PLoS Genet. 2021 Feb 1;17(2):e1009307. doi: 10.1371/journal.pgen.1009307 (PMC7850488; doi:10.1371/journal.pgen.1009307)
Supplement: S5 Table — (XLSX) [file pgen.1009307.s005.xlsx]

## Sheet: Sheet1
Protein	cDNA	Cons AA	Helix	Sheet	Destab	Δ Proline	C-term	Active S	Δ Polarity	Δ Arom	Δ Charge	Cons Sub	Δ Codon	Δ Size	H-int	N-PLP	Act Reg	Dimer	Stabilizing
D36N	c.106G>A	0	0	0	0	0	0	0	0	0	1	-1	0	0	0	0	0	0	0		*starts at 36 because 1-35 are the mitochondrial leader sequence
D36Y	c.106G>T	0	0	0	0	0	0	0	0	1	1	0	0	1	0	0	0	0	0
D36H	c.106G>C	0	0	0	0	0	0	0	0	1	1	0	0	0	0	0	0	0	0
D36V	c.107A>T	0	0	0	0	0	0	0	1	0	1	0	1	0	0	0	0	0	0
D36A	c.107A>C	0	0	0	0	0	0	0	1	0	1	0	1	0	0	0	0	0	0
D36G	c.107A>G	0	0	0	0	0	0	0	1	0	1	0	0	1	0	0	0	0	0
D36E	c.108C>A	0	0	0	0	0	0	0	0	0	0	-1	0	0	0	0	0	0	0
S37C	c.109A>T	0	0	0	0	0	0	0	0	0	0	0	0	0	0	0	0	0	0
S37R	c.109A>C	0	0	0	0	0	0	0	0	0	1	0	1	1	0	0	0	0	0
S37G	c.109A>G	0	0	0	0	0	0	0	1	0	0	-1	0	0	0	0	0	0	0
S37N	c.110G>A	0	0	0	0	0	0	0	0	0	0	-1	0	0	0	0	0	0	0
S37I	c.110G>T	0	0	0	0	0	0	0	1	0	0	0	1	1	0	0	0	0	0
S37T	c.110G>C	0	0	0	0	0	0	0	0	0	0	-1	1	0	0	0	0	0	0
S37R	c.111C>A	0	0	0	0	0	0	0	0	0	1	0	0	1	0	0	0	0	0
S38C	c.112A>T	0	0	0	0	0	0	0	0	0	0	0	0	0	0	0	0	0	0
S38R	c.112A>C	0	0	0	0	0	0	0	0	0	1	0	1	1	0	0	0	0	0
S38G	c.112A>G	0	0	0	0	0	0	0	1	0	0	-1	0	0	0	0	0	0	0
S38N	c.113G>A	0	0	0	0	0	0	0	0	0	0	-1	0	0	0	0	0	0	0
S38I	c.113G>T	0	0	0	0	0	0	0	1	0	0	0	1	1	0	0	0	0	0
S38T	c.113G>C	0	0	0	0	0	0	0	0	0	0	-1	1	0	0	0	0	0	0
S38R	c.114C>A	0	0	0	0	0	0	0	0	0	1	0	0	1	0	0	0	0	0
G39S	c.115G>A	0	0	0	0	0	0	0	1	0	0	-1	0	0	0	0	0	0	0
G39C	c.115G>T	0	0	0	0	0	0	0	1	0	0	0	0	0	0	0	0	0	0
G39R	c.115G>C	0	0	0	0	0	0	0	1	0	1	0	1	1	0	0	0	0	0
G39D	c.116G>A	0	0	0	0	0	0	0	1	0	1	0	0	1	0	0	0	0	0
G39V	c.116G>T	0	0	0	0	0	0	0	0	0	0	0	1	1	0	0	0	0	0
G39A	c.116G>C	0	0	0	0	0	0	0	0	0	0	-1	1	0	0	0	0	0	0
G40S	c.118G>A	0	0	0	0	0	0	0	1	0	0	-1	0	0	0	0	0	0	0
G40C	c.118G>T	0	0	0	0	0	0	0	1	0	0	0	0	0	0	0	0	0	0
G40R	c.118G>C	0	0	0	0	0	0	0	1	0	1	0	1	1	0	0	0	0	0
G40D	c.119G>A	0	0	0	0	0	0	0	1	0	1	0	0	1	0	0	0	0	0
G40V	c.119G>T	0	0	0	0	0	0	0	0	0	0	0	1	1	0	0	0	0	0
G40A	c.119G>C	0	0	0	0	0	0	0	0	0	0	-1	1	0	0	0	0	0	0
G41S	c.121G>A	0	0	0	0	0	0	0	1	0	0	-1	0	0	0	0	0	0	0
G41C	c.121G>T	0	0	0	0	0	0	0	1	0	0	0	0	0	0	0	0	0	0
G41R	c.121G>C	0	0	0	0	0	0	0	1	0	1	0	1	1	0	0	0	0	0
G41D	c.122G>A	0	0	0	0	0	0	0	1	0	1	0	0	1	0	0	0	0	0
G41V	c.122G>T	0	0	0	0	0	0	0	0	0	0	0	1	1	0	0	0	0	0
G41A	c.122G>C	0	0	0	0	0	0	0	0	0	0	-1	1	0	0	0	0	0	0
G42S	c.124G>A	0	0	0	0	0	0	0	1	0	0	-1	0	0	0	0	0	0	0
G42C	c.124G>T	0	0	0	0	0	0	0	1	0	0	0	0	0	0	0	0	0	0
G42R	c.124G>C	0	0	0	0	0	0	0	1	0	1	0	1	1	0	0	0	0	0
G42D	c.125G>A	0	0	0	0	0	0	0	1	0	1	0	0	1	0	0	0	0	0
G42V	c.125G>T	0	0	0	0	0	0	0	0	0	0	0	1	1	0	0	0	0	0
G42A	c.125G>C	0	0	0	0	0	0	0	0	0	0	-1	1	0	0	0	0	0	0
G43S	c.127G>A	0	0	0	0	0	0	0	1	0	0	-1	0	0	0	0	0	0	0
G43C	c.127G>T	0	0	0	0	0	0	0	1	0	0	0	0	0	0	0	0	0	0
G43R	c.127G>C	0	0	0	0	0	0	0	1	0	1	0	1	1	0	0	0	0	0
G43D	c.128G>A	0	0	0	0	0	0	0	1	0	1	0	0	1	0	0	0	0	0
G43V	c.128G>T	0	0	0	0	0	0	0	0	0	0	0	1	1	0	0	0	0	0
G43A	c.128G>C	0	0	0	0	0	0	0	0	0	0	-1	1	0	0	0	0	0	0
G44S	c.130G>A	0	0	0	0	0	0	0	1	0	0	-1	0	0	0	0	0	0	0
G44C	c.130G>T	0	0	0	0	0	0	0	1	0	0	0	0	0	0	0	0	0	0
G44R	c.130G>C	0	0	0	0	0	0	0	1	0	1	0	1	1	0	0	0	0	0
G44D	c.131G>A	0	0	0	0	0	0	0	1	0	1	0	0	1	0	0	0	0	0
G44V	c.131G>T	0	0	0	0	0	0	0	0	0	0	0	1	1	0	0	0	0	0
G44A	c.131G>C	0	0	0	0	0	0	0	0	0	0	-1	1	0	0	0	0	0	0
G45S	c.133G>A	0	0	0	0	0	0	0	1	0	0	-1	0	0	0	0	0	0	0
G45C	c.133G>T	0	0	0	0	0	0	0	1	0	0	0	0	0	0	0	0	0	0
G45R	c.133G>C	0	0	0	0	0	0	0	1	0	1	0	1	1	0	0	0	0	0
G45D	c.134G>A	0	0	0	0	0	0	0	1	0	1	0	0	1	0	0	0	0	0
G45V	c.134G>T	0	0	0	0	0	0	0	0	0	0	0	1	1	0	0	0	0	0
G45A	c.134G>C	0	0	0	0	0	0	0	0	0	0	-1	1	0	0	0	0	0	0
G46S	c.136G>A	0	0	0	0	0	0	0	1	0	0	-1	0	0	0	0	0	0	0
G46C	c.136G>T	0	0	0	0	0	0	0	1	0	0	0	0	0	0	0	0	0	0
G46R	c.136G>C	0	0	0	0	0	0	0	1	0	1	0	1	1	0	0	0	0	0
G46D	c.137G>A	0	0	0	0	0	0	0	1	0	1	0	0	1	0	0	0	0	0
G46V	c.137G>T	0	0	0	0	0	0	0	0	0	0	0	1	1	0	0	0	0	0
G46A	c.137G>C	0	0	0	0	0	0	0	0	0	0	-1	1	0	0	0	0	0	0
G47R	c.139G>A	0	0	0	0	0	0	0	1	0	1	0	0	1	0	0	0	0	0
G47W	c.139G>T	0	0	0	0	0	0	0	0	1	0	0	0	1	0	0	0	0	0
G47E	c.140G>A	0	0	0	0	0	0	0	1	0	1	0	0	1	0	0	0	0	0
G47V	c.140G>T	0	0	0	0	0	0	0	0	0	0	0	0	1	0	0	0	0	0
G47A	c.140G>C	0	0	0	0	0	0	0	0	0	0	-1	0	0	0	0	0	0	0
D48N	c.142G>A	0	0	0	0	0	0	0	0	0	1	-1	0	0	0	0	0	0	0
D48Y	c.142G>T	0	0	0	0	0	0	0	0	1	1	0	0	1	0	0	0	0	0
D48H	c.142G>C	0	0	0	0	0	0	0	0	1	1	0	0	0	0	0	0	0	0
D48V	c.143A>T	0	0	0	0	0	0	0	1	0	1	0	1	0	0	0	0	0	0
D48A	c.143A>C	0	0	0	0	0	0	0	1	0	1	0	1	0	0	0	0	0	0
D48G	c.143A>G	0	0	0	0	0	0	0	1	0	1	0	0	1	0	0	0	0	0
D48E	c.144C>A	0	0	0	0	0	0	0	0	0	0	-1	0	0	0	0	0	0	0
R49S	c.145C>A	0	0	0	0	0	0	0	0	0	1	0	1	1	0	0	0	0	0
R49C	c.145C>T	0	0	0	0	0	0	0	0	0	1	0	1	1	0	0	0	0	0
R49G	c.145C>G	0	0	0	0	0	0	0	1	0	1	0	1	1	0	0	0	0	0
R49H	c.146G>A	0	0	0	0	0	0	0	0	1	0	-1	1	0	0	0	0	0	0
R49L	c.146G>T	0	0	0	0	0	0	0	1	0	1	0	0	0	0	0	0	0	0
R49P	c.146G>C	0	0	0	0	1	0	0	1	0	1	0	0	1	0	0	0	0	0
G50S	c.148G>A	0	0	0	0	0	0	0	1	0	0	-1	0	0	0	0	0	0	0
G50C	c.148G>T	0	0	0	0	0	0	0	1	0	0	0	0	0	0	0	0	0	0
G50R	c.148G>C	0	0	0	0	0	0	0	1	0	1	0	1	1	0	0	0	0	0
G50D	c.149G>A	0	0	0	0	0	0	0	1	0	1	0	0	1	0	0	0	0	0
G50V	c.149G>T	0	0	0	0	0	0	0	0	0	0	0	1	1	0	0	0	0	0
G50A	c.149G>C	0	0	0	0	0	0	0	0	0	0	-1	1	0	0	0	0	0	0
A51T	c.151G>A	0	0	0	0	0	0	0	1	0	0	-1	0	0	0	0	0	0	0
A51S	c.151G>T	0	0	0	0	0	0	0	1	0	0	-1	0	0	0	0	0	0	0
A51P	c.151G>C	0	0	0	0	1	0	0	0	0	0	0	0	0	0	0	0	0	0
A51E	c.152C>A	0	0	0	0	0	0	0	1	0	1	0	0	0	0	0	0	0	0
A51V	c.152C>T	0	0	0	0	0	0	0	0	0	0	-1	0	1	0	0	0	0	0
A51G	c.152C>G	0	0	0	0	0	0	0	0	0	0	-1	0	0	0	0	0	0	0
A52T	c.154G>A	0	0	0	0	0	0	0	1	0	0	-1	0	0	0	0	0	0	0
A52S	c.154G>T	0	0	0	0	0	0	0	1	0	0	-1	0	0	0	0	0	0	0
A52P	c.154G>C	0	0	0	0	1	0	0	0	0	0	0	0	0	0	0	0	0	0
A52D	c.155C>A	0	0	0	0	0	0	0	1	0	1	0	1	0	0	0	0	0	0
A52V	c.155C>T	0	0	0	0	0	0	0	0	0	0	-1	0	1	0	0	0	0	0
A52G	c.155C>G	0	0	0	0	0	0	0	0	0	0	-1	1	0	0	0	0	0	0
G53R	c.157G>A	0	0	0	0	0	0	0	1	0	1	0	0	1	0	0	0	0	0
G53W	c.157G>T	0	0	0	0	0	0	0	0	1	0	0	0	1	0	0	0	0	0
G53E	c.158G>A	0	0	0	0	0	0	0	1	0	1	0	0	1	0	0	0	0	0
G53V	c.158G>T	0	0	0	0	0	0	0	0	0	0	0	0	1	0	0	0	0	0
G53A	c.158G>C	0	0	0	0	0	0	0	0	0	0	-1	0	0	0	0	0	0	0
A54T	c.160G>A	0	0	0	0	0	0	0	1	0	0	-1	0	0	0	0	0	0	0
A54S	c.160G>T	0	0	0	0	0	0	0	1	0	0	-1	0	0	0	0	0	0	0
A54P	c.160G>C	0	0	0	0	1	0	0	0	0	0	0	0	0	0	0	0	0	0
A54D	c.161C>A	0	0	0	0	0	0	0	1	0	1	0	1	0	0	0	0	0	0
A54V	c.161C>T	0	0	0	0	0	0	0	0	0	0	-1	0	1	0	0	0	0	0
A54G	c.161C>G	0	0	0	0	0	0	0	0	0	0	-1	1	0	0	0	0	0	0
S55T	c.163T>A	0	0	0	0	0	0	0	0	0	0	-1	0	0	0	0	0	0	0
S55P	c.163T>C	0	0	0	0	1	0	0	1	0	0	0	0	0	0	0	0	0	0
S55A	c.163T>G	0	0	0	0	0	0	0	1	0	0	-1	0	0	0	0	0	0	0
S55L	c.164C>T	0	0	0	0	0	0	0	1	0	0	0	0	1	0	0	0	0	0
S55W	c.164C>G	0	0	0	0	0	0	0	1	1	0	0	0	1	0	0	0	0	0
R56S	c.166C>A	0	0	0	0	0	0	0	0	0	1	0	1	1	0	0	0	0	0
R56C	c.166C>T	0	0	0	0	0	0	0	0	0	1	0	1	1	0	0	0	0	0
R56G	c.166C>G	0	0	0	0	0	0	0	1	0	1	0	1	1	0	0	0	0	0
R56H	c.167G>A	0	0	0	0	0	0	0	0	1	0	-1	1	0	0	0	0	0	0
R56L	c.167G>T	0	0	0	0	0	0	0	1	0	1	0	0	0	0	0	0	0	0
R56P	c.167G>C	0	0	0	0	1	0	0	1	0	1	0	0	1	0	0	0	0	0
L57I	c.169C>A	0	0	0	0	0	0	0	0	0	0	-1	0	0	0	0	0	0	0
L57F	c.169C>T	0	0	0	0	0	0	0	0	1	0	-1	1	0	0	0	0	0	0
L57V	c.169C>G	0	0	0	0	0	0	0	0	0	0	-1	0	0	0	0	0	0	0
L57H	c.170T>A	0	0	0	0	0	0	0	1	1	1	0	1	0	0	0	0	0	0
L57P	c.170T>C	0	0	0	0	1	0	0	0	0	0	0	0	1	0	0	0	0	0
L57R	c.170T>G	0	0	0	0	0	0	0	1	0	1	0	0	0	0	0	0	0	0
L58M	c.172C>A	0	0	0	1	0	0	0	0	0	0	-1	0	0	0	0	0	1	0
L58V	c.172C>G	0	0	0	0	0	0	0	0	0	0	-1	0	0	0	0	0	1	0
L58Q	c.173T>A	0	0	0	1	0	0	0	1	0	0	0	0	0	0	0	0	1	0
L58P	c.173T>C	0	0	0	1	1	0	0	0	0	0	0	0	1	0	0	0	1	0
L58R	c.173T>G	0	0	0	0	0	0	0	1	0	1	0	0	0	0	0	0	1	0
E59K	c.175G>A	0	1	0	0	0	0	0	0	0	1	-1	0	0	0	0	0	1	0
E59Q	c.175G>C	0	1	0	0	0	0	0	0	0	1	-1	0	0	0	0	0	1	0
E59V	c.176A>T	0	1	0	0	0	0	0	1	0	1	0	0	0	0	0	0	1	0
E59A	c.176A>C	0	1	0	0	0	0	0	1	0	1	0	0	0	0	0	0	1	0
E59G	c.176A>G	0	1	0	1	0	0	0	1	0	1	0	0	1	0	0	0	1	0
E59D	c.177G>T	0	1	0	0	0	0	0	0	0	0	-1	1	0	0	0	0	1	0
E59D	c.177G>C	0	1	0	0	0	0	0	0	0	0	-1	0	0	0	0	0	1	0
R60S	c.178C>A	0	1	0	0	0	0	0	0	0	1	0	1	1	0	0	0	0	0
R60C	c.178C>T	0	1	0	0	0	0	0	0	0	1	0	1	1	0	0	0	0	0
R60G	c.178C>G	0	1	0	0	0	0	0	1	0	1	0	1	1	0	0	0	0	0
R60H	c.179G>A	0	1	0	0	0	0	0	0	1	0	-1	1	0	0	0	0	0	0
R60L	c.179G>T	0	1	0	0	0	0	0	1	0	1	0	0	0	0	0	0	0	0
R60P	c.179G>C	0	1	0	0	1	0	0	1	0	1	0	0	1	0	0	0	0	0
L61I	c.181C>A	0	1	0	0	0	0	0	0	0	0	-1	0	0	0	0	0	1	0
L61F	c.181C>T	0	1	0	0	0	0	0	0	1	0	-1	1	0	0	0	0	1	0
L61V	c.181C>G	0	1	0	0	0	0	0	0	0	0	-1	0	0	0	0	0	1	0
L61H	c.182T>A	0	1	0	0	0	0	0	1	1	1	0	1	0	0	0	0	1	0
L61P	c.182T>C	0	1	0	0	1	0	0	0	0	0	0	0	1	0	0	0	1	0
L61R	c.182T>G	0	1	0	0	0	0	0	1	0	1	0	0	0	0	0	0	1	0
L62M	c.184C>A	1	0	0	0	0	0	0	0	0	0	-1	0	0	0	0	0	1	0
L62V	c.184C>G	1	0	0	0	0	0	0	0	0	0	-1	0	0	0	0	0	1	0
L62Q	c.185T>A	1	0	0	0	0	0	0	1	0	0	0	0	0	0	0	0	1	0
L62P	c.185T>C	1	0	0	1	1	0	0	0	0	0	0	0	1	0	0	0	1	0
L62R	c.185T>G	1	0	0	1	0	0	0	1	0	1	0	0	0	0	0	0	1	0
P63T	c.187C>A	0	0	0	1	1	0	0	1	0	0	0	0	0	0	0	0	1	0
P63S	c.187C>T	0	0	0	0	1	0	0	1	0	0	0	0	0	0	0	0	1	0
P63A	c.187C>G	0	0	0	1	1	0	0	0	0	0	0	0	0	0	0	0	1	0
P63H	c.188C>A	0	0	0	0	1	0	0	1	1	1	0	1	0	0	0	0	1	0
P63L	c.188C>T	0	0	0	1	1	0	0	0	0	0	0	0	1	0	0	0	1	0
P63R	c.188C>G	0	0	0	0	1	0	0	1	0	1	0	0	1	0	0	0	1	0
R64G	c.190A>G	0	0	0	0	0	0	0	1	0	1	0	0	1	0	0	0	1	0
R64K	c.191G>A	0	0	0	0	0	0	0	0	0	0	-1	0	0	0	0	0	1	1
R64I	c.191G>T	0	0	0	0	0	0	0	1	0	1	0	0	0	0	0	0	1	0
R64T	c.191G>C	0	0	0	0	0	0	0	0	0	1	0	0	1	0	0	0	1	0
R64S	c.192A>T	0	0	0	0	0	0	0	0	0	1	0	1	1	0	0	0	1	0
R64S	c.192A>C	0	0	0	0	0	0	0	0	0	1	0	0	1	0	0	0	1	0
H65N	c.193C>A	0	0	0	0	0	0	0	0	1	1	-1	0	0	0	0	0	1	0
H65Y	c.193C>T	0	0	0	0	0	0	0	0	0	1	-1	0	0	0	0	0	1	0
H65D	c.193C>G	0	0	0	0	0	0	0	0	1	1	0	0	0	0	0	0	1	0
H65L	c.194A>T	0	0	0	0	0	0	0	1	1	1	0	1	0	0	0	0	1	0
H65P	c.194A>C	0	0	0	0	1	0	0	1	1	1	0	1	0	0	0	0	1	0
H65R	c.194A>G	0	0	0	1	0	0	0	0	1	0	-1	1	0	0	0	0	1	0
H65Q	c.195C>A	0	0	0	0	0	0	0	0	1	1	-1	0	0	0	0	0	1	0
D66N	c.196G>A	0	0	0	0	0	0	0	0	0	1	-1	0	0	0	0	0	1	0
D66Y	c.196G>T	0	0	0	0	0	0	0	0	1	1	0	0	1	0	0	0	1	0
D66H	c.196G>C	0	0	0	0	0	0	0	0	1	1	0	0	0	0	0	0	1	0
D66V	c.197A>T	0	0	0	0	0	0	0	1	0	1	0	1	0	0	0	0	1	0
D66A	c.197A>C	0	0	0	0	0	0	0	1	0	1	0	1	0	0	0	0	1	0
D66G	c.197A>G	0	0	0	0	0	0	0	1	0	1	0	0	1	0	0	0	1	0
D66E	c.198T>A	0	0	0	0	0	0	0	0	0	0	-1	1	0	0	0	0	1	0
D67N	c.199G>A	0	0	0	1	0	0	0	0	0	1	-1	0	0	0	0	0	0	0
D67Y	c.199G>T	0	0	0	0	0	0	0	0	1	1	0	0	1	0	0	0	0	0
D67H	c.199G>C	0	0	0	0	0	0	0	0	1	1	0	0	0	0	0	0	0	0
D67V	c.200A>T	0	0	0	0	0	0	0	1	0	1	0	1	0	0	0	0	0	0
D67A	c.200A>C	0	0	0	1	0	0	0	1	0	1	0	1	0	0	0	0	0	0
D67G	c.200A>G	0	0	0	1	0	0	0	1	0	1	0	0	1	0	0	0	0	0
D67E	c.201C>A	0	0	0	1	0	0	0	0	0	0	-1	0	0	0	0	0	0	0
F68I	c.202T>A	1	1	0	0	0	0	0	0	1	0	-1	1	0	0	0	0	1	0
F68L	c.202T>C	1	1	0	0	0	0	0	0	1	0	-1	1	0	0	0	0	1	0
F68V	c.202T>G	1	1	0	1	0	0	0	0	1	0	0	1	0	0	0	0	1	0
F68Y	c.203T>A	1	1	0	1	0	0	0	1	0	0	-1	0	0	0	0	0	1	0
F68S	c.203T>C	1	1	0	1	0	0	0	1	1	0	0	1	1	0	0	0	1	0
F68C	c.203T>G	1	1	0	0	0	0	0	1	1	0	0	0	1	0	0	0	1	0
F68L	c.204C>A	1	1	0	0	0	0	0	0	1	0	-1	0	0	0	0	0	1	0
S69T	c.205T>A	0	1	0	0	0	0	0	0	0	0	-1	0	0	0	0	0	0	0
S69P	c.205T>C	0	1	0	0	1	0	0	1	0	0	0	0	0	0	0	0	0	0
S69A	c.205T>G	0	1	0	0	0	0	0	1	0	0	-1	0	0	0	0	0	0	0
S69Y	c.206C>A	0	1	0	0	0	0	0	0	1	0	0	1	1	0	0	0	0	0
S69F	c.206C>T	0	1	0	0	0	0	0	1	1	0	0	1	1	0	0	0	0	1
S69C	c.206C>G	0	1	0	0	0	0	0	0	0	0	0	1	0	0	0	0	0	1
R70W	c.208C>T	0	1	0	0	0	0	0	1	1	1	0	0	1	0	0	0	1	0
R70G	c.208C>G	0	1	0	1	0	0	0	1	0	1	0	0	1	0	0	0	1	0
R70Q	c.209G>A	0	1	0	0	0	0	0	0	0	1	-1	0	0	0	0	0	1	0
R70L	c.209G>T	0	1	0	1	0	0	0	1	0	1	0	0	0	0	0	0	1	0
R70P	c.209G>C	0	1	0	1	1	0	0	1	0	1	0	0	1	0	0	0	1	0
R71G	c.211A>G	1	1	0	0	0	0	0	1	0	1	0	0	1	0	0	0	1	0
R71K	c.212G>A	1	1	0	0	0	0	0	0	0	0	-1	0	0	0	0	0	1	0
R71I	c.212G>T	1	1	0	0	0	0	0	1	0	1	0	0	0	0	0	0	1	0
R71T	c.212G>C	1	1	0	1	0	0	0	0	0	1	0	0	1	0	0	0	1	0
R71S	c.213A>T	1	1	0	1	0	0	0	0	0	1	0	1	1	0	0	0	1	0
R71S	c.213A>C	1	1	0	1	0	0	0	0	0	1	0	0	1	0	0	0	1	0
H72N	c.214C>A	1	1	0	0	0	0	0	0	1	1	-1	0	0	0	0	0	0	0
H72Y	c.214C>T	1	1	0	0	0	0	0	0	0	1	-1	0	0	0	0	0	0	1
H72D	c.214C>G	1	1	0	0	0	0	0	0	1	1	0	0	0	0	0	0	0	0
H72L	c.215A>T	1	1	0	0	0	0	0	1	1	1	0	1	0	0	0	0	0	1
H72P	c.215A>C	1	1	0	0	1	0	0	1	1	1	0	1	0	0	0	0	0	0
H72R	c.215A>G	1	1	0	1	0	0	0	0	1	0	-1	1	0	0	0	0	0	0
H72Q	c.216C>A	1	1	0	1	0	0	0	0	1	1	-1	0	0	0	0	0	0	0
I73F	c.217A>T	0	0	0	0	0	0	0	0	1	0	-1	1	0	0	0	0	1	1
I73L	c.217A>C	0	0	0	0	0	0	0	0	0	0	-1	0	0	0	0	0	1	0
I73V	c.217A>G	0	0	0	0	0	0	0	0	0	0	-1	0	0	0	0	0	1	0
I73N	c.218T>A	0	0	0	0	0	0	0	1	0	0	0	1	1	0	0	0	1	1
I73T	c.218T>C	0	0	0	0	0	0	0	1	0	0	0	0	1	0	0	0	1	1
I73S	c.218T>G	0	0	0	0	0	0	0	1	0	0	0	1	1	0	0	0	1	0
I73M	c.219C>G	0	0	0	0	0	0	0	0	0	0	-1	1	0	0	0	0	1	1
G74S	c.220G>A	1	0	0	0	0	0	0	1	0	0	-1	0	0	0	0	0	1	0
G74C	c.220G>T	1	0	0	1	0	0	0	1	0	0	0	0	0	0	0	0	1	0
G74R	c.220G>C	1	0	0	0	0	0	0	1	0	1	0	1	1	0	0	0	1	0
G74D	c.221G>A	1	0	0	1	0	0	0	1	0	1	0	0	1	0	0	0	1	0
G74V	c.221G>T	1	0	0	0	0	0	0	0	0	0	0	1	1	0	0	0	1	0
G74A	c.221G>C	1	0	0	1	0	0	0	0	0	0	-1	1	0	0	0	0	1	0
P75T	c.223C>A	0	0	0	0	1	0	0	1	0	0	0	0	0	0	0	0	0	0
P75S	c.223C>T	0	0	0	1	1	0	0	1	0	0	0	0	0	0	0	0	0	0
P75A	c.223C>G	0	0	0	1	1	0	0	0	0	0	0	0	0	0	0	0	0	0
P75H	c.224C>A	0	0	0	0	1	0	0	1	1	1	0	1	0	0	0	0	0	1
P75L	c.224C>T	0	0	0	1	1	0	0	0	0	0	0	0	1	0	0	0	0	0
P75R	c.224C>G	0	0	0	0	1	0	0	1	0	1	0	0	1	0	0	0	0	1
G76R	c.226G>A	0	0	0	0	0	0	0	1	0	1	0	0	1	0	0	0	0	0
G76E	c.227G>A	0	0	0	0	0	0	0	1	0	1	0	0	1	0	0	0	0	0
G76V	c.227G>T	0	0	0	0	0	0	0	0	0	0	0	0	1	0	0	0	0	0
G76A	c.227G>C	0	0	0	0	0	0	0	0	0	0	-1	0	0	0	0	0	0	0
D77N	c.229G>A	0	1	0	0	0	0	0	0	0	1	-1	0	0	0	0	0	0	0
D77Y	c.229G>T	0	1	0	0	0	0	0	0	1	1	0	0	1	0	0	0	0	0
D77H	c.229G>C	0	1	0	0	0	0	0	0	1	1	0	0	0	0	0	0	0	0
D77V	c.230A>T	0	1	0	0	0	0	0	1	0	1	0	1	0	0	0	0	0	0
D77A	c.230A>C	0	1	0	1	0	0	0	1	0	1	0	1	0	0	0	0	0	0
D77G	c.230A>G	0	1	0	1	0	0	0	1	0	1	0	0	1	0	0	0	0	0
D77E	c.231C>A	0	1	0	0	0	0	0	0	0	0	-1	0	0	0	0	0	0	0
K78Q	c.232A>C	0	1	0	0	0	0	0	0	0	1	-1	0	0	0	0	0	0	0
K78E	c.232A>G	0	1	0	0	0	0	0	0	0	1	-1	0	0	0	0	0	0	0
K78I	c.233A>T	0	1	0	0	0	0	0	1	0	1	0	0	0	0	0	0	0	0
K78T	c.233A>C	0	1	0	0	0	0	0	0	0	1	0	0	1	0	0	0	0	0
K78R	c.233A>G	0	1	0	0	0	0	0	0	0	0	-1	0	0	0	0	0	0	0
K78N	c.234A>T	0	1	0	0	0	0	0	0	0	1	-1	1	1	0	0	0	0	0
K78N	c.234A>C	0	1	0	0	0	0	0	0	0	1	-1	0	1	0	0	0	0	0
D79N	c.235G>A	0	1	0	1	0	0	0	0	0	1	-1	0	0	0	0	0	0	0
D79Y	c.235G>T	0	1	0	0	0	0	0	0	1	1	0	0	1	0	0	0	0	0
D79H	c.235G>C	0	1	0	0	0	0	0	0	1	1	0	0	0	0	0	0	0	0
D79V	c.236A>T	0	1	0	0	0	0	0	1	0	1	0	1	0	0	0	0	0	0
D79A	c.236A>C	0	1	0	0	0	0	0	1	0	1	0	1	0	0	0	0	0	0
D79G	c.236A>G	0	1	0	1	0	0	0	1	0	1	0	0	1	0	0	0	0	0
D79E	c.237C>A	0	1	0	1	0	0	0	0	0	0	-1	0	0	0	0	0	0	0
R80W	c.238C>T	0	1	0	0	0	0	0	1	1	1	0	0	1	0	0	0	0	0
R80G	c.238C>G	0	1	0	0	0	0	0	1	0	1	0	0	1	0	0	0	0	0
R80Q	c.239G>A	0	1	0	0	0	0	0	0	0	1	-1	0	0	0	0	0	0	0
R80L	c.239G>T	0	1	0	0	0	0	0	1	0	1	0	0	0	0	0	0	0	0
R80P	c.239G>C	0	1	0	1	1	0	0	1	0	1	0	0	1	0	0	0	0	0
R81W	c.241A>T	0	1	0	1	0	0	0	1	1	1	0	0	1	0	0	0	0	0
R81G	c.241A>G	0	1	0	1	0	0	0	1	0	1	0	0	1	0	0	0	0	0
R81K	c.242G>A	0	1	0	0	0	0	0	0	0	0	-1	0	0	0	0	0	0	0
R81M	c.242G>T	0	1	0	1	0	0	0	1	0	1	0	0	0	0	0	0	0	0
R81T	c.242G>C	0	1	0	1	0	0	0	0	0	1	0	0	1	0	0	0	0	0
R81S	c.243G>T	0	1	0	1	0	0	0	0	0	1	0	1	1	0	0	0	0	0
R81S	c.243G>C	0	1	0	1	0	0	0	0	0	1	0	0	1	0	0	0	0	0
E82K	c.244G>A	0	1	0	0	0	0	0	0	0	1	-1	0	0	0	0	0	0	0
E82Q	c.244G>C	0	1	0	0	0	0	0	0	0	1	-1	0	0	0	0	0	0	0
E82V	c.245A>T	0	1	0	0	0	0	0	1	0	1	0	0	0	0	0	0	0	0
E82A	c.245A>C	0	1	0	0	0	0	0	1	0	1	0	0	0	0	0	0	0	0
E82G	c.245A>G	0	1	0	0	0	0	0	1	0	1	0	0	1	0	0	0	0	0
E82D	c.246G>T	0	1	0	0	0	0	0	0	0	0	-1	1	0	0	0	0	0	0
E82D	c.246G>C	0	1	0	0	0	0	0	0	0	0	-1	0	0	0	0	0	0	0
M83L	c.247A>T	1	1	0	0	0	0	0	0	0	0	-1	0	0	0	0	0	0	0
M83V	c.247A>G	1	1	0	1	0	0	0	0	0	0	-1	0	0	0	0	0	0	0
M83K	c.248T>A	1	1	0	1	0	0	0	1	0	1	0	0	0	0	0	0	0	0
M83T	c.248T>C	1	1	0	1	0	0	0	1	0	0	0	0	0	0	0	0	0	0
M83R	c.248T>G	1	1	0	1	0	0	0	1	0	1	0	0	0	0	0	0	0	0
M83I	c.249G>A	1	1	0	1	0	0	0	0	0	0	-1	0	0	0	0	0	0	0
M83I	c.249G>C	1	1	0	1	0	0	0	0	0	0	-1	1	0	0	0	0	0	0
L84M	c.250C>A	1	1	0	0	0	0	0	0	0	0	-1	0	0	0	0	0	0	0
L84V	c.250C>G	1	1	0	0	0	0	0	0	0	0	-1	0	0	0	0	0	0	0
L84Q	c.251T>A	1	1	0	0	0	0	0	1	0	0	0	0	0	0	0	0	0	0
L84P	c.251T>C	1	1	0	0	1	0	0	0	0	0	0	0	1	0	0	0	0	0
L84R	c.251T>G	1	1	0	1	0	0	0	1	0	1	0	0	0	0	0	0	0	0
Q85K	c.253C>A	0	1	0	0	0	0	0	0	0	1	-1	0	0	0	0	0	0	0
Q85E	c.253C>G	0	1	0	0	0	0	0	0	0	1	-1	0	0	0	0	0	0	0
Q85L	c.254A>T	0	1	0	0	0	0	0	1	0	0	0	0	0	0	0	0	0	0
Q85P	c.254A>C	0	1	0	0	1	0	0	1	0	0	0	0	0	0	0	0	0	0
Q85R	c.254A>G	0	1	0	0	0	0	0	0	0	1	-1	0	0	0	0	0	0	0
Q85H	c.255G>T	0	1	0	0	0	0	0	0	1	1	-1	1	0	0	0	0	0	0
Q85H	c.255G>C	0	1	0	0	0	0	0	0	1	1	-1	0	0	0	0	0	0	0
A86T	c.256G>A	0	1	0	0	0	0	0	1	0	0	-1	0	0	0	0	0	0	0
A86S	c.256G>T	0	1	0	0	0	0	0	1	0	0	-1	0	0	0	0	0	0	0
A86P	c.256G>C	0	1	0	0	1	0	0	0	0	0	0	0	0	0	0	0	0	0
A86E	c.257C>A	0	1	0	0	0	0	0	1	0	1	0	0	0	0	0	0	0	0
A86V	c.257C>T	0	1	0	0	0	0	0	0	0	0	-1	0	1	0	0	0	0	0
A86G	c.257C>G	0	1	0	0	0	0	0	0	0	0	-1	0	0	0	0	0	0	0
L87M	c.259C>A	0	1	0	0	0	0	0	0	0	0	-1	0	0	0	0	0	0	0
L87V	c.259C>G	0	1	0	0	0	0	0	0	0	0	-1	0	0	0	0	0	0	0
L87Q	c.260T>A	0	1	0	0	0	0	0	1	0	0	0	0	0	0	0	0	0	0
L87P	c.260T>C	0	1	0	0	1	0	0	0	0	0	0	0	1	0	0	0	0	0
L87R	c.260T>G	0	1	0	1	0	0	0	1	0	1	0	0	0	0	0	0	0	0
G88R	c.262G>A	0	0	0	0	0	0	0	1	0	1	0	0	1	0	0	0	0	0
G88W	c.262G>T	0	0	0	0	0	0	0	0	1	0	0	0	1	0	0	0	0	0
G88E	c.263G>A	0	0	0	0	0	0	0	1	0	1	0	0	1	0	0	0	0	0
G88V	c.263G>T	0	0	0	1	0	0	0	0	0	0	0	0	1	0	0	0	0	0
G88A	c.263G>C	0	0	0	1	0	0	0	0	0	0	-1	0	0	0	0	0	0	0
L89M	c.265C>A	0	0	0	0	0	0	0	0	0	0	-1	0	0	0	0	0	0	0
L89V	c.265C>G	0	0	0	0	0	0	0	0	0	0	-1	0	0	0	0	0	0	0
L89Q	c.266T>A	0	0	0	0	0	0	0	1	0	0	0	0	0	0	0	0	0	0
L89P	c.266T>C	0	0	0	0	1	0	0	0	0	0	0	0	1	0	0	0	0	0
L89R	c.266T>G	0	0	0	0	0	0	0	1	0	1	0	0	0	0	0	0	0	0
A90T	c.268G>A	0	0	0	0	0	0	0	1	0	0	-1	0	0	0	0	0	0	0
A90S	c.268G>T	0	0	0	0	0	0	0	1	0	0	-1	0	0	0	0	0	0	0
A90P	c.268G>C	0	0	0	0	1	0	0	0	0	0	0	0	0	0	0	0	0	0
A90E	c.269C>A	0	0	0	0	0	0	0	1	0	1	0	0	0	0	0	0	0	0
A90V	c.269C>T	0	0	0	0	0	0	0	0	0	0	-1	0	1	0	0	0	0	0
A90G	c.269C>G	0	0	0	0	0	0	0	0	0	0	-1	0	0	0	0	0	0	0
S91C	c.271A>T	0	0	0	0	0	0	0	0	0	0	0	0	0	0	0	0	0	0
S91R	c.271A>C	0	0	0	1	0	0	0	0	0	1	0	1	1	0	0	0	0	0
S91G	c.271A>G	0	0	0	0	0	0	0	1	0	0	-1	0	0	0	0	0	0	0
S91N	c.272G>A	0	0	0	0	0	0	0	0	0	0	-1	0	0	0	0	0	0	0
S91I	c.272G>T	0	0	0	0	0	0	0	1	0	0	0	1	1	0	0	0	0	0
S91T	c.272G>C	0	0	0	0	0	0	0	0	0	0	-1	1	0	0	0	0	0	0
S91R	c.273C>A	0	0	0	1	0	0	0	0	0	1	0	0	1	0	0	0	0	0
I92F	c.274A>T	0	1	0	0	0	0	0	0	1	0	-1	1	0	0	0	0	0	0
I92L	c.274A>C	0	1	0	1	0	0	0	0	0	0	-1	0	0	0	0	0	0	0
I92V	c.274A>G	0	1	0	1	0	0	0	0	0	0	-1	0	0	0	0	0	0	0
I92N	c.275T>A	0	1	0	1	0	0	0	1	0	0	0	1	1	0	0	0	0	0
I92T	c.275T>C	0	1	0	1	0	0	0	1	0	0	0	0	1	0	0	0	0	0
I92S	c.275T>G	0	1	0	1	0	0	0	1	0	0	0	1	1	0	0	0	0	0
I92M	c.276T>G	0	1	0	1	0	0	0	0	0	0	-1	0	0	0	0	0	0	0
D93N	c.277G>A	0	1	0	0	0	0	0	0	0	1	-1	0	0	0	0	0	0	0
D93Y	c.277G>T	0	1	0	0	0	0	0	0	1	1	0	0	1	0	0	0	0	0
D93H	c.277G>C	0	1	0	0	0	0	0	0	1	1	0	0	0	0	0	0	0	0
D93V	c.278A>T	0	1	0	0	0	0	0	1	0	1	0	1	0	0	0	0	0	0
D93A	c.278A>C	0	1	0	0	0	0	0	1	0	1	0	1	0	0	0	0	0	0
D93G	c.278A>G	0	1	0	0	0	0	0	1	0	1	0	0	1	0	0	0	0	0
D93E	c.279T>A	0	1	0	0	0	0	0	0	0	0	-1	1	0	0	0	0	0	0
E94K	c.280G>A	0	1	0	1	0	0	0	0	0	1	-1	0	0	0	0	0	0	0
E94Q	c.280G>C	0	1	0	1	0	0	0	0	0	1	-1	0	0	0	0	0	0	0
E94V	c.281A>T	0	1	0	1	0	0	0	1	0	1	0	0	0	0	0	0	0	0
E94A	c.281A>C	0	1	0	1	0	0	0	1	0	1	0	0	0	0	0	0	0	0
E94G	c.281A>G	0	1	0	0	0	0	0	1	0	1	0	0	1	0	0	0	0	0
E94D	c.282G>T	0	1	0	0	0	0	0	0	0	0	-1	1	0	0	0	0	0	0
E94D	c.282G>C	0	1	0	0	0	0	0	0	0	0	-1	0	0	0	0	0	0	0
L95I	c.283C>A	1	1	0	0	0	0	0	0	0	0	-1	0	0	0	0	0	0	0
L95F	c.283C>T	1	1	0	1	0	0	0	0	1	0	-1	1	0	0	0	0	0	0
L95V	c.283C>G	1	1	0	1	0	0	0	0	0	0	-1	0	0	0	0	0	0	0
L95H	c.284T>A	1	1	0	1	0	0	0	1	1	1	0	1	0	0	0	0	0	0
L95P	c.284T>C	1	1	0	1	1	0	0	0	0	0	0	0	1	0	0	0	0	0
L95R	c.284T>G	1	1	0	1	0	0	0	1	0	1	0	0	0	0	0	0	0	0
I96F	c.286A>T	0	1	0	0	0	0	0	0	1	0	-1	1	0	0	0	0	0	0
I96L	c.286A>C	0	1	0	0	0	0	0	0	0	0	-1	0	0	0	0	0	0	0
I96V	c.286A>G	0	1	0	0	0	0	0	0	0	0	-1	0	0	0	0	0	0	0
I96N	c.287T>A	0	1	0	1	0	0	0	1	0	0	0	1	1	0	0	0	0	0
I96T	c.287T>C	0	1	0	1	0	0	0	1	0	0	0	0	1	0	0	0	0	0
I96S	c.287T>G	0	1	0	1	0	0	0	1	0	0	0	1	1	0	0	0	0	0
I96M	c.288C>G	0	1	0	0	0	0	0	0	0	0	-1	1	0	0	0	0	0	0
E97K	c.289G>A	0	1	0	0	0	0	0	0	0	1	-1	0	0	0	0	0	0	0
E97Q	c.289G>C	0	1	0	0	0	0	0	0	0	1	-1	0	0	0	0	0	0	0
E97V	c.290A>T	0	1	0	1	0	0	0	1	0	1	0	0	0	0	0	0	0	0
E97A	c.290A>C	0	1	0	0	0	0	0	1	0	1	0	0	0	0	0	0	0	0
E97G	c.290A>G	0	1	0	0	0	0	0	1	0	1	0	0	1	0	0	0	0	0
E97D	c.291G>T	0	1	0	0	0	0	0	0	0	0	-1	1	0	0	0	0	0	0
E97D	c.291G>C	0	1	0	0	0	0	0	0	0	0	-1	0	0	0	0	0	0	0
K98Q	c.292A>C	0	1	0	0	0	0	0	0	0	1	-1	0	0	0	0	0	0	0
K98E	c.292A>G	0	1	0	0	0	0	0	0	0	1	-1	0	0	0	0	0	0	0
K98M	c.293A>T	0	1	0	0	0	0	0	1	0	1	0	0	0	0	0	0	0	0
K98T	c.293A>C	0	1	0	0	0	0	0	0	0	1	0	0	1	0	0	0	0	0
K98R	c.293A>G	0	1	0	0	0	0	0	0	0	0	-1	0	0	0	0	0	0	0
K98N	c.294G>T	0	1	0	0	0	0	0	0	0	1	-1	1	1	0	0	0	0	0
K98N	c.294G>C	0	1	0	0	0	0	0	0	0	1	-1	0	1	0	0	0	0	0
T99S	c.295A>T	0	1	0	1	0	0	0	0	0	0	-1	0	0	0	0	0	0	0
T99P	c.295A>C	0	1	0	0	1	0	0	1	0	0	0	0	0	0	0	0	0	0
T99A	c.295A>G	0	1	0	1	0	0	0	1	0	0	-1	0	0	0	0	0	0	0
T99K	c.296C>A	0	1	0	0	0	0	0	0	0	1	0	0	1	0	0	0	0	0
T99M	c.296C>T	0	1	0	0	0	0	0	1	0	0	0	0	0	0	0	0	0	0
T99R	c.296C>G	0	1	0	0	0	0	0	0	0	1	0	0	1	0	0	0	0	0
V100I	c.298G>A	0	0	0	0	0	0	0	0	0	0	-1	0	0	0	0	0	0	0
V100F	c.298G>T	0	0	0	0	0	0	0	0	1	0	0	1	0	0	0	0	0	0
V100L	c.298G>C	0	0	0	0	0	0	0	0	0	0	-1	0	0	0	0	0	0	0
V100D	c.299T>A	0	0	0	0	0	0	0	1	0	1	0	1	0	0	0	0	0	0
V100A	c.299T>C	0	0	0	1	0	0	0	0	0	0	-1	0	1	0	0	0	0	0
V100G	c.299T>G	0	0	0	0	0	0	0	0	0	0	0	1	1	0	0	0	0	1
P101T	c.301C>A	1	0	0	1	1	0	0	1	0	0	0	0	0	0	0	0	0	0
P101S	c.301C>T	1	0	0	1	1	0	0	1	0	0	0	0	0	0	0	0	0	0
P101A	c.301C>G	1	0	0	1	1	0	0	0	0	0	0	0	0	0	0	0	0	0
P101H	c.302C>A	1	0	0	0	1	0	0	1	1	1	0	1	0	0	0	0	0	0
P101L	c.302C>T	1	0	0	1	1	0	0	0	0	0	0	0	1	0	0	0	0	0
P101R	c.302C>G	1	0	0	1	1	0	0	1	0	1	0	0	1	0	0	0	0	0
A102T	c.304G>A	0	1	0	0	0	0	0	1	0	0	-1	0	0	0	0	0	0	0
A102S	c.304G>T	0	1	0	0	0	0	0	1	0	0	-1	0	0	0	0	0	0	0
A102P	c.304G>C	0	1	0	0	1	0	0	0	0	0	0	0	0	0	0	0	0	0
A102D	c.305C>A	0	1	0	0	0	0	0	1	0	1	0	1	0	0	0	0	0	0
A102V	c.305C>T	0	1	0	0	0	0	0	0	0	0	-1	0	1	0	0	0	0	0
A102G	c.305C>G	0	1	0	0	0	0	0	0	0	0	-1	1	0	0	0	0	0	0
S103C	c.307A>T	0	1	0	0	0	0	0	0	0	0	0	0	0	0	0	0	0	0
S103R	c.307A>C	0	1	0	0	0	0	0	0	0	1	0	1	1	0	0	0	0	0
S103G	c.307A>G	0	1	0	0	0	0	0	1	0	0	-1	0	0	0	0	0	0	0
S103N	c.308G>A	0	1	0	0	0	0	0	0	0	0	-1	0	0	0	0	0	0	0
S103I	c.308G>T	0	1	0	0	0	0	0	1	0	0	0	1	1	0	0	0	0	0
S103T	c.308G>C	0	1	0	0	0	0	0	0	0	0	-1	1	0	0	0	0	0	0
S103R	c.309C>A	0	1	0	0	0	0	0	0	0	1	0	0	1	0	0	0	0	0
I104F	c.310A>T	1	1	0	1	0	0	0	0	1	0	-1	1	0	0	0	0	0	0
I104L	c.310A>C	1	1	0	1	0	0	0	0	0	0	-1	0	0	0	0	0	0	0
I104V	c.310A>G	1	1	0	0	0	0	0	0	0	0	-1	0	0	0	0	0	0	0
I104N	c.311T>A	1	1	0	1	0	0	0	1	0	0	0	1	1	0	0	0	0	0
I104T	c.311T>C	1	1	0	1	0	0	0	1	0	0	0	0	1	0	0	0	0	0
I104S	c.311T>G	1	1	0	1	0	0	0	1	0	0	0	1	1	0	0	0	0	0
I104M	c.312C>G	1	1	0	0	0	0	0	0	0	0	-1	1	0	0	0	0	0	0
R105S	c.313C>A	0	0	0	1	0	0	0	0	0	1	0	1	1	0	0	0	0	0
R105C	c.313C>T	0	0	0	1	0	0	0	0	0	1	0	1	1	0	0	0	0	0
R105G	c.313C>G	0	0	0	1	0	0	0	1	0	1	0	1	1	0	0	0	0	0
R105H	c.314G>A	0	0	0	0	0	0	0	0	1	0	-1	1	0	0	0	0	0	0
R105L	c.314G>T	0	0	0	0	0	0	0	1	0	1	0	0	0	0	0	0	0	0
R105P	c.314G>C	0	0	0	0	1	0	0	1	0	1	0	0	1	0	0	0	0	0
L106M	c.316T>A	0	0	0	0	0	0	0	0	0	0	-1	0	0	0	0	0	0	0
L106V	c.316T>G	0	0	0	0	0	0	0	0	0	0	-1	0	0	0	0	0	0	0
L106S	c.317T>C	0	0	0	1	0	0	0	1	0	0	0	0	1	0	0	0	0	0
L106W	c.317T>G	0	0	0	1	0	0	0	0	1	0	0	0	1	0	0	0	0	0
L106F	c.318G>T	0	0	0	1	0	0	0	0	1	0	-1	1	0	0	0	0	0	0
L106F	c.318G>C	0	0	0	1	0	0	0	0	1	0	-1	0	0	0	0	0	0	0
K107Q	c.319A>C	0	0	0	0	0	0	0	0	0	1	-1	0	0	0	0	0	0	0
K107E	c.319A>G	0	0	0	0	0	0	0	0	0	1	-1	0	0	0	0	0	0	0
K107M	c.320A>T	0	0	0	1	0	0	0	1	0	1	0	0	0	0	0	0	0	0
K107T	c.320A>C	0	0	0	0	0	0	0	0	0	1	0	0	1	0	0	0	0	0
K107R	c.320A>G	0	0	0	0	0	0	0	0	0	0	-1	0	0	0	0	0	0	0
K107N	c.321G>T	0	0	0	0	0	0	0	0	0	1	-1	1	1	0	0	0	0	0
K107N	c.321G>C	0	0	0	0	0	0	0	0	0	1	-1	0	1	0	0	0	0	0
R108G	c.322A>G	0	0	0	0	0	0	0	1	0	1	0	0	1	0	0	0	0	0
R108K	c.323G>A	0	0	0	0	0	0	0	0	0	0	-1	0	0	0	0	0	0	0
R108I	c.323G>T	0	0	0	0	0	0	0	1	0	1	0	0	0	0	0	0	0	0
R108T	c.323G>C	0	0	0	0	0	0	0	0	0	1	0	0	1	0	0	0	0	0
R108S	c.324A>T	0	0	0	0	0	0	0	0	0	1	0	1	1	0	0	0	0	0
R108S	c.324A>C	0	0	0	0	0	0	0	0	0	1	0	0	1	0	0	0	0	0
P109T	c.325C>A	0	0	0	0	1	0	0	1	0	0	0	0	0	0	0	0	0	0
P109S	c.325C>T	0	0	0	0	1	0	0	1	0	0	0	0	0	0	0	0	0	0
P109A	c.325C>G	0	0	0	0	1	0	0	0	0	0	0	0	0	0	0	0	0	0
P109H	c.326C>A	0	0	0	0	1	0	0	1	1	1	0	1	0	0	0	0	0	0
P109L	c.326C>T	0	0	0	1	1	0	0	0	0	0	0	0	1	0	0	0	0	0
P109R	c.326C>G	0	0	0	0	1	0	0	1	0	1	0	0	1	0	0	0	0	0
L110M	c.328T>A	0	0	0	1	0	0	0	0	0	0	-1	0	0	0	0	0	0	0
L110V	c.328T>G	0	0	0	1	0	0	0	0	0	0	-1	0	0	0	0	0	0	0
L110S	c.329T>C	0	0	0	1	0	0	0	1	0	0	0	0	1	0	0	0	0	0
L110W	c.329T>G	0	0	0	0	0	0	0	0	1	0	0	0	1	0	0	0	0	0
L110F	c.330G>T	0	0	0	0	0	0	0	0	1	0	-1	1	0	0	0	0	0	0
L110F	c.330G>C	0	0	0	0	0	0	0	0	1	0	-1	0	0	0	0	0	0	0
K111Q	c.331A>C	0	0	0	0	0	0	0	0	0	1	-1	0	0	0	0	0	0	0
K111E	c.331A>G	0	0	0	0	0	0	0	0	0	1	-1	0	0	0	0	0	0	0
K111I	c.332A>T	0	0	0	1	0	0	0	1	0	1	0	0	0	0	0	0	0	0
K111T	c.332A>C	0	0	0	0	0	0	0	0	0	1	0	0	1	0	0	0	0	0
K111R	c.332A>G	0	0	0	0	0	0	0	0	0	0	-1	0	0	0	0	0	0	0
K111N	c.333A>T	0	0	0	0	0	0	0	0	0	1	-1	1	1	0	0	0	0	0
K111N	c.333A>C	0	0	0	0	0	0	0	0	0	1	-1	0	1	0	0	0	0	0
M112L	c.334A>T	0	0	0	1	0	0	0	0	0	0	-1	0	0	0	0	0	0	0
M112V	c.334A>G	0	0	0	1	0	0	0	0	0	0	-1	0	0	0	0	0	0	0
M112K	c.335T>A	0	0	0	0	0	0	0	1	0	1	0	0	0	0	0	0	0	1
M112T	c.335T>C	0	0	0	0	0	0	0	1	0	0	0	0	0	0	0	0	0	0
M112R	c.335T>G	0	0	0	0	0	0	0	1	0	1	0	0	0	0	0	0	0	0
M112I	c.336G>A	0	0	0	1	0	0	0	0	0	0	-1	0	0	0	0	0	0	0
M112I	c.336G>C	0	0	0	1	0	0	0	0	0	0	-1	1	0	0	0	0	0	0
E113K	c.337G>A	0	0	0	0	0	0	0	0	0	1	-1	0	0	0	0	0	0	0
E113Q	c.337G>C	0	0	0	0	0	0	0	0	0	1	-1	0	0	0	0	0	0	0
E113V	c.338A>T	0	0	0	0	0	0	0	1	0	1	0	0	0	0	0	0	0	0
E113A	c.338A>C	0	0	0	1	0	0	0	1	0	1	0	0	0	0	0	0	0	0
E113G	c.338A>G	0	0	0	0	0	0	0	1	0	1	0	0	1	0	0	0	0	0
E113D	c.339A>T	0	0	0	0	0	0	0	0	0	0	-1	1	0	0	0	0	0	0
E113D	c.339A>C	0	0	0	0	0	0	0	0	0	0	-1	0	0	0	0	0	0	0
D114N	c.340G>A	0	0	0	0	0	0	0	0	0	1	-1	0	0	0	0	0	0	0
D114Y	c.340G>T	0	0	0	1	0	0	0	0	1	1	0	0	1	0	0	0	0	0
D114H	c.340G>C	0	0	0	0	0	0	0	0	1	1	0	0	0	0	0	0	0	0
D114V	c.341A>T	0	0	0	1	0	0	0	1	0	1	0	1	0	0	0	0	0	0
D114A	c.341A>C	0	0	0	0	0	0	0	1	0	1	0	1	0	0	0	0	0	0
D114G	c.341A>G	0	0	0	1	0	0	0	1	0	1	0	0	1	0	0	0	0	0
D114E	c.342C>A	0	0	0	0	0	0	0	0	0	0	-1	0	0	0	0	0	0	0
P115T	c.343C>A	0	0	0	0	1	0	0	1	0	0	0	0	0	0	0	0	0	0
P115S	c.343C>T	0	0	0	0	1	0	0	1	0	0	0	0	0	0	0	0	0	0
P115A	c.343C>G	0	0	0	0	1	0	0	0	0	0	0	0	0	0	0	0	0	0
P115H	c.344C>A	0	0	0	1	1	0	0	1	1	1	0	1	0	0	0	0	0	0
P115L	c.344C>T	0	0	0	0	1	0	0	0	0	0	0	0	1	0	0	0	0	0
P115R	c.344C>G	0	0	0	0	1	0	0	1	0	1	0	0	1	0	0	0	0	0
I116F	c.346A>T	0	0	0	0	0	0	0	0	1	0	-1	1	0	0	0	0	0	0
I116L	c.346A>C	0	0	0	0	0	0	0	0	0	0	-1	0	0	0	0	0	0	0
I116V	c.346A>G	0	0	0	0	0	0	0	0	0	0	-1	0	0	0	0	0	0	0
I116N	c.347T>A	0	0	0	1	0	0	0	1	0	0	0	1	1	0	0	0	0	0
I116T	c.347T>C	0	0	0	0	0	0	0	1	0	0	0	0	1	0	0	0	0	0
I116S	c.347T>G	0	0	0	0	0	0	0	1	0	0	0	1	1	0	0	0	0	0
I116M	c.348T>G	0	0	0	1	0	0	0	0	0	0	-1	0	0	0	0	0	0	0
C117S	c.349T>A	0	0	0	0	0	0	0	0	0	0	0	0	0	0	0	0	0	1
C117R	c.349T>C	0	0	0	0	0	0	0	0	0	1	0	1	1	0	0	0	0	1
C117G	c.349T>G	0	0	0	0	0	0	0	1	0	0	0	0	0	0	0	0	0	1
C117Y	c.350G>A	0	0	0	0	0	0	0	0	1	0	0	0	1	0	0	0	0	1
C117F	c.350G>T	0	0	0	0	0	0	0	1	1	0	0	0	1	0	0	0	0	1
C117S	c.350G>C	0	0	0	0	0	0	0	0	0	0	0	1	0	0	0	0	0	1
C117W	c.351T>G	0	0	0	0	0	0	0	1	1	0	0	1	1	0	0	0	0	1
E118K	c.352G>A	1	1	0	0	0	0	0	0	0	1	-1	0	0	0	0	0	1	0
E118Q	c.352G>C	1	1	0	0	0	0	0	0	0	1	-1	0	0	0	0	0	1	0
E118V	c.353A>T	1	1	0	0	0	0	0	1	0	1	0	0	0	0	0	0	1	0
E118A	c.353A>C	1	1	0	0	0	0	0	1	0	1	0	0	0	0	0	0	1	0
E118G	c.353A>G	1	1	0	1	0	0	0	1	0	1	0	0	1	0	0	0	1	0
E118D	c.354G>T	1	1	0	0	0	0	0	0	0	0	-1	1	0	0	0	0	1	0
E118D	c.354G>C	1	1	0	0	0	0	0	0	0	0	-1	0	0	0	0	0	1	0
N119Y	c.355A>T	0	1	0	0	0	0	0	0	1	0	0	0	1	0	0	0	1	0
N119H	c.355A>C	0	1	0	0	0	0	0	0	1	1	-1	0	0	0	0	0	1	0
N119D	c.355A>G	0	1	0	0	0	0	0	0	0	1	-1	0	0	0	0	0	1	0
N119I	c.356A>T	0	1	0	0	0	0	0	1	0	0	0	1	1	0	0	0	1	1
N119T	c.356A>C	0	1	0	1	0	0	0	0	0	0	-1	1	0	0	0	0	1	0
N119S	c.356A>G	0	1	0	1	0	0	0	0	0	0	-1	0	0	0	0	0	1	0
N119K	c.357T>A	0	1	0	0	0	0	0	0	0	1	-1	1	1	0	0	0	1	0
E120K	c.358G>A	0	1	0	0	0	0	0	0	0	1	-1	0	0	0	0	0	1	0
E120Q	c.358G>C	0	1	0	0	0	0	0	0	0	1	-1	0	0	0	0	0	1	0
E120V	c.359A>T	0	1	0	1	0	0	0	1	0	1	0	0	0	0	0	0	1	0
E120A	c.359A>C	0	1	0	0	0	0	0	1	0	1	0	0	0	0	0	0	1	0
E120G	c.359A>G	0	1	0	1	0	0	0	1	0	1	0	0	1	0	0	0	1	0
E120D	c.360A>T	0	1	0	0	0	0	0	0	0	0	-1	1	0	0	0	0	1	0
E120D	c.360A>C	0	1	0	0	0	0	0	0	0	0	-1	0	0	0	0	0	1	0
I121F	c.361A>T	0	1	0	0	0	0	0	0	1	0	-1	1	0	0	0	0	0	0
I121L	c.361A>C	0	1	0	0	0	0	0	0	0	0	-1	0	0	0	0	0	0	0
I121V	c.361A>G	0	1	0	0	0	0	0	0	0	0	-1	0	0	0	0	0	0	0
I121N	c.362T>A	0	1	0	1	0	0	0	1	0	0	0	1	1	0	0	0	0	0
I121T	c.362T>C	0	1	0	1	0	0	0	1	0	0	0	0	1	0	0	0	0	0
I121S	c.362T>G	0	1	0	1	0	0	0	1	0	0	0	1	1	0	0	0	0	0
I121M	c.363C>G	0	1	0	1	0	0	0	0	0	0	-1	1	0	0	0	0	0	0
L122I	c.364C>A	0	1	0	0	0	0	0	0	0	0	-1	0	0	0	0	0	1	0
L122F	c.364C>T	0	1	0	0	0	0	0	0	1	0	-1	1	0	0	0	0	1	0
L122V	c.364C>G	0	1	0	0	0	0	0	0	0	0	-1	0	0	0	0	0	1	0
L122H	c.365T>A	0	1	0	1	0	0	0	1	1	1	0	1	0	0	0	0	1	0
L122P	c.365T>C	0	1	0	0	1	0	0	0	0	0	0	0	1	0	0	0	1	0
L122R	c.365T>G	0	1	0	1	0	0	0	1	0	1	0	0	0	0	0	0	1	0
E123K	c.367G>A	0	1	0	0	0	0	0	0	0	1	-1	0	0	0	0	0	0	0
E123Q	c.367G>C	0	1	0	0	0	0	0	0	0	1	-1	0	0	0	0	0	0	0
E123V	c.368A>T	0	1	0	1	0	0	0	1	0	1	0	0	0	0	0	0	0	0
E123A	c.368A>C	0	1	0	1	0	0	0	1	0	1	0	0	0	0	0	0	0	0
E123G	c.368A>G	0	1	0	1	0	0	0	1	0	1	0	0	1	0	0	0	0	0
E123D	c.369G>T	0	1	0	1	0	0	0	0	0	0	-1	1	0	0	0	0	0	0
E123D	c.369G>C	0	1	0	1	0	0	0	0	0	0	-1	0	0	0	0	0	0	0
T124S	c.370A>T	0	1	0	0	0	0	0	0	0	0	-1	0	0	0	0	0	0	0
T124P	c.370A>C	0	1	0	1	1	0	0	1	0	0	0	0	0	0	0	0	0	0
T124A	c.370A>G	0	1	0	0	0	0	0	1	0	0	-1	0	0	0	0	0	0	0
T124N	c.371C>A	0	1	0	0	0	0	0	0	0	0	-1	1	0	0	0	0	0	0
T124I	c.371C>T	0	1	0	0	0	0	0	1	0	0	0	0	1	0	0	0	0	0
T124S	c.371C>G	0	1	0	0	0	0	0	0	0	0	-1	1	0	0	0	0	0	0
L125M	c.373C>A	0	1	0	1	0	0	0	0	0	0	-1	0	0	0	0	0	0	0
L125V	c.373C>G	0	1	0	1	0	0	0	0	0	0	-1	0	0	0	0	0	0	0
L125Q	c.374T>A	0	1	0	1	0	0	0	1	0	0	0	0	0	0	0	0	0	0
L125P	c.374T>C	0	1	0	1	1	0	0	0	0	0	0	0	1	0	0	0	0	0
L125R	c.374T>G	0	1	0	1	0	0	0	1	0	1	0	0	0	0	0	0	0	0
H126N	c.376C>A	0	1	0	0	0	0	0	0	1	1	-1	0	0	0	0	0	1	0
H126Y	c.376C>T	0	1	0	0	0	0	0	0	0	1	-1	0	0	0	0	0	1	0
H126D	c.376C>G	0	1	0	0	0	0	0	0	1	1	0	0	0	0	0	0	1	0
H126L	c.377A>T	0	1	0	0	0	0	0	1	1	1	0	1	0	0	0	0	1	0
H126P	c.377A>C	0	1	0	1	1	0	0	1	1	1	0	1	0	0	0	0	1	0
H126R	c.377A>G	0	1	0	0	0	0	0	0	1	0	-1	1	0	0	0	0	1	0
H126Q	c.378T>A	0	1	0	0	0	0	0	0	1	1	-1	1	0	0	0	0	1	0
A127T	c.379G>A	0	1	0	0	0	0	0	1	0	0	-1	0	0	0	0	0	0	0
A127S	c.379G>T	0	1	0	0	0	0	0	1	0	0	-1	0	0	0	0	0	0	0
A127P	c.379G>C	0	1	0	1	1	0	0	0	0	0	0	0	0	0	0	0	0	0
A127D	c.380C>A	0	1	0	0	0	0	0	1	0	1	0	1	0	0	0	0	0	0
A127V	c.380C>T	0	1	0	0	0	0	0	0	0	0	-1	0	1	0	0	0	0	0
A127G	c.380C>G	0	1	0	0	0	0	0	0	0	0	-1	1	0	0	0	0	0	0
I128F	c.382A>T	0	1	0	0	0	0	0	0	1	0	-1	1	0	0	0	0	0	0
I128L	c.382A>C	0	1	0	0	0	0	0	0	0	0	-1	0	0	0	0	0	0	0
I128V	c.382A>G	0	1	0	0	0	0	0	0	0	0	-1	0	0	0	0	0	0	0
I128N	c.383T>A	0	1	0	0	0	0	0	1	0	0	0	1	1	0	0	0	0	0
I128T	c.383T>C	0	1	0	0	0	0	0	1	0	0	0	0	1	0	0	0	0	0
I128S	c.383T>G	0	1	0	0	0	0	0	1	0	0	0	1	1	0	0	0	0	0
I128M	c.384T>G	0	1	0	0	0	0	0	0	0	0	-1	0	0	0	0	0	0	0
A129T	c.385G>A	1	1	0	1	0	0	0	1	0	0	-1	0	0	0	0	0	0	0
A129S	c.385G>T	1	1	0	1	0	0	0	1	0	0	-1	0	0	0	0	0	0	0
A129P	c.385G>C	1	1	0	1	1	0	0	0	0	0	0	0	0	0	0	0	0	0
A129E	c.386C>A	1	1	0	1	0	0	0	1	0	1	0	0	0	0	0	0	0	0
A129V	c.386C>T	1	1	0	0	0	0	0	0	0	0	-1	0	1	0	0	0	0	0
A129G	c.386C>G	1	1	0	1	0	0	0	0	0	0	-1	0	0	0	0	0	0	0
S130C	c.388A>T	0	0	0	1	0	0	0	0	0	0	0	0	0	0	0	0	0	0
S130R	c.388A>C	0	0	0	1	0	0	0	0	0	1	0	1	1	0	0	0	0	0
S130G	c.388A>G	0	0	0	0	0	0	0	1	0	0	-1	0	0	0	0	0	0	0
S130N	c.389G>A	0	0	0	0	0	0	0	0	0	0	-1	0	0	0	0	0	0	0
S130I	c.389G>T	0	0	0	0	0	0	0	1	0	0	0	1	1	0	0	0	0	0
S130T	c.389G>C	0	0	0	0	0	0	0	0	0	0	-1	1	0	0	0	0	0	0
S130R	c.390C>A	0	0	0	1	0	0	0	0	0	1	0	0	1	0	0	0	0	0
K131Q	c.391A>C	0	0	0	0	0	0	0	0	0	1	-1	0	0	0	0	0	0	0
K131E	c.391A>G	0	0	0	0	0	0	0	0	0	1	-1	0	0	0	0	0	0	0
K131M	c.392A>T	0	0	0	0	0	0	0	1	0	1	0	0	0	0	0	0	0	0
K131T	c.392A>C	0	0	0	1	0	0	0	0	0	1	0	0	1	0	0	0	0	0
K131R	c.392A>G	0	0	0	0	0	0	0	0	0	0	-1	0	0	0	0	0	0	0
K131N	c.393G>T	0	0	0	0	0	0	0	0	0	1	-1	1	1	0	0	0	0	0
K131N	c.393G>C	0	0	0	0	0	0	0	0	0	1	-1	0	1	0	0	0	0	0
N132Y	c.394A>T	1	0	0	0	0	0	0	0	1	0	0	0	1	0	0	0	0	0
N132H	c.394A>C	1	0	0	1	0	0	0	0	1	1	-1	0	0	0	0	0	0	0
N132D	c.394A>G	1	0	0	1	0	0	0	0	0	1	-1	0	0	0	0	0	0	0
N132I	c.395A>T	1	0	0	0	0	0	0	1	0	0	0	1	1	0	0	0	0	0
N132T	c.395A>C	1	0	0	1	0	0	0	0	0	0	-1	1	0	0	0	0	0	0
N132S	c.395A>G	1	0	0	0	0	0	0	0	0	0	-1	0	0	0	0	0	0	0
N132K	c.396C>A	1	0	0	1	0	0	0	0	0	1	-1	0	1	0	0	0	0	0
Q133K	c.397C>A	0	0	0	0	0	0	0	0	0	1	-1	0	0	0	0	0	0	0
Q133E	c.397C>G	0	0	0	0	0	0	0	0	0	1	-1	0	0	0	0	0	0	0
Q133L	c.398A>T	0	0	0	0	0	0	0	1	0	0	0	0	0	0	0	0	0	0
Q133P	c.398A>C	0	0	0	1	1	0	0	1	0	0	0	0	0	0	0	0	0	0
Q133R	c.398A>G	0	0	0	1	0	0	0	0	0	1	-1	0	0	0	0	0	0	0
Q133H	c.399G>T	0	0	0	1	0	0	0	0	1	1	-1	1	0	0	0	0	0	0
Q133H	c.399G>C	0	0	0	1	0	0	0	0	1	1	-1	0	0	0	0	0	0	0
I134F	c.400A>T	0	0	0	0	0	0	0	0	1	0	-1	1	0	0	0	0	0	0
I134L	c.400A>C	0	0	0	0	0	0	0	0	0	0	-1	0	0	0	0	0	0	0
I134V	c.400A>G	0	0	0	0	0	0	0	0	0	0	-1	0	0	0	0	0	0	0
I134N	c.401T>A	0	0	0	0	0	0	0	1	0	0	0	1	1	0	0	0	0	0
I134T	c.401T>C	0	0	0	0	0	0	0	1	0	0	0	0	1	0	0	0	0	0
I134S	c.401T>G	0	0	0	0	0	0	0	1	0	0	0	1	1	0	0	0	0	0
I134M	c.402C>G	0	0	0	0	0	0	0	0	0	0	-1	1	0	0	0	0	0	0
W135R	c.403T>A	0	0	0	0	0	0	0	1	1	1	0	0	1	0	0	0	0	0
W135G	c.403T>G	0	0	0	0	0	0	0	0	1	0	0	0	1	0	0	0	0	0
W135L	c.404G>T	0	0	0	0	0	0	0	0	1	0	0	0	1	0	0	0	0	0
W135S	c.404G>C	0	0	0	0	0	0	0	1	1	0	0	0	1	0	0	0	0	0
W135C	c.405G>T	0	0	0	1	0	0	0	1	1	0	0	1	1	0	0	0	0	0
W135C	c.405G>C	0	0	0	1	0	0	0	1	1	0	0	0	1	0	0	0	0	0
R136W	c.406A>T	0	0	1	1	0	0	0	1	1	1	0	0	1	0	0	0	0	0
R136G	c.406A>G	0	0	1	1	0	0	0	1	0	1	0	0	1	0	0	0	0	0
R136K	c.407G>A	0	0	1	0	0	0	0	0	0	0	-1	0	0	0	0	0	0	0
R136M	c.407G>T	0	0	1	0	0	0	0	1	0	1	0	0	0	0	0	0	0	0
R136T	c.407G>C	0	0	1	1	0	0	0	0	0	1	0	0	1	0	0	0	0	0
R136S	c.408G>T	0	0	1	1	0	0	0	0	0	1	0	1	1	0	0	0	0	0
R136S	c.408G>C	0	0	1	1	0	0	0	0	0	1	0	0	1	0	0	0	0	0
S137T	c.409T>A	0	0	1	0	0	0	0	0	0	0	-1	0	0	0	0	0	0	0
S137P	c.409T>C	0	0	1	0	1	0	0	1	0	0	0	0	0	0	0	0	0	1
S137A	c.409T>G	0	0	1	0	0	0	0	1	0	0	-1	0	0	0	0	0	0	0
S137L	c.410C>T	0	0	1	0	0	0	0	1	0	0	0	0	1	0	0	0	0	1
S137W	c.410C>G	0	0	1	0	0	0	0	1	1	0	0	0	1	0	0	0	0	0
Y138N	c.412T>A	0	0	1	1	0	0	0	0	1	0	0	0	1	0	0	0	0	0
Y138H	c.412T>C	0	0	1	1	0	0	0	0	0	1	-1	0	0	0	0	0	0	0
Y138D	c.412T>G	0	0	1	1	0	0	0	0	1	1	0	0	1	0	0	0	0	0
Y138F	c.413A>T	0	0	1	0	0	0	0	1	0	0	-1	0	0	0	0	0	0	0
Y138S	c.413A>C	0	0	1	1	0	0	0	0	1	0	0	1	1	0	0	0	0	0
Y138C	c.413A>G	0	0	1	1	0	0	0	0	1	0	0	0	1	0	0	0	0	0
I139F	c.415A>T	1	0	0	1	0	0	0	0	1	0	-1	1	0	0	0	0	0	0
I139L	c.415A>C	1	0	0	1	0	0	0	0	0	0	-1	0	0	0	0	0	0	0
I139V	c.415A>G	1	0	0	0	0	0	0	0	0	0	-1	0	0	0	0	0	0	0
I139N	c.416T>A	1	0	0	0	0	0	0	1	0	0	0	1	1	0	0	0	0	0
I139T	c.416T>C	1	0	0	0	0	0	0	1	0	0	0	0	1	0	0	0	0	0
I139S	c.416T>G	1	0	0	1	0	0	0	1	0	0	0	1	1	0	0	0	0	0
I139M	c.417T>G	1	0	0	1	0	0	0	0	0	0	-1	0	0	0	0	0	0	0
G140S	c.418G>A	1	0	0	0	0	0	0	1	0	0	-1	0	0	0	0	0	0	0
G140C	c.418G>T	1	0	0	1	0	0	0	1	0	0	0	0	0	0	0	0	0	0
G140R	c.418G>C	1	0	0	0	0	0	0	1	0	1	0	1	1	0	0	0	0	1
G140D	c.419G>A	1	0	0	1	0	0	0	1	0	1	0	0	1	0	0	0	0	0
G140V	c.419G>T	1	0	0	1	0	0	0	0	0	0	0	1	1	0	0	0	0	0
G140A	c.419G>C	1	0	0	1	0	0	0	0	0	0	-1	1	0	0	0	0	0	0
M141L	c.421A>T	0	0	0	1	0	0	0	0	0	0	-1	0	0	0	1	0	0	0
M141V	c.421A>G	0	0	0	1	0	0	0	0	0	0	-1	0	0	0	1	0	0	0
M141K	c.422T>A	0	0	0	1	0	0	0	1	0	1	0	0	0	0	1	0	0	0
M141T	c.422T>C	0	0	0	0	0	0	0	1	0	0	0	0	0	0	1	0	0	0
M141R	c.422T>G	0	0	0	0	0	0	0	1	0	1	0	0	0	0	1	0	0	1
M141I	c.423G>A	0	0	0	1	0	0	0	0	0	0	-1	0	0	0	1	0	0	0
M141I	c.423G>C	0	0	0	1	0	0	0	0	0	0	-1	1	0	0	1	0	0	0
G142S	c.424G>A	1	0	0	0	0	0	0	1	0	0	-1	0	0	0	1	0	0	0
G142C	c.424G>T	1	0	0	1	0	0	0	1	0	0	0	0	0	0	1	0	0	0
G142R	c.424G>C	1	0	0	0	0	0	0	1	0	1	0	1	1	0	1	0	0	1
G142D	c.425G>A	1	0	0	0	0	0	0	1	0	1	0	0	1	0	1	0	0	1
G142V	c.425G>T	1	0	0	0	0	0	0	0	0	0	0	1	1	0	1	0	0	0
G142A	c.425G>C	1	0	0	1	0	0	0	0	0	0	-1	1	0	0	1	0	0	0
Y143N	c.427T>A	1	0	0	0	0	0	0	0	1	0	0	0	1	0	1	0	0	0
Y143H	c.427T>C	1	0	0	0	0	0	0	0	0	1	-1	0	0	0	1	0	0	1
Y143D	c.427T>G	1	0	0	0	0	0	0	0	1	1	0	0	1	0	1	0	0	0
Y143F	c.428A>T	1	0	0	1	0	0	0	1	0	0	-1	0	0	0	1	0	0	0
Y143S	c.428A>C	1	0	0	1	0	0	0	0	1	0	0	1	1	0	1	0	0	0
Y143C	c.428A>G	1	0	0	1	0	0	0	0	1	0	0	0	1	0	1	0	0	0
Y144N	c.430T>A	0	0	0	1	0	0	0	0	1	0	0	0	1	0	0	0	0	0
Y144H	c.430T>C	0	0	0	0	0	0	0	0	0	1	-1	0	0	0	0	0	0	1
Y144D	c.430T>G	0	0	0	1	0	0	0	0	1	1	0	0	1	0	0	0	0	0
Y144F	c.431A>T	0	0	0	0	0	0	0	1	0	0	-1	0	0	0	0	0	0	0
Y144S	c.431A>C	0	0	0	1	0	0	0	0	1	0	0	1	1	0	0	0	0	0
Y144C	c.431A>G	0	0	0	1	0	0	0	0	1	0	0	0	1	0	0	0	0	0
N145Y	c.433A>T	0	0	0	0	0	0	0	0	1	0	0	0	1	0	0	0	0	0
N145H	c.433A>C	0	0	0	0	0	0	0	0	1	1	-1	0	0	0	0	0	0	0
N145D	c.433A>G	0	0	0	0	0	0	0	0	0	1	-1	0	0	0	0	0	0	0
N145I	c.434A>T	0	0	0	0	0	0	0	1	0	0	0	1	1	0	0	0	0	0
N145T	c.434A>C	0	0	0	0	0	0	0	0	0	0	-1	1	0	0	0	0	0	0
N145S	c.434A>G	0	0	0	0	0	0	0	0	0	0	-1	0	0	0	0	0	0	0
N145K	c.435C>A	0	0	0	0	0	0	0	0	0	1	-1	0	1	0	0	0	0	0
C146S	c.436T>A	0	0	0	0	0	0	0	0	0	0	0	0	0	0	0	0	0	1
C146R	c.436T>C	0	0	0	0	0	0	0	0	0	1	0	1	1	0	0	0	0	1
C146G	c.436T>G	0	0	0	0	0	0	0	1	0	0	0	0	0	0	0	0	0	1
C146Y	c.437G>A	0	0	0	0	0	0	0	0	1	0	0	0	1	0	0	0	0	1
C146F	c.437G>T	0	0	0	0	0	0	0	1	1	0	0	0	1	0	0	0	0	1
C146S	c.437G>C	0	0	0	0	0	0	0	0	0	0	0	1	0	0	0	0	0	1
C146W	c.438C>G	0	0	0	0	0	0	0	1	1	0	0	0	1	0	0	0	0	1
S147T	c.439T>A	0	0	0	0	0	0	0	0	0	0	-1	0	0	0	0	0	1	0
S147P	c.439T>C	0	0	0	0	1	0	0	1	0	0	0	0	0	0	0	0	1	0
S147A	c.439T>G	0	0	0	0	0	0	0	1	0	0	-1	0	0	0	0	0	1	0
S147L	c.440C>T	0	0	0	0	0	0	0	1	0	0	0	0	1	0	0	0	1	0
S147W	c.440C>G	0	0	0	0	0	0	0	1	1	0	0	0	1	0	0	0	1	0
V148M	c.442G>A	0	0	0	0	0	0	0	0	0	0	-1	0	0	0	0	0	0	0
V148L	c.442G>T	0	0	0	0	0	0	0	0	0	0	-1	0	0	0	0	0	0	0
V148E	c.443T>A	0	0	0	0	0	0	0	1	0	1	0	0	0	0	0	0	0	0
V148A	c.443T>C	0	0	0	1	0	0	0	0	0	0	-1	0	1	0	0	0	0	0
V148G	c.443T>G	0	0	0	0	0	0	0	0	0	0	0	0	1	0	0	0	0	1
P149T	c.445C>A	1	0	0	0	1	0	0	1	0	0	0	0	0	0	0	0	1	0
P149S	c.445C>T	1	0	0	1	1	0	0	1	0	0	0	0	0	0	0	0	1	0
P149A	c.445C>G	1	0	0	0	1	0	0	0	0	0	0	0	0	0	0	0	1	0
P149H	c.446C>A	1	0	0	0	1	0	0	1	1	1	0	1	0	0	0	0	1	0
P149L	c.446C>T	1	0	0	1	1	0	0	0	0	0	0	0	1	0	0	0	1	0
P149R	c.446C>G	1	0	0	1	1	0	0	1	0	1	0	0	1	0	0	0	1	0
Q150K	c.448C>A	0	0	0	1	0	0	0	0	0	1	-1	0	0	0	0	0	1	0
Q150E	c.448C>G	0	0	0	1	0	0	0	0	0	1	-1	0	0	0	0	0	1	0
Q150L	c.449A>T	0	0	0	0	0	0	0	1	0	0	0	0	0	0	0	0	1	0
Q150P	c.449A>C	0	0	0	0	1	0	0	1	0	0	0	0	0	0	0	0	1	0
Q150R	c.449A>G	0	0	0	1	0	0	0	0	0	1	-1	0	0	0	0	0	1	0
Q150H	c.450G>T	0	0	0	0	0	0	0	0	1	1	-1	1	0	0	0	0	1	0
Q150H	c.450G>C	0	0	0	0	0	0	0	0	1	1	-1	0	0	0	0	0	1	0
T151S	c.451A>T	1	0	0	1	0	0	0	0	0	0	-1	0	0	0	0	0	1	0
T151P	c.451A>C	1	0	0	1	1	0	0	1	0	0	0	0	0	0	0	0	1	0
T151A	c.451A>G	1	0	0	0	0	0	0	1	0	0	-1	0	0	0	0	0	1	0
T151N	c.452C>A	1	0	0	1	0	0	0	0	0	0	-1	1	0	0	0	0	1	0
T151I	c.452C>T	1	0	0	0	0	0	0	1	0	0	0	0	1	0	0	0	1	1
T151S	c.452C>G	1	0	0	1	0	0	0	0	0	0	-1	1	0	0	0	0	1	0
I152F	c.454A>T	1	0	0	0	0	0	0	0	1	0	-1	1	0	0	0	0	0	0
I152L	c.454A>C	1	0	0	0	0	0	0	0	0	0	-1	0	0	0	0	0	0	0
I152V	c.454A>G	1	0	0	1	0	0	0	0	0	0	-1	0	0	0	0	0	0	0
I152N	c.455T>A	1	0	0	1	0	0	0	1	0	0	0	1	1	0	0	0	0	0
I152T	c.455T>C	1	0	0	1	0	0	0	1	0	0	0	0	1	0	0	0	0	0
I152S	c.455T>G	1	0	0	1	0	0	0	1	0	0	0	1	1	0	0	0	0	0
I152M	c.456T>G	1	0	0	1	0	0	0	0	0	0	-1	0	0	0	0	0	0	0
L153M	c.457T>A	0	1	0	1	0	0	0	0	0	0	-1	0	0	0	0	0	0	0
L153V	c.457T>G	0	1	0	1	0	0	0	0	0	0	-1	0	0	0	0	0	0	0
L153S	c.458T>C	0	1	0	1	0	0	0	1	0	0	0	0	1	0	0	0	0	0
L153W	c.458T>G	0	1	0	1	0	0	0	0	1	0	0	0	1	0	0	0	0	0
L153F	c.459G>T	0	1	0	1	0	0	0	0	1	0	-1	1	0	0	0	0	0	0
L153F	c.459G>C	0	1	0	1	0	0	0	0	1	0	-1	0	0	0	0	0	0	0
R154W	c.460C>T	1	1	0	0	0	0	0	1	1	1	0	0	1	0	0	0	1	0
R154G	c.460C>G	1	1	0	0	0	0	0	1	0	1	0	0	1	0	0	0	1	0
R154Q	c.461G>A	1	1	0	0	0	0	0	0	0	1	-1	0	0	0	0	0	1	0
R154L	c.461G>T	1	1	0	0	0	0	0	1	0	1	0	0	0	0	0	0	1	0
R154P	c.461G>C	1	1	0	0	1	0	0	1	0	1	0	0	1	0	0	0	1	0
N155Y	c.463A>T	1	1	0	0	0	0	0	0	1	0	0	0	1	0	0	0	1	0
N155H	c.463A>C	1	1	0	0	0	0	0	0	1	1	-1	0	0	0	0	0	1	0
N155D	c.463A>G	1	1	0	0	0	0	0	0	0	1	-1	0	0	0	0	0	1	0
N155I	c.464A>T	1	1	0	0	0	0	0	1	0	0	0	1	1	0	0	0	1	0
N155T	c.464A>C	1	1	0	1	0	0	0	0	0	0	-1	1	0	0	0	0	1	0
N155S	c.464A>G	1	1	0	1	0	0	0	0	0	0	-1	0	0	0	0	0	1	0
N155K	c.465C>A	1	1	0	0	0	0	0	0	0	1	-1	0	1	0	0	0	1	0
L156I	c.466T>A	0	1	0	1	0	0	0	0	0	0	-1	0	0	0	0	0	0	0
L156V	c.466T>G	0	1	0	1	0	0	0	0	0	0	-1	0	0	0	0	0	0	0
L156S	c.467T>C	0	1	0	1	0	0	0	1	0	0	0	0	1	0	0	0	0	0
L156F	c.468A>T	0	1	0	1	0	0	0	0	1	0	-1	1	0	0	0	0	0	0
L156F	c.468A>C	0	1	0	1	0	0	0	0	1	0	-1	0	0	0	0	0	0	0
L157M	c.469C>A	0	1	0	0	0	0	0	0	0	0	-1	0	0	0	0	0	1	0
L157V	c.469C>G	0	1	0	1	0	0	0	0	0	0	-1	0	0	0	0	0	1	0
L157Q	c.470T>A	0	1	0	1	0	0	0	1	0	0	0	0	0	0	0	0	1	0
L157P	c.470T>C	0	1	0	1	1	0	0	0	0	0	0	0	1	0	0	0	1	0
L157R	c.470T>G	0	1	0	0	0	0	0	1	0	1	0	0	0	0	0	0	1	0
E158K	c.472G>A	1	0	0	1	0	0	0	0	0	1	-1	0	0	0	0	0	1	0
E158Q	c.472G>C	1	0	0	0	0	0	0	0	0	1	-1	0	0	0	0	0	1	0
E158V	c.473A>T	1	0	0	0	0	0	0	1	0	1	0	0	0	0	0	0	1	0
E158A	c.473A>C	1	0	0	1	0	0	0	1	0	1	0	0	0	0	0	0	1	0
E158G	c.473A>G	1	0	0	1	0	0	0	1	0	1	0	0	1	0	0	0	1	0
E158D	c.474G>T	1	0	0	0	0	0	0	0	0	0	-1	1	0	0	0	0	1	0
E158D	c.474G>C	1	0	0	0	0	0	0	0	0	0	-1	0	0	0	0	0	1	0
N159Y	c.475A>T	1	0	0	1	0	0	0	0	1	0	0	0	1	0	0	0	0	0
N159H	c.475A>C	1	0	0	0	0	0	0	0	1	1	-1	0	0	0	0	0	0	0
N159D	c.475A>G	1	0	0	1	0	0	0	0	0	1	-1	0	0	0	0	0	0	0
N159I	c.476A>T	1	0	0	1	0	0	0	1	0	0	0	1	1	0	0	0	0	0
N159T	c.476A>C	1	0	0	0	0	0	0	0	0	0	-1	1	0	0	0	0	0	0
N159S	c.476A>G	1	0	0	1	0	0	0	0	0	0	-1	0	0	0	0	0	0	0
N159K	c.477T>A	1	0	0	1	0	0	0	0	0	1	-1	1	1	0	0	0	0	0
S160T	c.478T>A	1	1	0	0	0	0	0	0	0	0	-1	0	0	0	0	0	1	0
S160P	c.478T>C	1	1	0	0	1	0	0	1	0	0	0	0	0	0	0	0	1	0
S160A	c.478T>G	1	1	0	0	0	0	0	1	0	0	-1	0	0	0	0	0	1	1
S160Y	c.479C>A	1	1	0	0	0	0	0	0	1	0	0	1	1	0	0	0	1	1
S160F	c.479C>T	1	1	0	0	0	0	0	1	1	0	0	1	1	0	0	0	1	1
S160C	c.479C>G	1	1	0	0	0	0	0	0	0	0	0	1	0	0	0	0	1	1
G161R	c.481G>A	0	1	0	0	0	0	0	1	0	1	0	0	1	0	0	0	0	0
G161E	c.482G>A	0	1	0	1	0	0	0	1	0	1	0	0	1	0	0	0	0	0
G161V	c.482G>T	0	1	0	0	0	0	0	0	0	0	0	0	1	0	0	0	0	1
G161A	c.482G>C	0	1	0	0	0	0	0	0	0	0	-1	0	0	0	0	0	0	0
W162R	c.484T>A	1	1	0	1	0	0	0	1	1	1	0	0	1	0	0	0	0	0
W162G	c.484T>G	1	1	0	1	0	0	0	0	1	0	0	0	1	0	0	0	0	0
W162L	c.485G>T	1	1	0	0	0	0	0	0	1	0	0	0	1	0	0	0	0	0
W162S	c.485G>C	1	1	0	1	0	0	0	1	1	0	0	0	1	0	0	0	0	0
W162C	c.486G>T	1	1	0	0	0	0	0	1	1	0	0	1	1	0	0	0	0	0
W162C	c.486G>C	1	1	0	0	0	0	0	1	1	0	0	0	1	0	0	0	0	0
V163I	c.487G>A	1	1	0	0	0	0	0	0	0	0	-1	0	0	0	0	0	0	0
V163F	c.487G>T	1	1	0	0	0	0	0	0	1	0	0	1	0	0	0	0	0	1
V163L	c.487G>C	1	1	0	0	0	0	0	0	0	0	-1	0	0	0	0	0	0	0
V163D	c.488T>A	1	1	0	1	0	0	0	1	0	1	0	1	0	0	0	0	0	0
V163A	c.488T>C	1	1	0	1	0	0	0	0	0	0	-1	0	1	0	0	0	0	0
V163G	c.488T>G	1	1	0	1	0	0	0	0	0	0	0	1	1	0	0	0	0	0
T164S	c.490A>T	1	0	0	1	0	0	0	0	0	0	-1	0	0	0	0	0	0	0
T164P	c.490A>C	1	0	0	0	1	0	0	1	0	0	0	0	0	0	0	0	0	0
T164A	c.490A>G	1	0	0	1	0	0	0	1	0	0	-1	0	0	0	0	0	0	0
T164N	c.491C>A	1	0	0	1	0	0	0	0	0	0	-1	1	0	0	0	0	0	0
T164I	c.491C>T	1	0	0	1	0	0	0	1	0	0	0	0	1	0	0	0	0	0
T164S	c.491C>G	1	0	0	1	0	0	0	0	0	0	-1	1	0	0	0	0	0	0
Q165K	c.493C>A	1	0	0	0	0	0	0	0	0	1	-1	0	0	0	0	0	0	1
Q165E	c.493C>G	1	0	0	0	0	0	0	0	0	1	-1	0	0	0	0	0	0	0
Q165L	c.494A>T	1	0	0	0	0	0	0	1	0	0	0	0	0	0	0	0	0	1
Q165P	c.494A>C	1	0	0	0	1	0	0	1	0	0	0	0	0	0	0	0	0	0
Q165R	c.494A>G	1	0	0	0	0	0	0	0	0	1	-1	0	0	0	0	0	0	1
Q165H	c.495G>T	1	0	0	0	0	0	0	0	1	1	-1	1	0	0	0	0	0	1
Q165H	c.495G>C	1	0	0	0	0	0	0	0	1	1	-1	0	0	0	0	0	0	1
Y166N	c.496T>A	1	0	0	0	0	0	1	0	1	0	0	0	1	0	0	0	0	0
Y166H	c.496T>C	1	0	0	0	0	0	1	0	0	1	-1	0	0	0	0	0	0	0
Y166D	c.496T>G	1	0	0	0	0	0	1	0	1	1	0	0	1	0	0	0	0	0
Y166F	c.497A>T	1	0	0	0	0	0	1	1	0	0	-1	0	0	0	0	0	0	0
Y166S	c.497A>C	1	0	0	0	0	0	1	0	1	0	0	1	1	0	0	0	0	0
Y166C	c.497A>G	1	0	0	0	0	0	1	0	1	0	0	0	1	0	0	0	0	0
T167S	c.499A>T	1	0	0	1	0	0	0	0	0	0	-1	0	0	0	0	1	0	0
T167P	c.499A>C	1	0	0	0	1	0	0	1	0	0	0	0	0	0	0	1	0	0
T167A	c.499A>G	1	0	0	0	0	0	0	1	0	0	-1	0	0	0	0	1	0	0
T167N	c.500C>A	1	0	0	0	0	0	0	0	0	0	-1	1	0	0	0	1	0	0
T167I	c.500C>T	1	0	0	0	0	0	0	1	0	0	0	0	1	0	0	1	0	0
T167S	c.500C>G	1	0	0	1	0	0	0	0	0	0	-1	1	0	0	0	1	0	0
P168T	c.502C>A	1	0	0	1	1	0	0	1	0	0	0	0	0	0	0	0	0	0
P168S	c.502C>T	1	0	0	1	1	0	0	1	0	0	0	0	0	0	0	0	0	0
P168A	c.502C>G	1	0	0	1	1	0	0	0	0	0	0	0	0	0	0	0	0	0
P168Q	c.503C>A	1	0	0	1	1	0	0	1	0	0	0	0	0	0	0	0	0	0
P168L	c.503C>T	1	0	0	1	1	0	0	0	0	0	0	0	1	0	0	0	0	0
P168R	c.503C>G	1	0	0	1	1	0	0	1	0	1	0	0	1	0	0	0	0	0
Y169N	c.505T>A	1	0	0	0	0	0	1	0	1	0	0	0	1	0	0	0	0	0
Y169H	c.505T>C	1	0	0	0	0	0	1	0	0	1	-1	0	0	0	0	0	0	0
Y169D	c.505T>G	1	0	0	1	0	0	1	0	1	1	0	0	1	0	0	0	0	0
Y169F	c.506A>T	1	0	0	0	0	0	1	1	0	0	-1	0	0	0	0	0	0	0
Y169S	c.506A>C	1	0	0	0	0	0	1	0	1	0	0	1	1	0	0	0	0	0
Y169C	c.506A>G	1	0	0	0	0	0	1	0	1	0	0	0	1	0	0	0	0	0
Q170K	c.508C>A	1	0	0	0	0	0	0	0	0	1	-1	0	0	0	0	0	0	1
Q170E	c.508C>G	1	0	0	0	0	0	0	0	0	1	-1	0	0	0	0	0	0	0
Q170L	c.509A>T	1	0	0	0	0	0	0	1	0	0	0	0	0	0	0	0	0	0
Q170P	c.509A>C	1	0	0	0	1	0	0	1	0	0	0	0	0	0	0	0	0	0
Q170R	c.509A>G	1	0	0	0	0	0	0	0	0	1	-1	0	0	0	0	0	0	1
Q170H	c.510G>T	1	0	0	0	0	0	0	0	1	1	-1	1	0	0	0	0	0	1
Q170H	c.510G>C	1	0	0	0	0	0	0	0	1	1	-1	0	0	0	0	0	0	1
P171T	c.511C>A	1	1	0	0	1	0	0	1	0	0	0	0	0	0	0	0	0	0
P171S	c.511C>T	1	1	0	0	1	0	0	1	0	0	0	0	0	0	0	0	0	0
P171A	c.511C>G	1	1	0	0	1	0	0	0	0	0	0	0	0	0	0	0	0	0
P171Q	c.512C>A	1	1	0	0	1	0	0	1	0	0	0	0	0	0	0	0	0	0
P171L	c.512C>T	1	1	0	0	1	0	0	0	0	0	0	0	1	0	0	0	0	0
P171R	c.512C>G	1	1	0	1	1	0	0	1	0	1	0	0	1	0	0	0	0	0
E172K	c.514G>A	1	1	0	1	0	0	0	0	0	1	-1	0	0	0	0	0	0	0
E172Q	c.514G>C	1	1	0	1	0	0	0	0	0	1	-1	0	0	0	0	0	0	0
E172V	c.515A>T	1	1	0	0	0	0	0	1	0	1	0	0	0	0	0	0	0	0
E172A	c.515A>C	1	1	0	0	0	0	0	1	0	1	0	0	0	0	0	0	0	0
E172G	c.515A>G	1	1	0	0	0	0	0	1	0	1	0	0	1	0	0	0	0	0
E172D	c.516G>T	1	1	0	0	0	0	0	0	0	0	-1	1	0	0	0	0	0	0
E172D	c.516G>C	1	1	0	0	0	0	0	0	0	0	-1	0	0	0	0	0	0	0
V173M	c.517G>A	1	1	0	0	0	0	0	0	0	0	-1	0	0	0	0	0	0	0
V173L	c.517G>T	1	1	0	0	0	0	0	0	0	0	-1	0	0	0	0	0	0	0
V173E	c.518T>A	1	1	0	0	0	0	0	1	0	1	0	0	0	0	0	0	0	0
V173A	c.518T>C	1	1	0	1	0	0	0	0	0	0	-1	0	1	0	0	0	0	0
V173G	c.518T>G	1	1	0	1	0	0	0	0	0	0	0	0	1	0	0	0	0	0
S174T	c.520T>A	1	0	0	0	0	0	0	0	0	0	-1	0	0	0	0	0	0	0
S174P	c.520T>C	1	0	0	1	1	0	0	1	0	0	0	0	0	0	0	0	0	0
S174A	c.520T>G	1	0	0	0	0	0	0	1	0	0	-1	0	0	0	0	0	0	0
S174Y	c.521C>A	1	0	0	0	0	0	0	0	1	0	0	1	1	0	0	0	0	0
S174F	c.521C>T	1	0	0	0	0	0	0	1	1	0	0	1	1	0	0	0	0	0
S174C	c.521C>G	1	0	0	0	0	0	0	0	0	0	0	1	0	0	0	0	0	1
Q175K	c.523C>A	1	1	0	1	0	0	0	0	0	1	-1	0	0	0	0	0	0	0
Q175E	c.523C>G	1	1	0	0	0	0	0	0	0	1	-1	0	0	0	0	0	0	0
Q175L	c.524A>T	1	1	0	0	0	0	0	1	0	0	0	0	0	0	0	0	0	0
Q175P	c.524A>C	1	1	0	0	1	0	0	1	0	0	0	0	0	0	0	0	0	0
Q175R	c.524A>G	1	1	0	1	0	0	0	0	0	1	-1	0	0	0	0	0	0	0
Q175H	c.525G>T	1	1	0	1	0	0	0	0	1	1	-1	1	0	0	0	0	0	0
Q175H	c.525G>C	1	1	0	1	0	0	0	0	1	1	-1	0	0	0	0	0	0	0
G176R	c.526G>A	1	1	0	0	0	0	0	1	0	1	0	0	1	0	0	0	0	0
G176W	c.526G>T	1	1	0	0	0	0	0	0	1	0	0	0	1	0	0	0	0	1
G176E	c.527G>A	1	1	0	0	0	0	0	1	0	1	0	0	1	0	0	0	0	0
G176V	c.527G>T	1	1	0	0	0	0	0	0	0	0	0	0	1	0	0	0	0	1
G176A	c.527G>C	1	1	0	0	0	0	0	0	0	0	-1	0	0	0	0	0	0	1
R177W	c.529A>T	1	1	0	0	0	0	0	1	1	1	0	0	1	0	0	0	0	1
R177G	c.529A>G	1	1	0	1	0	0	0	1	0	1	0	0	1	0	0	0	0	0
R177K	c.530G>A	1	1	0	1	0	0	0	0	0	0	-1	0	0	0	0	0	0	0
R177M	c.530G>T	1	1	0	0	0	0	0	1	0	1	0	0	0	0	0	0	0	1
R177T	c.530G>C	1	1	0	1	0	0	0	0	0	1	0	0	1	0	0	0	0	0
R177S	c.531G>T	1	1	0	1	0	0	0	0	0	1	0	1	1	0	0	0	0	0
R177S	c.531G>C	1	1	0	1	0	0	0	0	0	1	0	0	1	0	0	0	0	0
L178M	c.532C>A	1	1	0	1	0	0	0	0	0	0	-1	0	0	0	0	0	0	0
L178V	c.532C>G	1	1	0	1	0	0	0	0	0	0	-1	0	0	0	0	0	0	0
L178Q	c.533T>A	1	1	0	1	0	0	0	1	0	0	0	0	0	0	0	0	0	0
L178P	c.533T>C	1	1	0	1	1	0	0	0	0	0	0	0	1	0	0	0	0	0
L178R	c.533T>G	1	1	0	1	0	0	0	1	0	1	0	0	0	0	0	0	0	0
E179K	c.535G>A	1	1	0	1	0	0	0	0	0	1	-1	0	0	0	0	0	1	0
E179Q	c.535G>C	1	1	0	0	0	0	0	0	0	1	-1	0	0	0	0	0	1	0
E179V	c.536A>T	1	1	0	0	0	0	0	1	0	1	0	0	0	0	0	0	1	0
E179A	c.536A>C	1	1	0	0	0	0	0	1	0	1	0	0	0	0	0	0	1	0
E179G	c.536A>G	1	1	0	0	0	0	0	1	0	1	0	0	1	0	0	0	1	0
E179D	c.537G>T	1	1	0	0	0	0	0	0	0	0	-1	1	0	0	0	0	1	0
E179D	c.537G>C	1	1	0	0	0	0	0	0	0	0	-1	0	0	0	0	0	1	0
S180C	c.538A>T	1	1	0	0	0	0	0	0	0	0	0	0	0	0	0	0	0	0
S180R	c.538A>C	1	1	0	1	0	0	0	0	0	1	0	1	1	0	0	0	0	0
S180G	c.538A>G	1	1	0	1	0	0	0	1	0	0	-1	0	0	0	0	0	0	0
S180N	c.539G>A	1	1	0	0	0	0	0	0	0	0	-1	0	0	0	0	0	0	0
S180I	c.539G>T	1	1	0	0	0	0	0	1	0	0	0	1	1	0	0	0	0	1
S180T	c.539G>C	1	1	0	0	0	0	0	0	0	0	-1	1	0	0	0	0	0	0
L181I	c.541T>A	1	1	0	0	0	0	0	0	0	0	-1	0	0	0	0	0	0	0
L181V	c.541T>G	1	1	0	0	0	0	0	0	0	0	-1	0	0	0	0	0	0	0
L181S	c.542T>C	1	1	0	1	0	0	0	1	0	0	0	0	1	0	0	0	0	0
L181F	c.543A>T	1	1	0	0	0	0	0	0	1	0	-1	1	0	0	0	0	0	0
L181F	c.543A>C	1	1	0	0	0	0	0	0	1	0	-1	0	0	0	0	0	0	0
L182I	c.544C>A	0	1	0	0	0	0	0	0	0	0	-1	0	0	0	0	0	0	0
L182F	c.544C>T	0	1	0	0	0	0	0	0	1	0	-1	1	0	0	0	0	0	0
L182V	c.544C>G	0	1	0	0	0	0	0	0	0	0	-1	0	0	0	0	0	0	0
L182H	c.545T>A	0	1	0	1	0	0	0	1	1	1	0	1	0	0	0	0	0	0
L182P	c.545T>C	0	1	0	1	1	0	0	0	0	0	0	0	1	0	0	0	0	0
L182R	c.545T>G	0	1	0	1	0	0	0	1	0	1	0	0	0	0	0	0	0	0
N183Y	c.547A>T	1	1	0	0	0	0	0	0	1	0	0	0	1	0	0	0	0	0
N183H	c.547A>C	1	1	0	0	0	0	0	0	1	1	-1	0	0	0	0	0	0	0
N183D	c.547A>G	1	1	0	0	0	0	0	0	0	1	-1	0	0	0	0	0	0	0
N183I	c.548A>T	1	1	0	0	0	0	0	1	0	0	0	1	1	0	0	0	0	0
N183T	c.548A>C	1	1	0	0	0	0	0	0	0	0	-1	1	0	0	0	0	0	0
N183S	c.548A>G	1	1	0	1	0	0	0	0	0	0	-1	0	0	0	0	0	0	0
N183K	c.549C>A	1	1	0	1	0	0	0	0	0	1	-1	0	1	0	0	0	0	0
Y184N	c.550T>A	1	1	0	1	0	0	0	0	1	0	0	0	1	0	0	0	0	0
Y184H	c.550T>C	1	1	0	1	0	0	0	0	0	1	-1	0	0	0	0	0	0	0
Y184D	c.550T>G	1	1	0	1	0	0	0	0	1	1	0	0	1	0	0	0	0	0
Y184F	c.551A>T	1	1	0	0	0	0	0	1	0	0	-1	0	0	0	0	0	0	1
Y184S	c.551A>C	1	1	0	1	0	0	0	0	1	0	0	1	1	0	0	0	0	0
Y184C	c.551A>G	1	1	0	0	0	0	0	0	1	0	0	0	1	0	0	0	0	0
Q185K	c.553C>A	1	1	0	1	0	0	0	0	0	1	-1	0	0	0	0	0	0	0
Q185E	c.553C>G	1	1	0	1	0	0	0	0	0	1	-1	0	0	0	0	0	0	0
Q185L	c.554A>T	1	1	0	0	0	0	0	1	0	0	0	0	0	0	0	0	0	1
Q185P	c.554A>C	1	1	0	1	1	0	0	1	0	0	0	0	0	0	0	0	0	0
Q185R	c.554A>G	1	1	0	1	0	0	0	0	0	1	-1	0	0	0	0	0	0	0
Q185H	c.555G>T	1	1	0	0	0	0	0	0	1	1	-1	1	0	0	0	0	0	0
Q185H	c.555G>C	1	1	0	0	0	0	0	0	1	1	-1	0	0	0	0	0	0	0
T186S	c.556A>T	1	1	0	1	0	0	0	0	0	0	-1	0	0	0	0	0	0	0
T186P	c.556A>C	1	1	0	1	1	0	0	1	0	0	0	0	0	0	0	0	0	0
T186A	c.556A>G	1	1	0	0	0	0	0	1	0	0	-1	0	0	0	0	0	0	0
T186N	c.557C>A	1	1	0	0	0	0	0	0	0	0	-1	1	0	0	0	0	0	0
T186I	c.557C>T	1	1	0	0	0	0	0	1	0	0	0	0	1	0	0	0	0	1
T186S	c.557C>G	1	1	0	1	0	0	0	0	0	0	-1	1	0	0	0	0	0	0
M187L	c.559A>T	0	1	0	0	0	0	0	0	0	0	-1	0	0	0	0	0	0	0
M187V	c.559A>G	0	1	0	1	0	0	0	0	0	0	-1	0	0	0	0	0	0	0
M187K	c.560T>A	0	1	0	1	0	0	0	1	0	1	0	0	0	0	0	0	0	0
M187T	c.560T>C	0	1	0	1	0	0	0	1	0	0	0	0	0	0	0	0	0	0
M187R	c.560T>G	0	1	0	1	0	0	0	1	0	1	0	0	0	0	0	0	0	0
M187I	c.561G>A	0	1	0	1	0	0	0	0	0	0	-1	0	0	0	0	0	0	0
M187I	c.561G>C	0	1	0	1	0	0	0	0	0	0	-1	1	0	0	0	0	0	0
V188M	c.562G>A	0	1	0	0	0	0	0	0	0	0	-1	0	0	0	0	0	0	0
V188L	c.562G>T	0	1	0	0	0	0	0	0	0	0	-1	0	0	0	0	0	0	0
V188E	c.563T>A	0	1	0	1	0	0	0	1	0	1	0	0	0	0	0	0	0	0
V188A	c.563T>C	0	1	0	1	0	0	0	0	0	0	-1	0	1	0	0	0	0	0
V188G	c.563T>G	0	1	0	1	0	0	0	0	0	0	0	0	1	0	0	0	0	0
S189T	c.565T>A	0	1	0	0	0	0	0	0	0	0	-1	0	0	0	0	0	0	0
S189P	c.565T>C	0	1	0	0	1	0	0	1	0	0	0	0	0	0	0	0	0	1
S189A	c.565T>G	0	1	0	0	0	0	0	1	0	0	-1	0	0	0	0	0	0	0
S189Y	c.566C>A	0	1	0	0	0	0	0	0	1	0	0	1	1	0	0	0	0	0
S189F	c.566C>T	0	1	0	0	0	0	0	1	1	0	0	1	1	0	0	0	0	1
S189C	c.566C>G	0	1	0	0	0	0	0	0	0	0	0	1	0	0	0	0	0	1
D190N	c.568G>A	1	1	0	1	0	0	0	0	0	1	-1	0	0	0	0	0	0	0
D190Y	c.568G>T	1	1	0	0	0	0	0	0	1	1	0	0	1	0	0	0	0	0
D190H	c.568G>C	1	1	0	0	0	0	0	0	1	1	0	0	0	0	0	0	0	0
D190V	c.569A>T	1	1	0	0	0	0	0	1	0	1	0	1	0	0	0	0	0	0
D190A	c.569A>C	1	1	0	0	0	0	0	1	0	1	0	1	0	0	0	0	0	0
D190G	c.569A>G	1	1	0	0	0	0	0	1	0	1	0	0	1	0	0	0	0	0
D190E	c.570C>A	1	1	0	0	0	0	0	0	0	0	-1	0	0	0	0	0	0	0
I191F	c.571A>T	1	1	0	0	0	0	0	0	1	0	-1	1	0	0	0	0	0	0
I191L	c.571A>C	1	1	0	0	0	0	0	0	0	0	-1	0	0	0	0	0	0	0
I191V	c.571A>G	1	1	0	1	0	0	0	0	0	0	-1	0	0	0	0	0	0	0
I191N	c.572T>A	1	1	0	1	0	0	0	1	0	0	0	1	1	0	0	0	0	0
I191T	c.572T>C	1	1	0	1	0	0	0	1	0	0	0	0	1	0	0	0	0	0
I191S	c.572T>G	1	1	0	1	0	0	0	1	0	0	0	1	1	0	0	0	0	0
I191M	c.573C>G	1	1	0	1	0	0	0	0	0	0	-1	1	0	0	0	0	0	0
T192S	c.574A>T	1	1	0	0	0	0	0	0	0	0	-1	0	0	0	0	0	0	0
T192P	c.574A>C	1	1	0	0	1	0	0	1	0	0	0	0	0	0	0	0	0	0
T192A	c.574A>G	1	1	0	0	0	0	0	1	0	0	-1	0	0	0	0	0	0	0
T192K	c.575C>A	1	1	0	1	0	0	0	0	0	1	0	0	1	0	0	0	0	0
T192I	c.575C>T	1	1	0	0	0	0	0	1	0	0	0	0	1	0	0	0	0	1
T192R	c.575C>G	1	1	0	1	0	0	0	0	0	1	0	0	1	0	0	0	0	0
G193S	c.577G>A	0	0	0	0	0	0	0	1	0	0	-1	0	0	0	0	0	0	0
G193C	c.577G>T	0	0	0	0	0	0	0	1	0	0	0	0	0	0	0	0	0	0
G193R	c.577G>C	0	0	0	1	0	0	0	1	0	1	0	1	1	0	0	0	0	0
G193D	c.578G>A	0	0	0	1	0	0	0	1	0	1	0	0	1	0	0	0	0	0
G193V	c.578G>T	0	0	0	1	0	0	0	0	0	0	0	1	1	0	0	0	0	0
G193A	c.578G>C	0	0	0	1	0	0	0	0	0	0	-1	1	0	0	0	0	0	0
L194M	c.580T>A	0	0	0	0	0	0	0	0	0	0	-1	0	0	0	0	0	0	0
L194V	c.580T>G	0	0	0	0	0	0	0	0	0	0	-1	0	0	0	0	0	0	0
L194S	c.581T>C	0	0	0	1	0	0	0	1	0	0	0	0	1	0	0	0	0	0
L194W	c.581T>G	0	0	0	1	0	0	0	0	1	0	0	0	1	0	0	0	0	0
L194F	c.582G>T	0	0	0	0	0	0	0	0	1	0	-1	1	0	0	0	0	0	0
L194F	c.582G>C	0	0	0	0	0	0	0	0	1	0	-1	0	0	0	0	0	0	0
D195N	c.583G>A	0	0	0	0	0	0	0	0	0	1	-1	0	0	0	0	0	0	0
D195Y	c.583G>T	0	0	0	1	0	0	0	0	1	1	0	0	1	0	0	0	0	0
D195H	c.583G>C	0	0	0	0	0	0	0	0	1	1	0	0	0	0	0	0	0	0
D195V	c.584A>T	0	0	0	0	0	0	0	1	0	1	0	1	0	0	0	0	0	0
D195A	c.584A>C	0	0	0	0	0	0	0	1	0	1	0	1	0	0	0	0	0	0
D195G	c.584A>G	0	0	0	0	0	0	0	1	0	1	0	0	1	0	0	0	0	0
D195E	c.585C>A	0	0	0	0	0	0	0	0	0	0	-1	0	0	0	0	0	0	0
M196L	c.586A>T	0	0	1	0	0	0	0	0	0	0	-1	0	0	0	0	0	0	0
M196V	c.586A>G	0	0	1	1	0	0	0	0	0	0	-1	0	0	0	0	0	0	0
M196K	c.587T>A	0	0	1	1	0	0	0	1	0	1	0	0	0	0	0	0	0	0
M196T	c.587T>C	0	0	1	1	0	0	0	1	0	0	0	0	0	0	0	0	0	0
M196R	c.587T>G	0	0	1	1	0	0	0	1	0	1	0	0	0	0	0	0	0	0
M196I	c.588G>A	0	0	1	1	0	0	0	0	0	0	-1	0	0	0	0	0	0	0
M196I	c.588G>C	0	0	1	1	0	0	0	0	0	0	-1	1	0	0	0	0	0	0
A197T	c.589G>A	1	0	1	1	0	0	0	1	0	0	-1	0	0	0	0	0	0	0
A197S	c.589G>T	1	0	1	1	0	0	0	1	0	0	-1	0	0	0	0	0	0	0
A197P	c.589G>C	1	0	1	1	1	0	0	0	0	0	0	0	0	0	0	0	0	0
A197D	c.590C>A	1	0	1	1	0	0	0	1	0	1	0	1	0	0	0	0	0	0
A197V	c.590C>T	1	0	1	0	0	0	0	0	0	0	-1	0	1	0	0	0	0	1
A197G	c.590C>G	1	0	1	1	0	0	0	0	0	0	-1	1	0	0	0	0	0	0
N198Y	c.592A>T	1	0	0	0	0	0	0	0	1	0	0	0	1	0	0	0	0	0
N198H	c.592A>C	1	0	0	0	0	0	0	0	1	1	-1	0	0	0	0	0	0	0
N198D	c.592A>G	1	0	0	0	0	0	0	0	0	1	-1	0	0	0	0	0	0	0
N198I	c.593A>T	1	0	0	0	0	0	0	1	0	0	0	1	1	0	0	0	0	1
N198T	c.593A>C	1	0	0	0	0	0	0	0	0	0	-1	1	0	0	0	0	0	0
N198S	c.593A>G	1	0	0	1	0	0	0	0	0	0	-1	0	0	0	0	0	0	0
N198K	c.594C>A	1	0	0	0	0	0	0	0	0	1	-1	0	1	0	0	0	0	1
A199T	c.595G>A	1	0	0	0	0	0	0	1	0	0	-1	0	0	0	0	0	0	0
A199S	c.595G>T	1	0	0	0	0	0	0	1	0	0	-1	0	0	0	0	0	0	0
A199P	c.595G>C	1	0	0	0	1	0	0	0	0	0	0	0	0	0	0	0	0	0
A199D	c.596C>A	1	0	0	1	0	0	0	1	0	1	0	1	0	0	0	0	0	0
A199V	c.596C>T	1	0	0	0	0	0	0	0	0	0	-1	0	1	0	0	0	0	0
A199G	c.596C>G	1	0	0	0	0	0	0	0	0	0	-1	1	0	0	0	0	0	0
S200T	c.598T>A	1	0	0	1	0	0	0	0	0	0	-1	0	0	0	0	0	0	0
S200P	c.598T>C	1	0	0	0	1	0	0	1	0	0	0	0	0	0	0	0	0	0
S200A	c.598T>G	1	0	0	1	0	0	0	1	0	0	-1	0	0	0	0	0	0	0
S200Y	c.599C>A	1	0	0	1	0	0	0	0	1	0	0	1	1	0	0	0	0	0
S200F	c.599C>T	1	0	0	1	0	0	0	1	1	0	0	1	1	0	0	0	0	0
S200C	c.599C>G	1	0	0	1	0	0	0	0	0	0	0	1	0	0	0	0	0	0
L201M	c.601C>A	1	0	0	1	0	0	0	0	0	0	-1	0	0	0	0	0	0	0
L201V	c.601C>G	1	0	0	1	0	0	0	0	0	0	-1	0	0	0	0	0	0	0
L201Q	c.602T>A	1	0	0	1	0	0	0	1	0	0	0	0	0	0	0	0	0	0
L201P	c.602T>C	1	0	0	1	1	0	0	0	0	0	0	0	1	0	0	0	0	0
L201R	c.602T>G	1	0	0	1	0	0	0	1	0	1	0	0	0	0	0	0	0	0
L202M	c.604C>A	1	0	0	1	0	0	0	0	0	0	-1	0	0	0	0	1	0	0
L202V	c.604C>G	1	0	0	0	0	0	0	0	0	0	-1	0	0	0	0	1	0	0
L202Q	c.605T>A	1	0	0	1	0	0	0	1	0	0	0	0	0	0	0	1	0	0
L202P	c.605T>C	1	0	0	1	1	0	0	0	0	0	0	0	1	0	0	1	0	0
L202R	c.605T>G	1	0	0	1	0	0	0	1	0	1	0	0	0	0	0	1	0	0
D203N	c.607G>A	1	0	0	0	0	0	0	0	0	1	-1	0	0	0	1	0	0	0
D203Y	c.607G>T	1	0	0	1	0	0	0	0	1	1	0	0	1	0	1	0	0	0
D203H	c.607G>C	1	0	0	0	0	0	0	0	1	1	0	0	0	0	1	0	0	1
D203V	c.608A>T	1	0	0	1	0	0	0	1	0	1	0	1	0	0	1	0	0	0
D203A	c.608A>C	1	0	0	0	0	0	0	1	0	1	0	1	0	0	1	0	0	0
D203G	c.608A>G	1	0	0	0	0	0	0	1	0	1	0	0	1	0	1	0	0	0
D203E	c.609T>A	1	0	0	1	0	0	0	0	0	0	-1	1	0	0	1	0	0	0
E204K	c.610G>A	1	1	0	0	0	0	0	0	0	1	-1	0	0	0	1	0	0	0
E204Q	c.610G>C	1	1	0	0	0	0	0	0	0	1	-1	0	0	0	1	0	0	0
E204V	c.611A>T	1	1	0	0	0	0	0	1	0	1	0	0	0	0	1	0	0	0
E204A	c.611A>C	1	1	0	0	0	0	0	1	0	1	0	0	0	0	1	0	0	0
E204G	c.611A>G	1	1	0	0	0	0	0	1	0	1	0	0	1	0	1	0	0	1
E204D	c.612G>T	1	1	0	0	0	0	0	0	0	0	-1	1	0	0	1	0	0	0
E204D	c.612G>C	1	1	0	0	0	0	0	0	0	0	-1	0	0	0	1	0	0	0
A205T	c.613G>A	0	1	0	1	0	0	0	1	0	0	-1	0	0	0	1	0	0	0
A205S	c.613G>T	0	1	0	1	0	0	0	1	0	0	-1	0	0	0	1	0	0	0
A205P	c.613G>C	0	1	0	1	1	0	0	0	0	0	0	0	0	0	1	0	0	0
A205E	c.614C>A	0	1	0	1	0	0	0	1	0	1	0	0	0	0	1	0	0	0
A205V	c.614C>T	0	1	0	0	0	0	0	0	0	0	-1	0	1	0	1	0	0	0
A205G	c.614C>G	0	1	0	1	0	0	0	0	0	0	-1	0	0	0	1	0	0	0
T206S	c.616A>T	1	1	0	1	0	0	0	0	0	0	-1	0	0	0	0	0	0	0
T206P	c.616A>C	1	1	0	0	1	0	0	1	0	0	0	0	0	0	0	0	0	0
T206A	c.616A>G	1	1	0	0	0	0	0	1	0	0	-1	0	0	0	0	0	0	0
T206N	c.617C>A	1	1	0	0	0	0	0	0	0	0	-1	1	0	0	0	0	0	1
T206I	c.617C>T	1	1	0	0	0	0	0	1	0	0	0	0	1	0	0	0	0	1
T206S	c.617C>G	1	1	0	1	0	0	0	0	0	0	-1	1	0	0	0	0	0	0
A207T	c.619G>A	1	1	0	1	0	0	0	1	0	0	-1	0	0	0	0	0	0	0
A207S	c.619G>T	1	1	0	1	0	0	0	1	0	0	-1	0	0	0	0	0	0	0
A207P	c.619G>C	1	1	0	1	1	0	0	0	0	0	0	0	0	0	0	0	0	0
A207E	c.620C>A	1	1	0	1	0	0	0	1	0	1	0	0	0	0	0	0	0	0
A207V	c.620C>T	1	1	0	0	0	0	0	0	0	0	-1	0	1	0	0	0	0	0
A207G	c.620C>G	1	1	0	1	0	0	0	0	0	0	-1	0	0	0	0	0	0	0
A208T	c.622G>A	1	1	0	1	0	0	0	1	0	0	-1	0	0	0	0	0	0	0
A208S	c.622G>T	1	1	0	1	0	0	0	1	0	0	-1	0	0	0	0	0	0	0
A208P	c.622G>C	1	1	0	1	1	0	0	0	0	0	0	0	0	0	0	0	0	0
A208D	c.623C>A	1	1	0	1	0	0	0	1	0	1	0	1	0	0	0	0	0	0
A208V	c.623C>T	1	1	0	0	0	0	0	0	0	0	-1	0	1	0	0	0	0	0
A208G	c.623C>G	1	1	0	1	0	0	0	0	0	0	-1	1	0	0	0	0	0	0
A209T	c.625G>A	1	1	0	1	0	0	0	1	0	0	-1	0	0	0	0	0	0	0
A209S	c.625G>T	1	1	0	1	0	0	0	1	0	0	-1	0	0	0	0	0	0	0
A209P	c.625G>C	1	1	0	1	1	0	0	0	0	0	0	0	0	0	0	0	0	0
A209E	c.626C>A	1	1	0	1	0	0	0	1	0	1	0	0	0	0	0	0	0	0
A209V	c.626C>T	1	1	0	0	0	0	0	0	0	0	-1	0	1	0	0	0	0	0
A209G	c.626C>G	1	1	0	1	0	0	0	0	0	0	-1	0	0	0	0	0	0	0
E210K	c.628G>A	1	1	0	1	0	0	0	0	0	1	-1	0	0	0	0	0	0	0
E210Q	c.628G>C	1	1	0	0	0	0	0	0	0	1	-1	0	0	0	0	0	0	0
E210V	c.629A>T	1	1	0	0	0	0	0	1	0	1	0	0	0	0	0	0	0	0
E210A	c.629A>C	1	1	0	0	0	0	0	1	0	1	0	0	0	0	0	0	0	0
E210G	c.629A>G	1	1	0	0	0	0	0	1	0	1	0	0	1	0	0	0	0	0
E210D	c.630G>T	1	1	0	0	0	0	0	0	0	0	-1	1	0	0	0	0	0	0
E210D	c.630G>C	1	1	0	0	0	0	0	0	0	0	-1	0	0	0	0	0	0	0
A211T	c.631G>A	1	1	0	1	0	0	0	1	0	0	-1	0	0	0	0	0	0	0
A211S	c.631G>T	1	1	0	1	0	0	0	1	0	0	-1	0	0	0	0	0	0	0
A211P	c.631G>C	1	1	0	1	1	0	0	0	0	0	0	0	0	0	0	0	0	0
A211E	c.632C>A	1	1	0	1	0	0	0	1	0	1	0	0	0	0	0	0	0	0
A211V	c.632C>T	1	1	0	0	0	0	0	0	0	0	-1	0	1	0	0	0	0	0
A211G	c.632C>G	1	1	0	1	0	0	0	0	0	0	-1	0	0	0	0	0	0	0
M212L	c.634A>T	1	1	0	0	0	0	0	0	0	0	-1	0	0	0	0	0	0	0
M212V	c.634A>G	1	1	0	1	0	0	0	0	0	0	-1	0	0	0	0	0	0	0
M212K	c.635T>A	1	1	0	1	0	0	0	1	0	1	0	0	0	0	0	0	0	0
M212T	c.635T>C	1	1	0	1	0	0	0	1	0	0	0	0	0	0	0	0	0	0
M212R	c.635T>G	1	1	0	1	0	0	0	1	0	1	0	0	0	0	0	0	0	0
M212I	c.636G>A	1	1	0	0	0	0	0	0	0	0	-1	0	0	0	0	0	0	0
M212I	c.636G>C	1	1	0	0	0	0	0	0	0	0	-1	1	0	0	0	0	0	0
Q213K	c.637C>A	0	1	0	1	0	0	0	0	0	1	-1	0	0	0	0	0	0	0
Q213E	c.637C>G	0	1	0	0	0	0	0	0	0	1	-1	0	0	0	0	0	0	0
Q213L	c.638A>T	0	1	0	0	0	0	0	1	0	0	0	0	0	0	0	0	0	1
Q213P	c.638A>C	0	1	0	1	1	0	0	1	0	0	0	0	0	0	0	0	0	0
Q213R	c.638A>G	0	1	0	0	0	0	0	0	0	1	-1	0	0	0	0	0	0	0
Q213H	c.639A>T	0	1	0	0	0	0	0	0	1	1	-1	1	0	0	0	0	0	0
Q213H	c.639A>C	0	1	0	0	0	0	0	0	1	1	-1	0	0	0	0	0	0	0
L214M	c.640C>A	0	1	0	1	0	0	0	0	0	0	-1	0	0	0	0	0	0	0
L214V	c.640C>G	0	1	0	1	0	0	0	0	0	0	-1	0	0	0	0	0	0	0
L214Q	c.641T>A	0	1	0	1	0	0	0	1	0	0	0	0	0	0	0	0	0	0
L214P	c.641T>C	0	1	0	1	1	0	0	0	0	0	0	0	1	0	0	0	0	0
L214R	c.641T>G	0	1	0	1	0	0	0	1	0	1	0	0	0	0	0	0	0	0
C215S	c.643T>A	0	1	0	1	0	0	0	0	0	0	0	0	0	0	0	0	0	0
C215R	c.643T>C	0	1	0	1	0	0	0	0	0	1	0	1	1	0	0	0	0	0
C215G	c.643T>G	0	1	0	1	0	0	0	1	0	0	0	0	0	0	0	0	0	0
C215Y	c.644G>A	0	1	0	1	0	0	0	0	1	0	0	0	1	0	0	0	0	0
C215F	c.644G>T	0	1	0	1	0	0	0	1	1	0	0	0	1	0	0	0	0	0
C215S	c.644G>C	0	1	0	1	0	0	0	0	0	0	0	1	0	0	0	0	0	0
C215W	c.645C>G	0	1	0	0	0	0	0	1	1	0	0	0	1	0	0	0	0	0
H216N	c.646C>A	0	1	0	0	0	0	0	0	1	1	-1	0	0	0	0	0	0	0
H216Y	c.646C>T	0	1	0	0	0	0	0	0	0	1	-1	0	0	0	0	0	0	0
H216D	c.646C>G	0	1	0	0	0	0	0	0	1	1	0	0	0	0	0	0	0	0
H216L	c.647A>T	0	1	0	0	0	0	0	1	1	1	0	1	0	0	0	0	0	0
H216P	c.647A>C	0	1	0	0	1	0	0	1	1	1	0	1	0	0	0	0	0	1
H216R	c.647A>G	0	1	0	0	0	0	0	0	1	0	-1	1	0	0	0	0	0	0
H216Q	c.648C>A	0	1	0	0	0	0	0	0	1	1	-1	0	0	0	0	0	0	0
R217G	c.649A>G	0	1	0	0	0	0	0	1	0	1	0	0	1	1	0	0	0	0
R217K	c.650G>A	0	1	0	0	0	0	0	0	0	0	-1	0	0	1	0	0	0	0
R217I	c.650G>T	0	1	0	0	0	0	0	1	0	1	0	0	0	1	0	0	0	1
R217T	c.650G>C	0	1	0	1	0	0	0	0	0	1	0	0	1	1	0	0	0	0
R217S	c.651A>T	0	1	0	1	0	0	0	0	0	1	0	1	1	1	0	0	0	0
R217S	c.651A>C	0	1	0	1	0	0	0	0	0	1	0	0	1	1	0	0	0	0
H218N	c.652C>A	0	1	0	0	0	0	0	0	1	1	-1	0	0	0	0	0	0	0
H218Y	c.652C>T	0	1	0	0	0	0	0	0	0	1	-1	0	0	0	0	0	0	0
H218D	c.652C>G	0	1	0	0	0	0	0	0	1	1	0	0	0	0	0	0	0	0
H218L	c.653A>T	0	1	0	0	0	0	0	1	1	1	0	1	0	0	0	0	0	0
H218P	c.653A>C	0	1	0	1	1	0	0	1	1	1	0	1	0	0	0	0	0	0
H218R	c.653A>G	0	1	0	0	0	0	0	0	1	0	-1	1	0	0	0	0	0	0
H218Q	c.654C>A	0	1	0	0	0	0	0	0	1	1	-1	0	0	0	0	0	0	0
N219Y	c.655A>T	0	1	0	0	0	0	0	0	1	0	0	0	1	0	0	0	0	0
N219H	c.655A>C	0	1	0	0	0	0	0	0	1	1	-1	0	0	0	0	0	0	0
N219D	c.655A>G	0	1	0	0	0	0	0	0	0	1	-1	0	0	0	0	0	0	0
N219I	c.656A>T	0	1	0	0	0	0	0	1	0	0	0	1	1	0	0	0	0	0
N219T	c.656A>C	0	1	0	0	0	0	0	0	0	0	-1	1	0	0	0	0	0	0
N219S	c.656A>G	0	1	0	0	0	0	0	0	0	0	-1	0	0	0	0	0	0	0
N219K	c.657C>A	0	1	0	0	0	0	0	0	0	1	-1	0	1	0	0	0	0	0
K220Q	c.658A>C	0	0	0	0	0	0	0	0	0	1	-1	0	0	0	0	0	0	0
K220E	c.658A>G	0	0	0	0	0	0	0	0	0	1	-1	0	0	0	0	0	0	0
K220M	c.659A>T	0	0	0	0	0	0	0	1	0	1	0	0	0	0	0	0	0	0
K220T	c.659A>C	0	0	0	0	0	0	0	0	0	1	0	0	1	0	0	0	0	0
K220R	c.659A>G	0	0	0	0	0	0	0	0	0	0	-1	0	0	0	0	0	0	0
K220N	c.660G>T	0	0	0	0	0	0	0	0	0	1	-1	1	1	0	0	0	0	0
K220N	c.660G>C	0	0	0	0	0	0	0	0	0	1	-1	0	1	0	0	0	0	0
R221W	c.661A>T	0	0	0	0	0	0	0	1	1	1	0	0	1	0	0	0	0	0
R221G	c.661A>G	0	0	0	0	0	0	0	1	0	1	0	0	1	0	0	0	0	0
R221K	c.662G>A	0	0	0	0	0	0	0	0	0	0	-1	0	0	0	0	0	0	0
R221M	c.662G>T	0	0	0	0	0	0	0	1	0	1	0	0	0	0	0	0	0	0
R221T	c.662G>C	0	0	0	0	0	0	0	0	0	1	0	0	1	0	0	0	0	0
R221S	c.663G>T	0	0	0	0	0	0	0	0	0	1	0	1	1	0	0	0	0	0
R221S	c.663G>C	0	0	0	0	0	0	0	0	0	1	0	0	1	0	0	0	0	0
K222Q	c.664A>C	0	0	0	0	0	0	0	0	0	1	-1	0	0	0	0	0	0	0
K222E	c.664A>G	0	0	0	0	0	0	0	0	0	1	-1	0	0	0	0	0	0	0
K222M	c.665A>T	0	0	0	1	0	0	0	1	0	1	0	0	0	0	0	0	0	0
K222T	c.665A>C	0	0	0	0	0	0	0	0	0	1	0	0	1	0	0	0	0	0
K222R	c.665A>G	0	0	0	0	0	0	0	0	0	0	-1	0	0	0	0	0	0	0
K222N	c.666G>T	0	0	0	0	0	0	0	0	0	1	-1	1	1	0	0	0	0	0
K222N	c.666G>C	0	0	0	0	0	0	0	0	0	1	-1	0	1	0	0	0	0	0
K223Q	c.667A>C	0	0	1	1	0	0	0	0	0	1	-1	0	0	0	0	0	0	0
K223E	c.667A>G	0	0	1	1	0	0	0	0	0	1	-1	0	0	0	0	0	0	0
K223I	c.668A>T	0	0	1	1	0	0	0	1	0	1	0	0	0	0	0	0	0	0
K223T	c.668A>C	0	0	1	1	0	0	0	0	0	1	0	0	1	0	0	0	0	0
K223R	c.668A>G	0	0	1	1	0	0	0	0	0	0	-1	0	0	0	0	0	0	0
K223N	c.669A>T	0	0	1	1	0	0	0	0	0	1	-1	1	1	0	0	0	0	0
K223N	c.669A>C	0	0	1	1	0	0	0	0	0	1	-1	0	1	0	0	0	0	0
F224I	c.670T>A	0	0	1	0	0	0	0	0	1	0	-1	1	0	0	0	0	0	0
F224L	c.670T>C	0	0	1	0	0	0	0	0	1	0	-1	1	0	0	0	0	0	0
F224V	c.670T>G	0	0	1	0	0	0	0	0	1	0	0	1	0	0	0	0	0	0
F224Y	c.671T>A	0	0	1	0	0	0	0	1	0	0	-1	0	0	0	0	0	0	0
F224S	c.671T>C	0	0	1	1	0	0	0	1	1	0	0	1	1	0	0	0	0	0
F224C	c.671T>G	0	0	1	0	0	0	0	1	1	0	0	0	1	0	0	0	0	0
F225I	c.673T>A	0	0	1	1	0	0	0	0	1	0	-1	1	0	0	0	0	0	0
F225L	c.673T>C	0	0	1	0	0	0	0	0	1	0	-1	1	0	0	0	0	0	0
F225V	c.673T>G	0	0	1	1	0	0	0	0	1	0	0	1	0	0	0	0	0	0
F225Y	c.674T>A	0	0	1	1	0	0	0	1	0	0	-1	0	0	0	0	0	0	0
F225S	c.674T>C	0	0	1	1	0	0	0	1	1	0	0	1	1	0	0	0	0	0
F225C	c.674T>G	0	0	1	0	0	0	0	1	1	0	0	0	1	0	0	0	0	0
F225L	c.675C>A	0	0	1	0	0	0	0	0	1	0	-1	0	0	0	0	0	0	0
V226I	c.676G>A	1	0	1	1	0	0	0	0	0	0	-1	0	0	0	0	0	0	0
V226F	c.676G>T	1	0	1	1	0	0	0	0	1	0	0	1	0	0	0	0	0	0
V226L	c.676G>C	1	0	1	1	0	0	0	0	0	0	-1	0	0	0	0	0	0	0
V226D	c.677T>A	1	0	1	1	0	0	0	1	0	1	0	1	0	0	0	0	0	0
V226A	c.677T>C	1	0	1	1	0	0	0	0	0	0	-1	0	1	0	0	0	0	0
V226G	c.677T>G	1	0	1	1	0	0	0	0	0	0	0	1	1	0	0	0	0	0
D227N	c.679G>A	0	0	0	1	0	0	0	0	0	1	-1	0	0	0	0	0	0	0
D227Y	c.679G>T	0	0	0	1	0	0	0	0	1	1	0	0	1	0	0	0	0	0
D227H	c.679G>C	0	0	0	0	0	0	0	0	1	1	0	0	0	0	0	0	0	1
D227V	c.680A>T	0	0	0	1	0	0	0	1	0	1	0	1	0	0	0	0	0	0
D227A	c.680A>C	0	0	0	1	0	0	0	1	0	1	0	1	0	0	0	0	0	0
D227G	c.680A>G	0	0	0	0	0	0	0	1	0	1	0	0	1	0	0	0	0	0
D227E	c.681T>A	0	0	0	0	0	0	0	0	0	0	-1	1	0	0	0	0	0	0
P228T	c.682C>A	0	0	0	1	1	0	0	1	0	0	0	0	0	0	0	0	0	0
P228S	c.682C>T	0	0	0	0	1	0	0	1	0	0	0	0	0	0	0	0	0	0
P228A	c.682C>G	0	0	0	1	1	0	0	0	0	0	0	0	0	0	0	0	0	0
P228H	c.683C>A	0	0	0	1	1	0	0	1	1	1	0	1	0	0	0	0	0	0
P228L	c.683C>T	0	0	0	0	1	0	0	0	0	0	0	0	1	0	0	0	0	0
P228R	c.683C>G	0	0	0	1	1	0	0	1	0	1	0	0	1	0	0	0	0	0
R229S	c.685C>A	0	0	0	1	0	0	0	0	0	1	0	1	1	0	0	0	0	0
R229C	c.685C>T	0	0	0	1	0	0	0	0	0	1	0	1	1	0	0	0	0	0
R229G	c.685C>G	0	0	0	1	0	0	0	1	0	1	0	1	1	0	0	0	0	0
R229H	c.686G>A	0	0	0	1	0	0	0	0	1	0	-1	1	0	0	0	0	0	0
R229L	c.686G>T	0	0	0	1	0	0	0	1	0	1	0	0	0	0	0	0	0	0
R229P	c.686G>C	0	0	0	1	1	0	0	1	0	1	0	0	1	0	0	0	0	0
C230S	c.688T>A	0	0	0	1	0	0	0	0	0	0	0	0	0	0	1	0	0	0
C230R	c.688T>C	0	0	0	0	0	0	0	0	0	1	0	1	1	0	1	0	0	0
C230G	c.688T>G	0	0	0	0	0	0	0	1	0	0	0	0	0	0	1	0	0	0
C230Y	c.689G>A	0	0	0	0	0	0	0	0	1	0	0	0	1	0	1	0	0	1
C230F	c.689G>T	0	0	0	0	0	0	0	1	1	0	0	0	1	0	1	0	0	0
C230S	c.689G>C	0	0	0	1	0	0	0	0	0	0	0	1	0	0	1	0	0	0
C230W	c.690T>G	0	0	0	0	0	0	0	1	1	0	0	1	1	0	1	0	0	0
H231N	c.691C>A	0	0	0	1	0	0	0	0	1	1	-1	0	0	0	1	0	0	0
H231Y	c.691C>T	0	0	0	1	0	0	0	0	0	1	-1	0	0	0	1	0	0	0
H231D	c.691C>G	0	0	0	1	0	0	0	0	1	1	0	0	0	0	1	0	0	0
H231L	c.692A>T	0	0	0	1	0	0	0	1	1	1	0	1	0	0	1	0	0	0
H231P	c.692A>C	0	0	0	1	1	0	0	1	1	1	0	1	0	0	1	0	0	0
H231R	c.692A>G	0	0	0	1	0	0	0	0	1	0	-1	1	0	0	1	0	0	0
H231Q	c.693C>A	0	0	0	1	0	0	0	0	1	1	-1	0	0	0	1	0	0	0
P232T	c.694C>A	1	1	0	0	1	0	0	1	0	0	0	0	0	0	0	0	0	1
P232S	c.694C>T	1	1	0	0	1	0	0	1	0	0	0	0	0	0	0	0	0	1
P232A	c.694C>G	1	1	0	0	1	0	0	0	0	0	0	0	0	0	0	0	0	0
P232Q	c.695C>A	1	1	0	0	1	0	0	1	0	0	0	0	0	0	0	0	0	1
P232L	c.695C>T	1	1	0	0	1	0	0	0	0	0	0	0	1	0	0	0	0	1
P232R	c.695C>G	1	1	0	0	1	0	0	1	0	1	0	0	1	0	0	0	0	0
Q233K	c.697C>A	1	1	0	1	0	0	0	0	0	1	-1	0	0	0	1	0	0	0
Q233E	c.697C>G	1	1	0	0	0	0	0	0	0	1	-1	0	0	0	1	0	0	0
Q233L	c.698A>T	1	1	0	0	0	0	0	1	0	0	0	0	0	0	1	0	0	0
Q233P	c.698A>C	1	1	0	0	1	0	0	1	0	0	0	0	0	0	1	0	0	0
Q233R	c.698A>G	1	1	0	0	0	0	0	0	0	1	-1	0	0	0	1	0	0	0
Q233H	c.699G>T	1	1	0	0	0	0	0	0	1	1	-1	1	0	0	1	0	0	0
Q233H	c.699G>C	1	1	0	0	0	0	0	0	1	1	-1	0	0	0	1	0	0	0
T234S	c.700A>T	1	1	0	1	0	0	0	0	0	0	-1	0	0	0	1	0	0	0
T234P	c.700A>C	1	1	0	0	1	0	0	1	0	0	0	0	0	0	1	0	0	0
T234A	c.700A>G	1	1	0	0	0	0	0	1	0	0	-1	0	0	0	1	0	0	0
T234K	c.701C>A	1	1	0	1	0	0	0	0	0	1	0	0	1	0	1	0	0	0
T234M	c.701C>T	1	1	0	0	0	0	0	1	0	0	0	0	0	0	1	0	0	0
T234R	c.701C>G	1	1	0	1	0	0	0	0	0	1	0	0	1	0	1	0	0	0
I235L	c.703A>T	0	1	0	0	0	0	0	0	0	0	-1	0	0	0	0	0	0	0
I235V	c.703A>G	0	1	0	1	0	0	0	0	0	0	-1	0	0	0	0	0	0	0
I235K	c.704T>A	0	1	0	1	0	0	0	1	0	1	0	0	0	0	0	0	0	0
I235T	c.704T>C	0	1	0	1	0	0	0	1	0	0	0	0	1	0	0	0	0	0
I235R	c.704T>G	0	1	0	1	0	0	0	1	0	1	0	0	0	0	0	0	0	0
I235M	c.705A>G	0	1	0	0	0	0	0	0	0	0	-1	0	0	0	0	0	0	0
A236T	c.706G>A	0	1	0	1	0	0	0	1	0	0	-1	0	0	0	0	0	0	0
A236S	c.706G>T	0	1	0	1	0	0	0	1	0	0	-1	0	0	0	0	0	0	0
A236P	c.706G>C	0	1	0	1	1	0	0	0	0	0	0	0	0	0	0	0	0	0
A236D	c.707C>A	0	1	0	1	0	0	0	1	0	1	0	1	0	0	0	0	0	0
A236V	c.707C>T	0	1	0	0	0	0	0	0	0	0	-1	0	1	0	0	0	0	0
A236G	c.707C>G	0	1	0	1	0	0	0	0	0	0	-1	1	0	0	0	0	0	0
V237I	c.709G>A	1	1	0	0	0	0	0	0	0	0	-1	0	0	0	0	0	0	0
V237F	c.709G>T	1	1	0	0	0	0	0	0	1	0	0	1	0	0	0	0	0	0
V237L	c.709G>C	1	1	0	0	0	0	0	0	0	0	-1	0	0	0	0	0	0	0
V237D	c.710T>A	1	1	0	1	0	0	0	1	0	1	0	1	0	0	0	0	0	0
V237A	c.710T>C	1	1	0	1	0	0	0	0	0	0	-1	0	1	0	0	0	0	0
V237G	c.710T>G	1	1	0	1	0	0	0	0	0	0	0	1	1	0	0	0	0	0
V238I	c.712G>A	0	1	0	0	0	0	0	0	0	0	-1	0	0	0	0	0	0	0
V238F	c.712G>T	0	1	0	0	0	0	0	0	1	0	0	1	0	0	0	0	0	0
V238L	c.712G>C	0	1	0	0	0	0	0	0	0	0	-1	0	0	0	0	0	0	0
V238D	c.713T>A	0	1	0	1	0	0	0	1	0	1	0	1	0	0	0	0	0	0
V238A	c.713T>C	0	1	0	1	0	0	0	0	0	0	-1	0	1	0	0	0	0	0
V238G	c.713T>G	0	1	0	1	0	0	0	0	0	0	0	1	1	0	0	0	0	0
Q239K	c.715C>A	0	1	0	0	0	0	0	0	0	1	-1	0	0	0	0	0	0	0
Q239E	c.715C>G	0	1	0	0	0	0	0	0	0	1	-1	0	0	0	0	0	0	0
Q239L	c.716A>T	0	1	0	0	0	0	0	1	0	0	0	0	0	0	0	0	0	0
Q239P	c.716A>C	0	1	0	1	1	0	0	1	0	0	0	0	0	0	0	0	0	0
Q239R	c.716A>G	0	1	0	0	0	0	0	0	0	1	-1	0	0	0	0	0	0	0
Q239H	c.717G>T	0	1	0	0	0	0	0	0	1	1	-1	1	0	0	0	0	0	0
Q239H	c.717G>C	0	1	0	0	0	0	0	0	1	1	-1	0	0	0	0	0	0	0
T240S	c.718A>T	1	1	0	1	0	0	0	0	0	0	-1	0	0	0	0	0	0	0
T240P	c.718A>C	1	1	0	0	1	0	0	1	0	0	0	0	0	0	0	0	0	0
T240A	c.718A>G	1	1	0	0	0	0	0	1	0	0	-1	0	0	0	0	0	0	0
T240N	c.719C>A	1	1	0	0	0	0	0	0	0	0	-1	1	0	0	0	0	0	0
T240I	c.719C>T	1	1	0	0	0	0	0	1	0	0	0	0	1	0	0	0	0	0
T240S	c.719C>G	1	1	0	1	0	0	0	0	0	0	-1	1	0	0	0	0	0	0
R241G	c.721C>G	1	1	0	1	0	0	0	1	0	1	0	0	1	0	0	0	0	0
R241Q	c.722G>A	1	1	0	0	0	0	0	0	0	1	-1	0	0	0	0	0	0	0
R241L	c.722G>T	1	1	0	0	0	0	0	1	0	1	0	0	0	0	0	0	0	1
R241P	c.722G>C	1	1	0	0	1	0	0	1	0	1	0	0	1	0	0	0	0	0
A242T	c.724G>A	1	1	0	1	0	0	0	1	0	0	-1	0	0	0	0	0	0	0
A242S	c.724G>T	1	1	0	1	0	0	0	1	0	0	-1	0	0	0	0	0	0	0
A242P	c.724G>C	1	1	0	1	1	0	0	0	0	0	0	0	0	0	0	0	0	0
A242D	c.725C>A	1	1	0	1	0	0	0	1	0	1	0	1	0	0	0	0	0	0
A242V	c.725C>T	1	1	0	0	0	0	0	0	0	0	-1	0	1	0	0	0	0	0
A242G	c.725C>G	1	1	0	1	0	0	0	0	0	0	-1	1	0	0	0	0	0	0
K243Q	c.727A>C	0	1	0	0	0	0	0	0	0	1	-1	0	0	0	0	0	0	0
K243E	c.727A>G	0	1	0	0	0	0	0	0	0	1	-1	0	0	0	0	0	0	0
K243I	c.728A>T	0	1	0	0	0	0	0	1	0	1	0	0	0	0	0	0	0	0
K243T	c.728A>C	0	1	0	1	0	0	0	0	0	1	0	0	1	0	0	0	0	0
K243R	c.728A>G	0	1	0	0	0	0	0	0	0	0	-1	0	0	0	0	0	0	0
K243N	c.729A>T	0	1	0	0	0	0	0	0	0	1	-1	1	1	0	0	0	0	0
K243N	c.729A>C	0	1	0	0	0	0	0	0	0	1	-1	0	1	0	0	0	0	0
Y244N	c.730T>A	0	0	0	0	0	0	0	0	1	0	0	0	1	0	0	0	0	0
Y244H	c.730T>C	0	0	0	0	0	0	0	0	0	1	-1	0	0	0	0	0	0	0
Y244D	c.730T>G	0	0	0	0	0	0	0	0	1	1	0	0	1	0	0	0	0	0
Y244F	c.731A>T	0	0	0	1	0	0	0	1	0	0	-1	0	0	0	0	0	0	0
Y244S	c.731A>C	0	0	0	0	0	0	0	0	1	0	0	1	1	0	0	0	0	0
Y244C	c.731A>G	0	0	0	1	0	0	0	0	1	0	0	0	1	0	0	0	0	0
R245W	c.733A>T	0	0	0	0	0	0	0	1	1	1	0	0	1	0	0	0	0	0
R245G	c.733A>G	0	0	0	1	0	0	0	1	0	1	0	0	1	0	0	0	0	0
R245K	c.734G>A	0	0	0	1	0	0	0	0	0	0	-1	0	0	0	0	0	0	0
R245M	c.734G>T	0	0	0	1	0	0	0	1	0	1	0	0	0	0	0	0	0	0
R245T	c.734G>C	0	0	0	1	0	0	0	0	0	1	0	0	1	0	0	0	0	0
R245S	c.735G>T	0	0	0	0	0	0	0	0	0	1	0	1	1	0	0	0	0	0
R245S	c.735G>C	0	0	0	0	0	0	0	0	0	1	0	0	1	0	0	0	0	0
G246R	c.736G>A	0	0	0	0	0	0	0	1	0	1	0	0	1	0	0	0	0	1
G246W	c.736G>T	0	0	0	1	0	0	0	0	1	0	0	0	1	0	0	0	0	0
G246E	c.737G>A	0	0	0	0	0	0	0	1	0	1	0	0	1	0	0	0	0	1
G246V	c.737G>T	0	0	0	1	0	0	0	0	0	0	0	0	1	0	0	0	0	0
G246A	c.737G>C	0	0	0	0	0	0	0	0	0	0	-1	0	0	0	0	0	0	0
V247M	c.739G>A	0	0	0	1	0	0	0	0	0	0	-1	0	0	0	0	0	0	0
V247L	c.739G>T	0	0	0	0	0	0	0	0	0	0	-1	0	0	0	0	0	0	0
V247E	c.740T>A	0	0	0	0	0	0	0	1	0	1	0	0	0	0	0	0	0	0
V247A	c.740T>C	0	0	0	0	0	0	0	0	0	0	-1	0	1	0	0	0	0	0
V247G	c.740T>G	0	0	0	1	0	0	0	0	0	0	0	0	1	0	0	0	0	0
L248I	c.742C>A	0	0	1	1	0	0	0	0	0	0	-1	0	0	0	0	0	0	0
L248F	c.742C>T	0	0	1	0	0	0	0	0	1	0	-1	1	0	0	0	0	0	0
L248V	c.742C>G	0	0	1	0	0	0	0	0	0	0	-1	0	0	0	0	0	0	0
L248H	c.743T>A	0	0	1	1	0	0	0	1	1	1	0	1	0	0	0	0	0	0
L248P	c.743T>C	0	0	1	0	1	0	0	0	0	0	0	0	1	0	0	0	0	0
L248R	c.743T>G	0	0	1	0	0	0	0	1	0	1	0	0	0	0	0	0	0	0
V249I	c.745G>A	0	0	1	0	0	0	0	0	0	0	-1	0	0	0	0	0	0	0
V249F	c.745G>T	0	0	1	0	0	0	0	0	1	0	0	1	0	0	0	0	0	0
V249L	c.745G>C	0	0	1	0	0	0	0	0	0	0	-1	0	0	0	0	0	0	0
V249D	c.746T>A	0	0	1	0	0	0	0	1	0	1	0	1	0	0	0	0	0	0
V249A	c.746T>C	0	0	1	0	0	0	0	0	0	0	-1	0	1	0	0	0	0	0
V249G	c.746T>G	0	0	1	0	0	0	0	0	0	0	0	1	1	0	0	0	0	0
E250K	c.748G>A	0	0	1	1	0	0	0	0	0	1	-1	0	0	0	0	0	0	0
E250Q	c.748G>C	0	0	1	0	0	0	0	0	0	1	-1	0	0	0	0	0	0	0
E250V	c.749A>T	0	0	1	1	0	0	0	1	0	1	0	0	0	0	0	0	0	0
E250A	c.749A>C	0	0	1	1	0	0	0	1	0	1	0	0	0	0	0	0	0	0
E250G	c.749A>G	0	0	1	1	0	0	0	1	0	1	0	0	1	0	0	0	0	0
E250D	c.750G>T	0	0	1	1	0	0	0	0	0	0	-1	1	0	0	0	0	0	0
E250D	c.750G>C	0	0	1	1	0	0	0	0	0	0	-1	0	0	0	0	0	0	0
L251M	c.751C>A	0	0	1	0	0	0	0	0	0	0	-1	0	0	0	0	0	0	0
L251V	c.751C>G	0	0	1	0	0	0	0	0	0	0	-1	0	0	0	0	0	0	1
L251Q	c.752T>A	0	0	1	0	0	0	0	1	0	0	0	0	0	0	0	0	0	0
L251P	c.752T>C	0	0	1	0	1	0	0	0	0	0	0	0	1	0	0	0	0	0
L251R	c.752T>G	0	0	1	0	0	0	0	1	0	1	0	0	0	0	0	0	0	0
K252Q	c.754A>C	0	0	0	0	0	0	0	0	0	1	-1	0	0	0	0	0	0	0
K252E	c.754A>G	0	0	0	0	0	0	0	0	0	1	-1	0	0	0	0	0	0	0
K252M	c.755A>T	0	0	0	0	0	0	0	1	0	1	0	0	0	0	0	0	0	0
K252T	c.755A>C	0	0	0	0	0	0	0	0	0	1	0	0	1	0	0	0	0	0
K252R	c.755A>G	0	0	0	0	0	0	0	0	0	0	-1	0	0	0	0	0	0	0
K252N	c.756G>T	0	0	0	0	0	0	0	0	0	1	-1	1	1	0	0	0	0	0
K252N	c.756G>C	0	0	0	0	0	0	0	0	0	1	-1	0	1	0	0	0	0	0
L253I	c.757T>A	0	0	0	0	0	0	0	0	0	0	-1	0	0	0	0	0	0	0
L253V	c.757T>G	0	0	0	0	0	0	0	0	0	0	-1	0	0	0	0	0	0	0
L253S	c.758T>C	0	0	0	1	0	0	0	1	0	0	0	0	1	0	0	0	0	0
L253F	c.759A>T	0	0	0	0	0	0	0	0	1	0	-1	1	0	0	0	0	0	0
L253F	c.759A>C	0	0	0	0	0	0	0	0	1	0	-1	0	0	0	0	0	0	0
P254T	c.760C>A	0	1	0	0	1	0	0	1	0	0	0	0	0	0	0	0	0	0
P254S	c.760C>T	0	1	0	1	1	0	0	1	0	0	0	0	0	0	0	0	0	0
P254A	c.760C>G	0	1	0	0	1	0	0	0	0	0	0	0	0	0	0	0	0	0
P254H	c.761C>A	0	1	0	0	1	0	0	1	1	1	0	1	0	0	0	0	0	0
P254L	c.761C>T	0	1	0	0	1	0	0	0	0	0	0	0	1	0	0	0	0	0
P254R	c.761C>G	0	1	0	1	1	0	0	1	0	1	0	0	1	0	0	0	0	0
H255N	c.763C>A	0	1	0	0	0	0	0	0	1	1	-1	0	0	0	0	0	0	0
H255Y	c.763C>T	0	1	0	0	0	0	0	0	0	1	-1	0	0	0	0	0	0	0
H255D	c.763C>G	0	1	0	0	0	0	0	0	1	1	0	0	0	0	0	0	0	0
H255L	c.764A>T	0	1	0	0	0	0	0	1	1	1	0	1	0	0	0	0	0	0
H255P	c.764A>C	0	1	0	0	1	0	0	1	1	1	0	1	0	0	0	0	0	0
H255R	c.764A>G	0	1	0	0	0	0	0	0	1	0	-1	1	0	0	0	0	0	0
H255Q	c.765C>A	0	1	0	0	0	0	0	0	1	1	-1	0	0	0	0	0	0	0
E256K	c.766G>A	0	1	0	0	0	0	0	0	0	1	-1	0	0	0	0	0	0	0
E256Q	c.766G>C	0	1	0	0	0	0	0	0	0	1	-1	0	0	0	0	0	0	0
E256V	c.767A>T	0	1	0	0	0	0	0	1	0	1	0	0	0	0	0	0	0	0
E256A	c.767A>C	0	1	0	0	0	0	0	1	0	1	0	0	0	0	0	0	0	0
E256G	c.767A>G	0	1	0	0	0	0	0	1	0	1	0	0	1	0	0	0	0	0
E256D	c.768A>T	0	1	0	0	0	0	0	0	0	0	-1	1	0	0	0	0	0	0
E256D	c.768A>C	0	1	0	0	0	0	0	0	0	0	-1	0	0	0	0	0	0	0
M257L	c.769A>T	0	0	0	0	0	0	0	0	0	0	-1	0	0	0	0	0	0	0
M257V	c.769A>G	0	0	0	1	0	0	0	0	0	0	-1	0	0	0	0	0	0	0
M257K	c.770T>A	0	0	0	0	0	0	0	1	0	1	0	0	0	0	0	0	0	0
M257T	c.770T>C	0	0	0	0	0	0	0	1	0	0	0	0	0	0	0	0	0	0
M257R	c.770T>G	0	0	0	0	0	0	0	1	0	1	0	0	0	0	0	0	0	0
M257I	c.771G>A	0	0	0	0	0	0	0	0	0	0	-1	0	0	0	0	0	0	0
M257I	c.771G>C	0	0	0	0	0	0	0	0	0	0	-1	1	0	0	0	0	0	0
D258N	c.772G>A	0	0	0	0	0	0	0	0	0	1	-1	0	0	0	0	0	0	0
D258Y	c.772G>T	0	0	0	1	0	0	0	0	1	1	0	0	1	0	0	0	0	0
D258H	c.772G>C	0	0	0	1	0	0	0	0	1	1	0	0	0	0	0	0	0	0
D258V	c.773A>T	0	0	0	0	0	0	0	1	0	1	0	1	0	0	0	0	0	0
D258A	c.773A>C	0	0	0	0	0	0	0	1	0	1	0	1	0	0	0	0	0	0
D258G	c.773A>G	0	0	0	0	0	0	0	1	0	1	0	0	1	0	0	0	0	0
D258E	c.774T>A	0	0	0	0	0	0	0	0	0	0	-1	1	0	0	0	0	0	0
F259I	c.775T>A	0	0	0	0	0	0	0	0	1	0	-1	1	0	0	0	0	0	0
F259L	c.775T>C	0	0	0	1	0	0	0	0	1	0	-1	1	0	0	0	0	0	0
F259V	c.775T>G	0	0	0	1	0	0	0	0	1	0	0	1	0	0	0	0	0	0
F259Y	c.776T>A	0	0	0	1	0	0	0	1	0	0	-1	0	0	0	0	0	0	0
F259S	c.776T>C	0	0	0	1	0	0	0	1	1	0	0	1	1	0	0	0	0	0
F259C	c.776T>G	0	0	0	1	0	0	0	1	1	0	0	0	1	0	0	0	0	0
F259L	c.777C>A	0	0	0	1	0	0	0	0	1	0	-1	0	0	0	0	0	0	0
S260C	c.778A>T	0	0	0	0	0	0	0	0	0	0	0	0	0	0	0	0	0	0
S260R	c.778A>C	0	0	0	0	0	0	0	0	0	1	0	1	1	0	0	0	0	0
S260G	c.778A>G	0	0	0	0	0	0	0	1	0	0	-1	0	0	0	0	0	0	0
S260N	c.779G>A	0	0	0	0	0	0	0	0	0	0	-1	0	0	0	0	0	0	0
S260I	c.779G>T	0	0	0	0	0	0	0	1	0	0	0	1	1	0	0	0	0	0
S260T	c.779G>C	0	0	0	0	0	0	0	0	0	0	-1	1	0	0	0	0	0	0
G261S	c.781G>A	0	0	0	0	0	0	0	1	0	0	-1	0	0	0	0	0	0	0
G261C	c.781G>T	0	0	0	0	0	0	0	1	0	0	0	0	0	0	0	0	0	0
G261R	c.781G>C	0	0	0	0	0	0	0	1	0	1	0	1	1	0	0	0	0	0
G261D	c.782G>A	0	0	0	0	0	0	0	1	0	1	0	0	1	0	0	0	0	0
G261V	c.782G>T	0	0	0	0	0	0	0	0	0	0	0	1	1	0	0	0	0	0
G261A	c.782G>C	0	0	0	0	0	0	0	0	0	0	-1	1	0	0	0	0	0	0
K262Q	c.784A>C	0	0	0	0	0	0	0	0	0	1	-1	0	0	0	0	0	0	0
K262E	c.784A>G	0	0	0	0	0	0	0	0	0	1	-1	0	0	0	0	0	0	0
K262I	c.785A>T	0	0	0	0	0	0	0	1	0	1	0	0	0	0	0	0	0	0
K262T	c.785A>C	0	0	0	0	0	0	0	0	0	1	0	0	1	0	0	0	0	0
K262R	c.785A>G	0	0	0	0	0	0	0	0	0	0	-1	0	0	0	0	0	0	0
K262N	c.786A>T	0	0	0	0	0	0	0	0	0	1	-1	1	1	0	0	0	0	0
K262N	c.786A>C	0	0	0	0	0	0	0	0	0	1	-1	0	1	0	0	0	0	0
D263N	c.787G>A	0	0	0	0	0	0	0	0	0	1	-1	0	0	0	0	0	0	0
D263Y	c.787G>T	0	0	0	0	0	0	0	0	1	1	0	0	1	0	0	0	0	0
D263H	c.787G>C	0	0	0	1	0	0	0	0	1	1	0	0	0	0	0	0	0	0
D263V	c.788A>T	0	0	0	1	0	0	0	1	0	1	0	1	0	0	0	0	0	0
D263A	c.788A>C	0	0	0	0	0	0	0	1	0	1	0	1	0	0	0	0	0	0
D263G	c.788A>G	0	0	0	0	0	0	0	1	0	1	0	0	1	0	0	0	0	0
D263E	c.789C>A	0	0	0	0	0	0	0	0	0	0	-1	0	0	0	0	0	0	0
V264I	c.790G>A	0	0	0	0	0	0	0	0	0	0	-1	0	0	0	0	0	0	0
V264F	c.790G>T	0	0	0	0	0	0	0	0	1	0	0	1	0	0	0	0	0	0
V264L	c.790G>C	0	0	0	0	0	0	0	0	0	0	-1	0	0	0	0	0	0	0
V264D	c.791T>A	0	0	0	0	0	0	0	1	0	1	0	1	0	0	0	0	0	1
V264A	c.791T>C	0	0	0	1	0	0	0	0	0	0	-1	0	1	0	0	0	0	0
V264G	c.791T>G	0	0	0	0	0	0	0	0	0	0	0	1	1	0	0	0	0	0
C265S	c.793T>A	0	0	0	0	0	0	0	0	0	0	0	0	0	0	0	0	0	0
C265R	c.793T>C	0	0	0	0	0	0	0	0	0	1	0	1	1	0	0	0	0	1
C265G	c.793T>G	0	0	0	0	0	0	0	1	0	0	0	0	0	0	0	0	0	1
C265Y	c.794G>A	0	0	0	0	0	0	0	0	1	0	0	0	1	0	0	0	0	1
C265F	c.794G>T	0	0	0	0	0	0	0	1	1	0	0	0	1	0	0	0	0	1
C265S	c.794G>C	0	0	0	0	0	0	0	0	0	0	0	1	0	0	0	0	0	0
C265W	c.795T>G	0	0	0	0	0	0	0	1	1	0	0	1	1	0	0	0	0	0
G266R	c.796G>A	0	0	1	0	0	0	0	1	0	1	0	0	1	0	0	0	0	0
G266W	c.796G>T	0	0	1	0	0	0	0	0	1	0	0	0	1	0	0	0	0	0
G266E	c.797G>A	0	0	1	1	0	0	0	1	0	1	0	0	1	0	0	0	0	0
G266V	c.797G>T	0	0	1	0	0	0	0	0	0	0	0	0	1	0	0	0	0	0
G266A	c.797G>C	0	0	1	0	0	0	0	0	0	0	-1	0	0	0	0	0	0	0
V267M	c.799G>A	0	0	1	1	0	0	0	0	0	0	-1	0	0	0	0	0	0	0
V267L	c.799G>T	0	0	1	1	0	0	0	0	0	0	-1	0	0	0	0	0	0	0
V267E	c.800T>A	0	0	1	1	0	0	0	1	0	1	0	0	0	0	0	0	0	0
V267A	c.800T>C	0	0	1	1	0	0	0	0	0	0	-1	0	1	0	0	0	0	0
V267G	c.800T>G	0	0	1	1	0	0	0	0	0	0	0	0	1	0	0	0	0	0
L268M	c.802C>A	0	0	1	1	0	0	0	0	0	0	-1	0	0	0	1	0	0	0
L268V	c.802C>G	0	0	1	1	0	0	0	0	0	0	-1	0	0	0	1	0	0	0
L268Q	c.803T>A	0	0	1	1	0	0	0	1	0	0	0	0	0	0	1	0	0	0
L268P	c.803T>C	0	0	1	1	1	0	0	0	0	0	0	0	1	0	1	0	0	0
L268R	c.803T>G	0	0	1	0	0	0	0	1	0	1	0	0	0	0	1	0	0	0
F269I	c.805T>A	0	0	1	1	0	0	0	0	1	0	-1	1	0	0	1	0	0	0
F269L	c.805T>C	0	0	1	1	0	0	0	0	1	0	-1	1	0	0	1	0	0	0
F269V	c.805T>G	0	0	1	1	0	0	0	0	1	0	0	1	0	0	1	0	0	0
F269Y	c.806T>A	0	0	1	1	0	0	0	1	0	0	-1	0	0	0	1	0	0	0
F269S	c.806T>C	0	0	1	1	0	0	0	1	1	0	0	1	1	0	1	0	0	0
F269C	c.806T>G	0	0	1	1	0	0	0	1	1	0	0	0	1	0	1	0	0	0
F269L	c.807C>A	0	0	1	1	0	0	0	0	1	0	-1	0	0	0	1	0	0	0
Q270K	c.808C>A	1	0	1	1	0	0	0	0	0	1	-1	0	0	0	1	0	0	0
Q270E	c.808C>G	1	0	1	1	0	0	0	0	0	1	-1	0	0	0	1	0	0	0
Q270L	c.809A>T	1	0	1	0	0	0	0	1	0	0	0	0	0	0	1	0	0	1
Q270P	c.809A>C	1	0	1	1	1	0	0	1	0	0	0	0	0	0	1	0	0	0
Q270R	c.809A>G	1	0	1	0	0	0	0	0	0	1	-1	0	0	0	1	0	0	0
Q270H	c.810G>T	1	0	1	1	0	0	0	0	1	1	-1	1	0	0	1	0	0	0
Q270H	c.810G>C	1	0	1	1	0	0	0	0	1	1	-1	0	0	0	1	0	0	0
Y271N	c.811T>A	1	0	1	1	0	0	0	0	1	0	0	0	1	0	1	0	0	0
Y271H	c.811T>C	1	0	1	1	0	0	0	0	0	1	-1	0	0	0	1	0	0	0
Y271D	c.811T>G	1	0	1	1	0	0	0	0	1	1	0	0	1	0	1	0	0	0
Y271F	c.812A>T	1	0	1	0	0	0	0	1	0	0	-1	0	0	0	1	0	0	0
Y271S	c.812A>C	1	0	1	1	0	0	0	0	1	0	0	1	1	0	1	0	0	0
Y271C	c.812A>G	1	0	1	0	0	0	0	0	1	0	0	0	1	0	1	0	0	0
P272T	c.814C>A	1	0	0	1	1	0	0	1	0	0	0	0	0	0	1	0	0	0
P272S	c.814C>T	1	0	0	1	1	0	0	1	0	0	0	0	0	0	1	0	0	0
P272A	c.814C>G	1	0	0	1	1	0	0	0	0	0	0	0	0	0	1	0	0	0
P272Q	c.815C>A	1	0	0	0	1	0	0	1	0	0	0	0	0	0	1	0	0	1
P272L	c.815C>T	1	0	0	1	1	0	0	0	0	0	0	0	1	0	1	0	0	0
P272R	c.815C>G	1	0	0	1	1	0	0	1	0	1	0	0	1	0	1	0	0	0
D273N	c.817G>A	0	0	0	1	0	0	0	0	0	1	-1	0	0	0	0	0	0	0
D273Y	c.817G>T	0	0	0	1	0	0	0	0	1	1	0	0	1	0	0	0	0	0
D273H	c.817G>C	0	0	0	1	0	0	0	0	1	1	0	0	0	0	0	0	0	0
D273V	c.818A>T	0	0	0	1	0	0	0	1	0	1	0	1	0	0	0	0	0	0
D273A	c.818A>C	0	0	0	1	0	0	0	1	0	1	0	1	0	0	0	0	0	0
D273G	c.818A>G	0	0	0	1	0	0	0	1	0	1	0	0	1	0	0	0	0	0
D273E	c.819C>A	0	0	0	1	0	0	0	0	0	0	-1	0	0	0	0	0	0	0
T274S	c.820A>T	0	0	0	0	0	0	0	0	0	0	-1	0	0	0	0	0	0	0
T274P	c.820A>C	0	0	0	0	1	0	0	1	0	0	0	0	0	0	0	0	0	0
T274A	c.820A>G	0	0	0	0	0	0	0	1	0	0	-1	0	0	0	0	0	0	0
T274N	c.821C>A	0	0	0	1	0	0	0	0	0	0	-1	1	0	0	0	0	0	0
T274I	c.821C>T	0	0	0	1	0	0	0	1	0	0	0	0	1	0	0	0	0	0
T274S	c.821C>G	0	0	0	0	0	0	0	0	0	0	-1	1	0	0	0	0	0	0
E275K	c.823G>A	0	0	0	0	0	0	0	0	0	1	-1	0	0	0	0	0	0	0
E275Q	c.823G>C	0	0	0	1	0	0	0	0	0	1	-1	0	0	0	0	0	0	0
E275V	c.824A>T	0	0	0	1	0	0	0	1	0	1	0	0	0	0	0	0	0	0
E275A	c.824A>C	0	0	0	1	0	0	0	1	0	1	0	0	0	0	0	0	0	0
E275G	c.824A>G	0	0	0	1	0	0	0	1	0	1	0	0	1	0	0	0	0	0
E275D	c.825G>T	0	0	0	1	0	0	0	0	0	0	-1	1	0	0	0	0	0	0
E275D	c.825G>C	0	0	0	1	0	0	0	0	0	0	-1	0	0	0	0	0	0	0
G276R	c.826G>A	1	0	0	1	0	0	0	1	0	1	0	0	1	0	0	0	0	0
G276W	c.826G>T	1	0	0	1	0	0	0	0	1	0	0	0	1	0	0	0	0	0
G276E	c.827G>A	1	0	0	1	0	0	0	1	0	1	0	0	1	0	0	0	0	0
G276V	c.827G>T	1	0	0	1	0	0	0	0	0	0	0	0	1	0	0	0	0	0
G276A	c.827G>C	1	0	0	1	0	0	0	0	0	0	-1	0	0	0	0	0	0	0
K277Q	c.829A>C	0	0	0	1	0	0	0	0	0	1	-1	0	0	0	0	0	0	0
K277E	c.829A>G	0	0	0	1	0	0	0	0	0	1	-1	0	0	0	0	0	0	0
K277M	c.830A>T	0	0	0	1	0	0	0	1	0	1	0	0	0	0	0	0	0	0
K277T	c.830A>C	0	0	0	1	0	0	0	0	0	1	0	0	1	0	0	0	0	0
K277R	c.830A>G	0	0	0	0	0	0	0	0	0	0	-1	0	0	0	0	0	0	0
K277N	c.831G>T	0	0	0	1	0	0	0	0	0	1	-1	1	1	0	0	0	0	0
K277N	c.831G>C	0	0	0	1	0	0	0	0	0	1	-1	0	1	0	0	0	0	0
V278M	c.832G>A	0	0	0	0	0	0	0	0	0	0	-1	0	0	0	0	0	0	0
V278L	c.832G>T	0	0	0	1	0	0	0	0	0	0	-1	0	0	0	0	0	0	0
V278E	c.833T>A	0	0	0	0	0	0	0	1	0	1	0	0	0	0	0	0	0	1
V278A	c.833T>C	0	0	0	1	0	0	0	0	0	0	-1	0	1	0	0	0	0	0
V278G	c.833T>G	0	0	0	0	0	0	0	0	0	0	0	0	1	0	0	0	0	1
E279K	c.835G>A	0	0	0	0	0	0	0	0	0	1	-1	0	0	0	0	0	0	1
E279Q	c.835G>C	0	0	0	1	0	0	0	0	0	1	-1	0	0	0	0	0	0	0
E279V	c.836A>T	0	0	0	0	0	0	0	1	0	1	0	0	0	0	0	0	0	0
E279A	c.836A>C	0	0	0	0	0	0	0	1	0	1	0	0	0	0	0	0	0	0
E279G	c.836A>G	0	0	0	0	0	0	0	1	0	1	0	0	1	0	0	0	0	0
E279D	c.837G>T	0	0	0	0	0	0	0	0	0	0	-1	1	0	0	0	0	0	0
E279D	c.837G>C	0	0	0	0	0	0	0	0	0	0	-1	0	0	0	0	0	0	0
D280N	c.838G>A	1	0	0	0	0	0	0	0	0	1	-1	0	0	0	0	0	0	0
D280Y	c.838G>T	1	0	0	0	0	0	0	0	1	1	0	0	1	0	0	0	0	0
D280H	c.838G>C	1	0	0	0	0	0	0	0	1	1	0	0	0	0	0	0	0	0
D280V	c.839A>T	1	0	0	0	0	0	0	1	0	1	0	1	0	0	0	0	0	0
D280A	c.839A>C	1	0	0	1	0	0	0	1	0	1	0	1	0	0	0	0	0	0
D280G	c.839A>G	1	0	0	1	0	0	0	1	0	1	0	0	1	0	0	0	0	0
D280E	c.840C>A	1	0	0	0	0	0	0	0	0	0	-1	0	0	0	0	0	0	0
F281I	c.841T>A	0	0	0	1	0	0	0	0	1	0	-1	1	0	0	0	0	0	0
F281L	c.841T>C	0	0	0	1	0	0	0	0	1	0	-1	1	0	0	0	0	0	0
F281V	c.841T>G	0	0	0	1	0	0	0	0	1	0	0	1	0	0	0	0	0	0
F281Y	c.842T>A	0	0	0	1	0	0	0	1	0	0	-1	0	0	0	0	0	0	0
F281S	c.842T>C	0	0	0	1	0	0	0	1	1	0	0	1	1	0	0	0	0	0
F281C	c.842T>G	0	0	0	1	0	0	0	1	1	0	0	0	1	0	0	0	0	0
F281L	c.843C>A	0	0	0	1	0	0	0	0	1	0	-1	0	0	0	0	0	0	0
T282S	c.844A>T	0	1	0	0	0	0	0	0	0	0	-1	0	0	0	0	0	0	0
T282P	c.844A>C	0	1	0	1	1	0	0	1	0	0	0	0	0	0	0	0	0	0
T282A	c.844A>G	0	1	0	0	0	0	0	1	0	0	-1	0	0	0	0	0	0	0
T282K	c.845C>A	0	1	0	0	0	0	0	0	0	1	0	0	1	0	0	0	0	0
T282I	c.845C>T	0	1	0	0	0	0	0	1	0	0	0	0	1	0	0	0	0	0
T282R	c.845C>G	0	1	0	0	0	0	0	0	0	1	0	0	1	0	0	0	0	0
E283K	c.847G>A	0	1	0	0	0	0	0	0	0	1	-1	0	0	0	0	0	0	0
E283Q	c.847G>C	0	1	0	0	0	0	0	0	0	1	-1	0	0	0	0	0	0	0
E283V	c.848A>T	0	1	0	0	0	0	0	1	0	1	0	0	0	0	0	0	0	0
E283A	c.848A>C	0	1	0	0	0	0	0	1	0	1	0	0	0	0	0	0	0	0
E283G	c.848A>G	0	1	0	0	0	0	0	1	0	1	0	0	1	0	0	0	0	0
E283D	c.849A>T	0	1	0	0	0	0	0	0	0	0	-1	1	0	0	0	0	0	0
E283D	c.849A>C	0	1	0	0	0	0	0	0	0	0	-1	0	0	0	0	0	0	0
L284I	c.850C>A	0	1	0	0	0	0	0	0	0	0	-1	0	0	0	0	0	0	0
L284F	c.850C>T	0	1	0	0	0	0	0	0	1	0	-1	1	0	0	0	0	0	0
L284V	c.850C>G	0	1	0	0	0	0	0	0	0	0	-1	0	0	0	0	0	0	0
L284H	c.851T>A	0	1	0	1	0	0	0	1	1	1	0	1	0	0	0	0	0	0
L284P	c.851T>C	0	1	0	0	1	0	0	0	0	0	0	0	1	0	0	0	0	0
L284R	c.851T>G	0	1	0	0	0	0	0	1	0	1	0	0	0	0	0	0	0	0
V285I	c.853G>A	0	1	0	0	0	0	0	0	0	0	-1	0	0	0	0	0	0	0
V285L	c.853G>T	0	1	0	0	0	0	0	0	0	0	-1	0	0	0	0	0	0	0
V285E	c.854T>A	0	1	0	1	0	0	0	1	0	1	0	0	0	0	0	0	0	0
V285A	c.854T>C	0	1	0	1	0	0	0	0	0	0	-1	0	1	0	0	0	0	0
V285G	c.854T>G	0	1	0	1	0	0	0	0	0	0	0	0	1	0	0	0	0	0
D286N	c.856G>A	0	1	0	0	0	0	0	0	0	1	-1	0	0	0	0	0	0	0
D286Y	c.856G>T	0	1	0	0	0	0	0	0	1	1	0	0	1	0	0	0	0	0
D286H	c.856G>C	0	1	0	0	0	0	0	0	1	1	0	0	0	0	0	0	0	0
D286V	c.857A>T	0	1	0	0	0	0	0	1	0	1	0	1	0	0	0	0	0	0
D286A	c.857A>C	0	1	0	0	0	0	0	1	0	1	0	1	0	0	0	0	0	0
D286G	c.857A>G	0	1	0	0	0	0	0	1	0	1	0	0	1	0	0	0	0	0
D286E	c.858C>A	0	1	0	0	0	0	0	0	0	0	-1	0	0	0	0	0	0	0
R287G	c.859A>G	0	1	0	0	0	0	0	1	0	1	0	0	1	0	0	0	0	0
R287K	c.860G>A	0	1	0	0	0	0	0	0	0	0	-1	0	0	0	0	0	0	0
R287I	c.860G>T	0	1	0	0	0	0	0	1	0	1	0	0	0	0	0	0	0	0
R287T	c.860G>C	0	1	0	0	0	0	0	0	0	1	0	0	1	0	0	0	0	0
R287S	c.861A>T	0	1	0	0	0	0	0	0	0	1	0	1	1	0	0	0	0	0
R287S	c.861A>C	0	1	0	0	0	0	0	0	0	1	0	0	1	0	0	0	0	0
A288T	c.862G>A	0	1	0	0	0	0	0	1	0	0	-1	0	0	0	0	0	0	0
A288S	c.862G>T	0	1	0	0	0	0	0	1	0	0	-1	0	0	0	0	0	0	0
A288P	c.862G>C	0	1	0	0	1	0	0	0	0	0	0	0	0	0	0	0	0	0
A288D	c.863C>A	0	1	0	0	0	0	0	1	0	1	0	1	0	0	0	0	0	0
A288V	c.863C>T	0	1	0	0	0	0	0	0	0	0	-1	0	1	0	0	0	0	0
A288G	c.863C>G	0	1	0	0	0	0	0	0	0	0	-1	1	0	0	0	0	0	0
H289N	c.865C>A	0	1	0	0	0	0	0	0	1	1	-1	0	0	0	0	0	0	0
H289Y	c.865C>T	0	1	0	0	0	0	0	0	0	1	-1	0	0	0	0	0	0	0
H289D	c.865C>G	0	1	0	0	0	0	0	0	1	1	0	0	0	0	0	0	0	0
H289L	c.866A>T	0	1	0	0	0	0	0	1	1	1	0	1	0	0	0	0	0	0
H289P	c.866A>C	0	1	0	0	1	0	0	1	1	1	0	1	0	0	0	0	0	0
H289R	c.866A>G	0	1	0	0	0	0	0	0	1	0	-1	1	0	0	0	0	0	0
H289Q	c.867T>A	0	1	0	0	0	0	0	0	1	1	-1	1	0	0	0	0	0	0
Q290K	c.868C>A	0	1	0	0	0	0	0	0	0	1	-1	0	0	0	0	0	0	0
Q290E	c.868C>G	0	1	0	0	0	0	0	0	0	1	-1	0	0	0	0	0	0	0
Q290L	c.869A>T	0	1	0	0	0	0	0	1	0	0	0	0	0	0	0	0	0	0
Q290P	c.869A>C	0	1	0	0	1	0	0	1	0	0	0	0	0	0	0	0	0	0
Q290R	c.869A>G	0	1	0	0	0	0	0	0	0	1	-1	0	0	0	0	0	0	0
Q290H	c.870G>T	0	1	0	0	0	0	0	0	1	1	-1	1	0	0	0	0	0	0
Q290H	c.870G>C	0	1	0	0	0	0	0	0	1	1	-1	0	0	0	0	0	0	0
T291S	c.871A>T	0	1	0	0	0	0	0	0	0	0	-1	0	0	0	0	0	0	0
T291P	c.871A>C	0	1	0	0	1	0	0	1	0	0	0	0	0	0	0	0	0	0
T291A	c.871A>G	0	1	0	0	0	0	0	1	0	0	-1	0	0	0	0	0	0	0
T291N	c.872C>A	0	1	0	0	0	0	0	0	0	0	-1	1	0	0	0	0	0	0
T291I	c.872C>T	0	1	0	0	0	0	0	1	0	0	0	0	1	0	0	0	0	0
T291S	c.872C>G	0	1	0	0	0	0	0	0	0	0	-1	1	0	0	0	0	0	0
G292R	c.874G>A	0	0	0	0	0	0	0	1	0	1	0	0	1	0	0	0	0	0
G292W	c.874G>T	0	0	0	0	0	0	0	0	1	0	0	0	1	0	0	0	0	0
G292E	c.875G>A	0	0	0	0	0	0	0	1	0	1	0	0	1	0	0	0	0	0
G292V	c.875G>T	0	0	0	0	0	0	0	0	0	0	0	0	1	0	0	0	0	0
G292A	c.875G>C	0	0	0	0	0	0	0	0	0	0	-1	0	0	0	0	0	0	0
S293C	c.877A>T	0	0	0	1	0	0	0	0	0	0	0	0	0	0	0	0	0	0
S293R	c.877A>C	0	0	0	0	0	0	0	0	0	1	0	1	1	0	0	0	0	0
S293G	c.877A>G	0	0	0	0	0	0	0	1	0	0	-1	0	0	0	0	0	0	0
S293N	c.878G>A	0	0	0	1	0	0	0	0	0	0	-1	0	0	0	0	0	0	0
S293I	c.878G>T	0	0	0	0	0	0	0	1	0	0	0	1	1	0	0	0	0	0
S293T	c.878G>C	0	0	0	0	0	0	0	0	0	0	-1	1	0	0	0	0	0	0
S293R	c.879C>A	0	0	0	0	0	0	0	0	0	1	0	0	1	0	0	0	0	0
L294M	c.880C>A	0	0	1	1	0	0	0	0	0	0	-1	0	0	0	0	0	0	0
L294V	c.880C>G	0	0	1	0	0	0	0	0	0	0	-1	0	0	0	0	0	0	0
L294Q	c.881T>A	0	0	1	0	0	0	0	1	0	0	0	0	0	0	0	0	0	0
L294P	c.881T>C	0	0	1	1	1	0	0	0	0	0	0	0	1	0	0	0	0	0
L294R	c.881T>G	0	0	1	0	0	0	0	1	0	1	0	0	0	0	0	0	0	0
T295S	c.883A>T	0	0	1	1	0	0	0	0	0	0	-1	0	0	0	0	0	0	0
T295P	c.883A>C	0	0	1	0	1	0	0	1	0	0	0	0	0	0	0	0	0	0
T295A	c.883A>G	0	0	1	1	0	0	0	1	0	0	-1	0	0	0	0	0	0	0
T295N	c.884C>A	0	0	1	1	0	0	0	0	0	0	-1	1	0	0	0	0	0	0
T295I	c.884C>T	0	0	1	0	0	0	0	1	0	0	0	0	1	0	0	0	0	0
T295S	c.884C>G	0	0	1	1	0	0	0	0	0	0	-1	1	0	0	0	0	0	0
C296S	c.886T>A	0	0	1	1	0	0	0	0	0	0	0	0	0	0	0	0	0	0
C296R	c.886T>C	0	0	1	1	0	0	0	0	0	1	0	1	1	0	0	0	0	0
C296G	c.886T>G	0	0	1	1	0	0	0	1	0	0	0	0	0	0	0	0	0	0
C296Y	c.887G>A	0	0	1	1	0	0	0	0	1	0	0	0	1	0	0	0	0	0
C296F	c.887G>T	0	0	1	1	0	0	0	1	1	0	0	0	1	0	0	0	0	0
C296S	c.887G>C	0	0	1	1	0	0	0	0	0	0	0	1	0	0	0	0	0	0
C296W	c.888C>G	0	0	1	1	0	0	0	1	1	0	0	0	1	0	0	0	0	0
C297S	c.889T>A	0	0	1	1	0	0	0	0	0	0	0	0	0	0	0	0	0	0
C297R	c.889T>C	0	0	1	1	0	0	0	0	0	1	0	1	1	0	0	0	0	0
C297G	c.889T>G	0	0	1	1	0	0	0	1	0	0	0	0	0	0	0	0	0	0
C297Y	c.890G>A	0	0	1	1	0	0	0	0	1	0	0	0	1	0	0	0	0	0
C297F	c.890G>T	0	0	1	1	0	0	0	1	1	0	0	0	1	0	0	0	0	0
C297S	c.890G>C	0	0	1	1	0	0	0	0	0	0	0	1	0	0	0	0	0	0
C297W	c.891T>G	0	0	1	1	0	0	0	1	1	0	0	1	1	0	0	0	0	0
A298T	c.892G>A	1	0	1	1	0	0	0	1	0	0	-1	0	0	0	1	0	0	0
A298S	c.892G>T	1	0	1	1	0	0	0	1	0	0	-1	0	0	0	1	0	0	0
A298P	c.892G>C	1	0	1	1	1	0	0	0	0	0	0	0	0	0	1	0	0	0
A298D	c.893C>A	1	0	1	1	0	0	0	1	0	1	0	1	0	0	1	0	0	0
A298V	c.893C>T	1	0	1	0	0	0	0	0	0	0	-1	0	1	0	1	0	0	0
A298G	c.893C>G	1	0	1	1	0	0	0	0	0	0	-1	1	0	0	1	0	0	0
T299S	c.895A>T	0	0	1	1	0	0	0	0	0	0	-1	0	0	0	1	0	0	0
T299P	c.895A>C	0	0	1	1	1	0	0	1	0	0	0	0	0	0	1	0	0	0
T299A	c.895A>G	0	0	1	0	0	0	0	1	0	0	-1	0	0	0	1	0	0	0
T299N	c.896C>A	0	0	1	1	0	0	0	0	0	0	-1	1	0	0	1	0	0	0
T299I	c.896C>T	0	0	1	0	0	0	0	1	0	0	0	0	1	0	1	0	0	0
T299S	c.896C>G	0	0	1	1	0	0	0	0	0	0	-1	1	0	0	1	0	0	0
D300N	c.898G>A	1	0	0	0	0	0	0	0	0	1	-1	0	0	0	0	0	0	0
D300Y	c.898G>T	1	0	0	0	0	0	0	0	1	1	0	0	1	0	0	0	0	1
D300H	c.898G>C	1	0	0	0	0	0	0	0	1	1	0	0	0	0	0	0	0	1
D300V	c.899A>T	1	0	0	0	0	0	0	1	0	1	0	1	0	0	0	0	0	0
D300A	c.899A>C	1	0	0	1	0	0	0	1	0	1	0	1	0	0	0	0	0	0
D300G	c.899A>G	1	0	0	0	0	0	0	1	0	1	0	0	1	0	0	0	0	0
D300E	c.900C>A	1	0	0	0	0	0	0	0	0	0	-1	0	0	0	0	0	0	1
L301I	c.901C>A	0	0	0	0	0	0	0	0	0	0	-1	0	0	0	0	0	0	0
L301F	c.901C>T	0	0	0	1	0	0	0	0	1	0	-1	1	0	0	0	0	0	0
L301V	c.901C>G	0	0	0	0	0	0	0	0	0	0	-1	0	0	0	0	0	0	0
L301H	c.902T>A	0	0	0	0	0	0	0	1	1	1	0	1	0	0	0	0	0	0
L301P	c.902T>C	0	0	0	0	1	0	0	0	0	0	0	0	1	0	0	0	0	0
L301R	c.902T>G	0	0	0	0	0	0	0	1	0	1	0	0	0	0	0	0	0	0
L302I	c.904T>A	0	0	0	0	0	0	0	0	0	0	-1	0	0	0	0	0	0	0
L302V	c.904T>G	0	0	0	0	0	0	0	0	0	0	-1	0	0	0	0	0	0	0
L302S	c.905T>C	0	0	0	1	0	0	0	1	0	0	0	0	1	0	0	0	0	0
L302F	c.906A>T	0	0	0	1	0	0	0	0	1	0	-1	1	0	0	0	0	0	0
L302F	c.906A>C	0	0	0	1	0	0	0	0	1	0	-1	0	0	0	0	0	0	0
A303T	c.907G>A	1	1	0	1	0	0	0	1	0	0	-1	0	0	0	0	0	0	0
A303S	c.907G>T	1	1	0	1	0	0	0	1	0	0	-1	0	0	0	0	0	0	0
A303P	c.907G>C	1	1	0	1	1	0	0	0	0	0	0	0	0	0	0	0	0	0
A303D	c.908C>A	1	1	0	1	0	0	0	1	0	1	0	1	0	0	0	0	0	0
A303V	c.908C>T	1	1	0	0	0	0	0	0	0	0	-1	0	1	0	0	0	0	0
A303G	c.908C>G	1	1	0	1	0	0	0	0	0	0	-1	1	0	0	0	0	0	0
L304M	c.910C>A	1	1	0	1	0	0	0	0	0	0	-1	0	0	0	0	0	0	0
L304V	c.910C>G	1	1	0	1	0	0	0	0	0	0	-1	0	0	0	0	0	0	0
L304Q	c.911T>A	1	1	0	1	0	0	0	1	0	0	0	0	0	0	0	0	0	0
L304P	c.911T>C	1	1	0	1	1	0	0	0	0	0	0	0	1	0	0	0	0	0
L304R	c.911T>G	1	1	0	1	0	0	0	1	0	1	0	0	0	0	0	0	0	0
C305S	c.913T>A	0	1	0	1	0	0	0	0	0	0	0	0	0	0	0	0	0	0
C305R	c.913T>C	0	1	0	1	0	0	0	0	0	1	0	1	1	0	0	0	0	0
C305G	c.913T>G	0	1	0	1	0	0	0	1	0	0	0	0	0	0	0	0	0	0
C305Y	c.914G>A	0	1	0	0	0	0	0	0	1	0	0	0	1	0	0	0	0	0
C305F	c.914G>T	0	1	0	0	0	0	0	1	1	0	0	0	1	0	0	0	0	0
C305S	c.914G>C	0	1	0	1	0	0	0	0	0	0	0	1	0	0	0	0	0	0
C305W	c.915T>G	0	1	0	0	0	0	0	1	1	0	0	1	1	0	0	0	0	0
I306F	c.916A>T	0	0	0	0	0	0	0	0	1	0	-1	1	0	0	0	0	0	0
I306L	c.916A>C	0	0	0	0	0	0	0	0	0	0	-1	0	0	0	0	0	0	0
I306V	c.916A>G	0	0	0	0	0	0	0	0	0	0	-1	0	0	0	0	0	0	0
I306N	c.917T>A	0	0	0	0	0	0	0	1	0	0	0	1	1	0	0	0	0	0
I306T	c.917T>C	0	0	0	1	0	0	0	1	0	0	0	0	1	0	0	0	0	0
I306S	c.917T>G	0	0	0	1	0	0	0	1	0	0	0	1	1	0	0	0	0	0
I306M	c.918T>G	0	0	0	0	0	0	0	0	0	0	-1	0	0	0	0	0	0	0
L307M	c.919T>A	0	0	0	1	0	0	0	0	0	0	-1	0	0	0	0	0	0	0
L307V	c.919T>G	0	0	0	1	0	0	0	0	0	0	-1	0	0	0	0	0	0	0
L307S	c.920T>C	0	0	0	1	0	0	0	1	0	0	0	0	1	0	0	0	0	0
L307W	c.920T>G	0	0	0	1	0	0	0	0	1	0	0	0	1	0	0	0	0	0
L307F	c.921G>T	0	0	0	1	0	0	0	0	1	0	-1	1	0	0	0	0	0	0
L307F	c.921G>C	0	0	0	1	0	0	0	0	1	0	-1	0	0	0	0	0	0	0
R308W	c.922A>T	0	0	0	1	0	0	0	1	1	1	0	0	1	0	0	0	0	0
R308G	c.922A>G	0	0	0	1	0	0	0	1	0	1	0	0	1	0	0	0	0	0
R308K	c.923G>A	0	0	0	0	0	0	0	0	0	0	-1	0	0	0	0	0	0	0
R308M	c.923G>T	0	0	0	0	0	0	0	1	0	1	0	0	0	0	0	0	0	0
R308T	c.923G>C	0	0	0	0	0	0	0	0	0	1	0	0	1	0	0	0	0	0
R308S	c.924G>T	0	0	0	0	0	0	0	0	0	1	0	1	1	0	0	0	0	0
R308S	c.924G>C	0	0	0	0	0	0	0	0	0	1	0	0	1	0	0	0	0	0
P309T	c.925C>A	0	0	0	0	1	0	0	1	0	0	0	0	0	0	0	0	0	0
P309S	c.925C>T	0	0	0	1	1	0	0	1	0	0	0	0	0	0	0	0	0	0
P309A	c.925C>G	0	0	0	1	1	0	0	0	0	0	0	0	0	0	0	0	0	0
P309Q	c.926C>A	0	0	0	0	1	0	0	1	0	0	0	0	0	0	0	0	0	1
P309L	c.926C>T	0	0	0	0	1	0	0	0	0	0	0	0	1	0	0	0	0	0
P309R	c.926C>G	0	0	0	0	1	0	0	1	0	1	0	0	1	0	0	0	0	0
P310T	c.928C>A	1	1	0	0	1	0	0	1	0	0	0	0	0	0	0	0	0	0
P310S	c.928C>T	1	1	0	1	1	0	0	1	0	0	0	0	0	0	0	0	0	0
P310A	c.928C>G	1	1	0	0	1	0	0	0	0	0	0	0	0	0	0	0	0	0
P310H	c.929C>A	1	1	0	1	1	0	0	1	1	1	0	1	0	0	0	0	0	0
P310L	c.929C>T	1	1	0	0	1	0	0	0	0	0	0	0	1	0	0	0	0	1
P310R	c.929C>G	1	1	0	1	1	0	0	1	0	1	0	0	1	0	0	0	0	0
G311R	c.931G>A	0	1	0	1	0	0	0	1	0	1	0	0	1	0	0	0	0	0
G311E	c.932G>A	0	1	0	0	0	0	0	1	0	1	0	0	1	0	0	0	0	0
G311V	c.932G>T	0	1	0	0	0	0	0	0	0	0	0	0	1	0	0	0	0	1
G311A	c.932G>C	0	1	0	0	0	0	0	0	0	0	-1	0	0	0	0	0	0	0
E312K	c.934G>A	0	1	0	0	0	0	0	0	0	1	-1	0	0	0	0	0	0	0
E312Q	c.934G>C	0	1	0	0	0	0	0	0	0	1	-1	0	0	0	0	0	0	0
E312V	c.935A>T	0	1	0	1	0	0	0	1	0	1	0	0	0	0	0	0	0	0
E312A	c.935A>C	0	1	0	0	0	0	0	1	0	1	0	0	0	0	0	0	0	0
E312G	c.935A>G	0	1	0	0	0	0	0	1	0	1	0	0	1	0	0	0	0	0
E312D	c.936G>T	0	1	0	0	0	0	0	0	0	0	-1	1	0	0	0	0	0	0
E312D	c.936G>C	0	1	0	0	0	0	0	0	0	0	-1	0	0	0	0	0	0	0
F313I	c.937T>A	0	1	0	0	0	0	0	0	1	0	-1	1	0	0	0	0	0	0
F313L	c.937T>C	0	1	0	0	0	0	0	0	1	0	-1	1	0	0	0	0	0	0
F313V	c.937T>G	0	1	0	0	0	0	0	0	1	0	0	1	0	0	0	0	0	0
F313Y	c.938T>A	0	1	0	1	0	0	0	1	0	0	-1	0	0	0	0	0	0	0
F313S	c.938T>C	0	1	0	1	0	0	0	1	1	0	0	1	1	0	0	0	0	0
F313C	c.938T>G	0	1	0	0	0	0	0	1	1	0	0	0	1	0	0	0	0	0
G314R	c.940G>A	1	0	0	1	0	0	0	1	0	1	0	0	1	0	0	0	0	0
G314E	c.941G>A	1	0	0	0	0	0	0	1	0	1	0	0	1	0	0	0	0	0
G314V	c.941G>T	1	0	0	0	0	0	0	0	0	0	0	0	1	0	0	0	0	0
G314A	c.941G>C	1	0	0	0	0	0	0	0	0	0	-1	0	0	0	0	0	0	0
V315M	c.943G>A	1	0	0	0	0	0	0	0	0	0	-1	0	0	0	0	0	0	1
V315L	c.943G>T	1	0	0	0	0	0	0	0	0	0	-1	0	0	0	0	0	0	0
V315E	c.944T>A	1	0	0	0	0	0	0	1	0	1	0	0	0	0	0	0	0	1
V315A	c.944T>C	1	0	0	0	0	0	0	0	0	0	-1	0	1	0	0	0	0	0
V315G	c.944T>G	1	0	0	0	0	0	0	0	0	0	0	0	1	0	0	0	0	0
D316N	c.946G>A	1	0	0	0	0	0	0	0	0	1	-1	0	0	0	0	0	0	0
D316Y	c.946G>T	1	0	0	1	0	0	0	0	1	1	0	0	1	0	0	0	0	0
D316H	c.946G>C	1	0	0	0	0	0	0	0	1	1	0	0	0	0	0	0	0	0
D316V	c.947A>T	1	0	0	0	0	0	0	1	0	1	0	1	0	0	0	0	0	1
D316A	c.947A>C	1	0	0	0	0	0	0	1	0	1	0	1	0	0	0	0	0	0
D316G	c.947A>G	1	0	0	0	0	0	0	1	0	1	0	0	1	0	0	0	0	0
D316E	c.948C>A	1	0	0	1	0	0	0	0	0	0	-1	0	0	0	0	0	0	0
I317F	c.949A>T	0	0	1	1	0	0	0	0	1	0	-1	1	0	0	0	0	0	0
I317L	c.949A>C	0	0	1	0	0	0	0	0	0	0	-1	0	0	0	0	0	0	0
I317V	c.949A>G	0	0	1	1	0	0	0	0	0	0	-1	0	0	0	0	0	0	0
I317N	c.950T>A	0	0	1	1	0	0	0	1	0	0	0	1	1	0	0	0	0	0
I317T	c.950T>C	0	0	1	1	0	0	0	1	0	0	0	0	1	0	0	0	0	0
I317S	c.950T>G	0	0	1	1	0	0	0	1	0	0	0	1	1	0	0	0	0	0
I317M	c.951T>G	0	0	1	1	0	0	0	0	0	0	-1	0	0	0	0	0	0	0
A318T	c.952G>A	0	0	1	1	0	0	0	1	0	0	-1	0	0	0	0	0	0	0
A318S	c.952G>T	0	0	1	1	0	0	0	1	0	0	-1	0	0	0	0	0	0	0
A318P	c.952G>C	0	0	1	1	1	0	0	0	0	0	0	0	0	0	0	0	0	0
A318D	c.953C>A	0	0	1	1	0	0	0	1	0	1	0	1	0	0	0	0	0	0
A318V	c.953C>T	0	0	1	0	0	0	0	0	0	0	-1	0	1	0	0	0	0	1
A318G	c.953C>G	0	0	1	1	0	0	0	0	0	0	-1	1	0	0	0	0	0	0
L319M	c.955C>A	0	0	1	1	0	0	0	0	0	0	-1	0	0	0	1	0	0	0
L319V	c.955C>G	0	0	1	1	0	0	0	0	0	0	-1	0	0	0	1	0	0	0
L319Q	c.956T>A	0	0	1	1	0	0	0	1	0	0	0	0	0	0	1	0	0	0
L319P	c.956T>C	0	0	1	1	1	0	0	0	0	0	0	0	1	0	1	0	0	0
L319R	c.956T>G	0	0	1	1	0	0	0	1	0	1	0	0	0	0	1	0	0	0
G320S	c.958G>A	1	0	1	1	0	0	0	1	0	0	-1	0	0	0	0	0	0	0
G320C	c.958G>T	1	0	1	0	0	0	0	1	0	0	0	0	0	0	0	0	0	1
G320R	c.958G>C	1	0	1	0	0	0	0	1	0	1	0	1	1	0	0	0	0	0
G320D	c.959G>A	1	0	1	1	0	0	0	1	0	1	0	0	1	0	0	0	0	0
G320V	c.959G>T	1	0	1	0	0	0	0	0	0	0	0	1	1	0	0	0	0	1
G320A	c.959G>C	1	0	1	0	0	0	0	0	0	0	-1	1	0	0	0	0	0	0
N321Y	c.961A>T	0	0	1	0	0	0	0	0	1	0	0	0	1	0	1	0	0	0
N321H	c.961A>C	0	0	1	0	0	0	0	0	1	1	-1	0	0	0	1	0	0	0
N321D	c.961A>G	0	0	1	1	0	0	0	0	0	1	-1	0	0	0	1	0	0	0
N321I	c.962A>T	0	0	1	1	0	0	0	1	0	0	0	1	1	0	1	0	0	0
N321T	c.962A>C	0	0	1	1	0	0	0	0	0	0	-1	1	0	0	1	0	0	0
N321S	c.962A>G	0	0	1	0	0	0	0	0	0	0	-1	0	0	0	1	0	0	0
N321K	c.963C>A	0	0	1	0	0	0	0	0	0	1	-1	0	1	0	1	0	0	0
S322T	c.964T>A	0	0	0	1	0	0	0	0	0	0	-1	0	0	0	0	0	0	0
S322P	c.964T>C	0	0	0	0	1	0	0	1	0	0	0	0	0	0	0	0	0	0
S322A	c.964T>G	0	0	0	0	0	0	0	1	0	0	-1	0	0	0	0	0	0	0
S322Y	c.965C>A	0	0	0	1	0	0	0	0	1	0	0	1	1	0	0	0	0	0
S322F	c.965C>T	0	0	0	0	0	0	0	1	1	0	0	1	1	0	0	0	0	0
S322C	c.965C>G	0	0	0	1	0	0	0	0	0	0	0	1	0	0	0	0	0	0
Q323K	c.967C>A	1	0	0	1	0	0	0	0	0	1	-1	0	0	0	0	0	0	0
Q323E	c.967C>G	1	0	0	0	0	0	0	0	0	1	-1	0	0	0	0	0	0	1
Q323L	c.968A>T	1	0	0	0	0	0	0	1	0	0	0	0	0	0	0	0	0	1
Q323P	c.968A>C	1	0	0	0	1	0	0	1	0	0	0	0	0	0	0	0	0	1
Q323R	c.968A>G	1	0	0	0	0	0	0	0	0	1	-1	0	0	0	0	0	0	1
Q323H	c.969G>T	1	0	0	0	0	0	0	0	1	1	-1	1	0	0	0	0	0	1
Q323H	c.969G>C	1	0	0	0	0	0	0	0	1	1	-1	0	0	0	0	0	0	1
R324G	c.970A>G	1	0	0	0	0	0	0	1	0	1	0	0	1	0	0	0	0	0
R324K	c.971G>A	1	0	0	0	0	0	0	0	0	0	-1	0	0	0	0	0	0	1
R324I	c.971G>T	1	0	0	1	0	0	0	1	0	1	0	0	0	0	0	0	0	0
R324T	c.971G>C	1	0	0	1	0	0	0	0	0	1	0	0	1	0	0	0	0	0
R324S	c.972A>T	1	0	0	0	0	0	0	0	0	1	0	1	1	0	0	0	0	0
R324S	c.972A>C	1	0	0	0	0	0	0	0	0	1	0	0	1	0	0	0	0	0
F325I	c.973T>A	1	0	0	0	0	0	0	0	1	0	-1	1	0	0	0	0	0	0
F325L	c.973T>C	1	0	0	0	0	0	0	0	1	0	-1	1	0	0	0	0	0	0
F325V	c.973T>G	1	0	0	1	0	0	0	0	1	0	0	1	0	0	0	0	0	0
F325Y	c.974T>A	1	0	0	1	0	0	0	1	0	0	-1	0	0	0	0	0	0	0
F325S	c.974T>C	1	0	0	1	0	0	0	1	1	0	0	1	1	0	0	0	0	0
F325C	c.974T>G	1	0	0	1	0	0	0	1	1	0	0	0	1	0	0	0	0	0
G326R	c.976G>A	1	0	0	0	0	0	0	1	0	1	0	0	1	0	0	0	0	0
G326E	c.977G>A	1	0	0	1	0	0	0	1	0	1	0	0	1	0	0	0	0	0
G326V	c.977G>T	1	0	0	0	0	0	0	0	0	0	0	0	1	0	0	0	0	1
G326A	c.977G>C	1	0	0	1	0	0	0	0	0	0	-1	0	0	0	0	0	0	0
V327M	c.979G>A	1	0	0	1	0	0	0	0	0	0	-1	0	0	0	0	0	0	0
V327L	c.979G>T	1	0	0	0	0	0	0	0	0	0	-1	0	0	0	0	0	0	0
V327E	c.980T>A	1	0	0	1	0	0	0	1	0	1	0	0	0	0	0	0	0	0
V327A	c.980T>C	1	0	0	1	0	0	0	0	0	0	-1	0	1	0	0	0	0	0
V327G	c.980T>G	1	0	0	0	0	0	0	0	0	0	0	0	1	0	0	0	0	0
P328T	c.982C>A	1	0	0	0	1	0	0	1	0	0	0	0	0	0	0	0	0	0
P328S	c.982C>T	1	0	0	1	1	0	0	1	0	0	0	0	0	0	0	0	0	0
P328A	c.982C>G	1	0	0	1	1	0	0	0	0	0	0	0	0	0	0	0	0	0
P328Q	c.983C>A	1	0	0	0	1	0	0	1	0	0	0	0	0	0	0	0	0	0
P328L	c.983C>T	1	0	0	1	1	0	0	0	0	0	0	0	1	0	0	0	0	0
P328R	c.983C>G	1	0	0	1	1	0	0	1	0	1	0	0	1	0	0	0	0	0
L329M	c.985C>A	0	0	0	1	0	0	0	0	0	0	-1	0	0	0	0	0	0	0
L329V	c.985C>G	0	0	0	1	0	0	0	0	0	0	-1	0	0	0	0	0	0	0
L329Q	c.986T>A	0	0	0	1	0	0	0	1	0	0	0	0	0	0	0	0	0	0
L329P	c.986T>C	0	0	0	0	1	0	0	0	0	0	0	0	1	0	0	0	0	0
L329R	c.986T>G	0	0	0	0	0	0	0	1	0	1	0	0	0	0	0	0	0	1
G330S	c.988G>A	1	0	0	1	0	0	0	1	0	0	-1	0	0	0	0	0	0	0
G330C	c.988G>T	1	0	0	1	0	0	0	1	0	0	0	0	0	0	0	0	0	0
G330R	c.988G>C	1	0	0	1	0	0	0	1	0	1	0	1	1	0	0	0	0	0
G330D	c.989G>A	1	0	0	1	0	0	0	1	0	1	0	0	1	0	0	0	0	0
G330V	c.989G>T	1	0	0	1	0	0	0	0	0	0	0	1	1	0	0	0	0	0
G330A	c.989G>C	1	0	0	1	0	0	0	0	0	0	-1	1	0	0	0	0	0	0
Y331N	c.991T>A	0	0	0	0	0	0	0	0	1	0	0	0	1	0	0	0	0	0
Y331H	c.991T>C	0	0	0	0	0	0	0	0	0	1	-1	0	0	0	0	0	0	1
Y331D	c.991T>G	0	0	0	0	0	0	0	0	1	1	0	0	1	0	0	0	0	1
Y331F	c.992A>T	0	0	0	0	0	0	0	1	0	0	-1	0	0	0	0	0	0	1
Y331S	c.992A>C	0	0	0	0	0	0	0	0	1	0	0	1	1	0	0	0	0	0
Y331C	c.992A>G	0	0	0	1	0	0	0	0	1	0	0	0	1	0	0	0	0	0
G332R	c.994G>A	1	0	0	1	0	0	0	1	0	1	0	0	1	0	0	0	0	0
G332W	c.994G>T	1	0	0	1	0	0	0	0	1	0	0	0	1	0	0	0	0	0
G332E	c.995G>A	1	0	0	1	0	0	0	1	0	1	0	0	1	0	0	0	0	0
G332V	c.995G>T	1	0	0	1	0	0	0	0	0	0	0	0	1	0	0	0	0	0
G332A	c.995G>C	1	0	0	1	0	0	0	0	0	0	-1	0	0	0	0	0	0	0
G333R	c.997G>A	1	0	0	1	0	0	0	1	0	1	0	0	1	0	0	0	0	0
G333E	c.998G>A	1	0	0	1	0	0	0	1	0	1	0	0	1	0	0	0	0	0
G333V	c.998G>T	1	0	0	0	0	0	0	0	0	0	0	0	1	0	0	0	0	1
G333A	c.998G>C	1	0	0	1	0	0	0	0	0	0	-1	0	0	0	0	0	0	0
P334T	c.1000C>A	1	0	0	1	1	0	0	1	0	0	0	0	0	0	0	0	0	0
P334S	c.1000C>T	1	0	0	1	1	0	0	1	0	0	0	0	0	0	0	0	0	0
P334A	c.1000C>G	1	0	0	1	1	0	0	0	0	0	0	0	0	0	0	0	0	0
P334Q	c.1001C>A	1	0	0	1	1	0	0	1	0	0	0	0	0	0	0	0	0	0
P334L	c.1001C>T	1	0	0	1	1	0	0	0	0	0	0	0	1	0	0	0	0	0
P334R	c.1001C>G	1	0	0	1	1	0	0	1	0	1	0	0	1	0	0	0	0	0
H335N	c.1003C>A	1	0	0	1	0	0	0	0	1	1	-1	0	0	0	0	0	0	0
H335Y	c.1003C>T	1	0	0	1	0	0	0	0	0	1	-1	0	0	0	0	0	0	0
H335D	c.1003C>G	1	0	0	1	0	0	0	0	1	1	0	0	0	0	0	0	0	0
H335L	c.1004A>T	1	0	0	1	0	0	0	1	1	1	0	1	0	0	0	0	0	0
H335P	c.1004A>C	1	0	0	1	1	0	0	1	1	1	0	1	0	0	0	0	0	0
H335R	c.1004A>G	1	0	0	0	0	0	0	0	1	0	-1	1	0	0	0	0	0	0
H335Q	c.1005T>A	1	0	0	1	0	0	0	0	1	1	-1	1	0	0	0	0	0	0
A336T	c.1006G>A	1	0	0	1	0	0	0	1	0	0	-1	0	0	0	0	0	0	0
A336S	c.1006G>T	1	0	0	1	0	0	0	1	0	0	-1	0	0	0	0	0	0	0
A336P	c.1006G>C	1	0	0	0	1	0	0	0	0	0	0	0	0	0	0	0	0	0
A336E	c.1007C>A	1	0	0	0	0	0	0	1	0	1	0	0	0	0	0	0	0	0
A336V	c.1007C>T	1	0	0	0	0	0	0	0	0	0	-1	0	1	0	0	0	0	0
A336G	c.1007C>G	1	0	0	0	0	0	0	0	0	0	-1	0	0	0	0	0	0	1
A337T	c.1009G>A	1	0	1	1	0	0	0	1	0	0	-1	0	0	0	0	0	0	0
A337S	c.1009G>T	1	0	1	1	0	0	0	1	0	0	-1	0	0	0	0	0	0	0
A337P	c.1009G>C	1	0	1	1	1	0	0	0	0	0	0	0	0	0	0	0	0	0
A337D	c.1010C>A	1	0	1	1	0	0	0	1	0	1	0	1	0	0	0	0	0	0
A337V	c.1010C>T	1	0	1	0	0	0	0	0	0	0	-1	0	1	0	0	0	0	0
A337G	c.1010C>G	1	0	1	1	0	0	0	0	0	0	-1	1	0	0	0	0	0	0
F338I	c.1012T>A	0	0	1	1	0	0	0	0	1	0	-1	1	0	0	0	0	0	0
F338L	c.1012T>C	0	0	1	0	0	0	0	0	1	0	-1	1	0	0	0	0	0	0
F338V	c.1012T>G	0	0	1	1	0	0	0	0	1	0	0	1	0	0	0	0	0	0
F338Y	c.1013T>A	0	0	1	1	0	0	0	1	0	0	-1	0	0	0	0	0	0	0
F338S	c.1013T>C	0	0	1	1	0	0	0	1	1	0	0	1	1	0	0	0	0	0
F338C	c.1013T>G	0	0	1	0	0	0	0	1	1	0	0	0	1	0	0	0	0	1
F338L	c.1014C>A	0	0	1	0	0	0	0	0	1	0	-1	0	0	0	0	0	0	0
F339I	c.1015T>A	0	0	1	1	0	0	0	0	1	0	-1	1	0	0	0	0	0	0
F339L	c.1015T>C	0	0	1	0	0	0	0	0	1	0	-1	1	0	0	0	0	0	0
F339V	c.1015T>G	0	0	1	1	0	0	0	0	1	0	0	1	0	0	0	0	0	0
F339Y	c.1016T>A	0	0	1	1	0	0	0	1	0	0	-1	0	0	0	0	0	0	0
F339S	c.1016T>C	0	0	1	1	0	0	0	1	1	0	0	1	1	0	0	0	0	0
F339C	c.1016T>G	0	0	1	0	0	0	0	1	1	0	0	0	1	0	0	0	0	0
A340T	c.1018G>A	1	0	1	0	0	0	0	1	0	0	-1	0	0	0	0	0	0	0
A340S	c.1018G>T	1	0	1	1	0	0	0	1	0	0	-1	0	0	0	0	0	0	0
A340P	c.1018G>C	1	0	1	1	1	0	0	0	0	0	0	0	0	0	0	0	0	0
A340D	c.1019C>A	1	0	1	1	0	0	0	1	0	1	0	1	0	0	0	0	0	0
A340V	c.1019C>T	1	0	1	0	0	0	0	0	0	0	-1	0	1	0	0	0	0	0
A340G	c.1019C>G	1	0	1	1	0	0	0	0	0	0	-1	1	0	0	0	0	0	0
V341I	c.1021G>A	0	0	1	1	0	0	0	0	0	0	-1	0	0	0	0	0	0	0
V341F	c.1021G>T	0	0	1	1	0	0	0	0	1	0	0	1	0	0	0	0	0	0
V341L	c.1021G>C	0	0	1	1	0	0	0	0	0	0	-1	0	0	0	0	0	0	0
V341D	c.1022T>A	0	0	1	1	0	0	0	1	0	1	0	1	0	0	0	0	0	0
V341A	c.1022T>C	0	0	1	1	0	0	0	0	0	0	-1	0	1	0	0	0	0	0
V341G	c.1022T>G	0	0	1	1	0	0	0	0	0	0	0	1	1	0	0	0	0	0
K342Q	c.1024A>C	0	0	0	0	0	0	0	0	0	1	-1	0	0	0	0	0	0	0
K342E	c.1024A>G	0	0	0	0	0	0	0	0	0	1	-1	0	0	0	0	0	0	0
K342I	c.1025A>T	0	0	0	0	0	0	0	1	0	1	0	0	0	0	0	0	0	0
K342T	c.1025A>C	0	0	0	0	0	0	0	0	0	1	0	0	1	0	0	0	0	0
K342R	c.1025A>G	0	0	0	0	0	0	0	0	0	0	-1	0	0	0	0	0	0	0
K342N	c.1026A>T	0	0	0	0	0	0	0	0	0	1	-1	1	1	0	0	0	0	0
K342N	c.1026A>C	0	0	0	0	0	0	0	0	0	1	-1	0	1	0	0	0	0	0
E343K	c.1027G>A	0	1	0	0	0	0	0	0	0	1	-1	0	0	0	0	0	0	0
E343Q	c.1027G>C	0	1	0	0	0	0	0	0	0	1	-1	0	0	0	0	0	0	0
E343V	c.1028A>T	0	1	0	0	0	0	0	1	0	1	0	0	0	0	0	0	0	0
E343A	c.1028A>C	0	1	0	0	0	0	0	1	0	1	0	0	0	0	0	0	0	0
E343G	c.1028A>G	0	1	0	0	0	0	0	1	0	1	0	0	1	0	0	0	0	0
E343D	c.1029A>T	0	1	0	0	0	0	0	0	0	0	-1	1	0	0	0	0	0	0
E343D	c.1029A>C	0	1	0	0	0	0	0	0	0	0	-1	0	0	0	0	0	0	0
N344Y	c.1030A>T	0	1	0	0	0	0	0	0	1	0	0	0	1	1	0	0	0	0
N344H	c.1030A>C	0	1	0	0	0	0	0	0	1	1	-1	0	0	1	0	0	0	0
N344D	c.1030A>G	0	1	0	0	0	0	0	0	0	1	-1	0	0	1	0	0	0	0
N344I	c.1031A>T	0	1	0	0	0	0	0	1	0	0	0	1	1	1	0	0	0	0
N344T	c.1031A>C	0	1	0	0	0	0	0	0	0	0	-1	1	0	1	0	0	0	0
N344S	c.1031A>G	0	1	0	0	0	0	0	0	0	0	-1	0	0	1	0	0	0	0
N344K	c.1032C>A	0	1	0	0	0	0	0	0	0	1	-1	0	1	1	0	0	0	0
L345M	c.1033C>A	0	1	0	0	0	0	0	0	0	0	-1	0	0	1	0	0	0	0
L345V	c.1033C>G	0	1	0	0	0	0	0	0	0	0	-1	0	0	1	0	0	0	0
L345Q	c.1034T>A	0	1	0	1	0	0	0	1	0	0	0	0	0	1	0	0	0	0
L345P	c.1034T>C	0	1	0	1	1	0	0	0	0	0	0	0	1	1	0	0	0	0
L345R	c.1034T>G	0	1	0	1	0	0	0	1	0	1	0	0	0	1	0	0	0	0
V346M	c.1036G>A	0	1	0	0	0	0	0	0	0	0	-1	0	0	1	0	0	0	0
V346L	c.1036G>T	0	1	0	0	0	0	0	0	0	0	-1	0	0	1	0	0	0	0
V346E	c.1037T>A	0	1	0	0	0	0	0	1	0	1	0	0	0	1	0	0	0	0
V346A	c.1037T>C	0	1	0	0	0	0	0	0	0	0	-1	0	1	1	0	0	0	0
V346G	c.1037T>G	0	1	0	0	0	0	0	0	0	0	0	0	1	1	0	0	0	0
R347W	c.1039A>T	1	1	0	0	0	0	0	1	1	1	0	0	1	1	0	0	0	0
R347G	c.1039A>G	1	1	0	1	0	0	0	1	0	1	0	0	1	1	0	0	0	0
R347K	c.1040G>A	1	1	0	0	0	0	0	0	0	0	-1	0	0	1	0	0	0	0
R347M	c.1040G>T	1	1	0	1	0	0	0	1	0	1	0	0	0	1	0	0	0	0
R347T	c.1040G>C	1	1	0	0	0	0	0	0	0	1	0	0	1	1	0	0	0	0
R347S	c.1041G>T	1	1	0	0	0	0	0	0	0	1	0	1	1	1	0	0	0	0
R347S	c.1041G>C	1	1	0	0	0	0	0	0	0	1	0	0	1	1	0	0	0	0
M348L	c.1042A>T	0	1	0	1	0	0	0	0	0	0	-1	0	0	1	0	0	0	0
M348V	c.1042A>G	0	1	0	0	0	0	0	0	0	0	-1	0	0	1	0	0	0	0
M348K	c.1043T>A	0	1	0	1	0	0	0	1	0	1	0	0	0	1	0	0	0	0
M348T	c.1043T>C	0	1	0	1	0	0	0	1	0	0	0	0	0	1	0	0	0	0
M348R	c.1043T>G	0	1	0	1	0	0	0	1	0	1	0	0	0	1	0	0	0	0
M348I	c.1044G>A	0	1	0	0	0	0	0	0	0	0	-1	0	0	1	0	0	0	0
M348I	c.1044G>C	0	1	0	0	0	0	0	0	0	0	-1	1	0	1	0	0	0	0
M349L	c.1045A>T	0	0	0	0	0	0	0	0	0	0	-1	0	0	0	0	0	0	0
M349V	c.1045A>G	0	0	0	0	0	0	0	0	0	0	-1	0	0	0	0	0	0	0
M349K	c.1046T>A	0	0	0	1	0	0	0	1	0	1	0	0	0	0	0	0	0	0
M349T	c.1046T>C	0	0	0	1	0	0	0	1	0	0	0	0	0	0	0	0	0	0
M349R	c.1046T>G	0	0	0	1	0	0	0	1	0	1	0	0	0	0	0	0	0	0
M349I	c.1047G>A	0	0	0	0	0	0	0	0	0	0	-1	0	0	0	0	0	0	0
M349I	c.1047G>C	0	0	0	0	0	0	0	0	0	0	-1	1	0	0	0	0	0	0
P350T	c.1048C>A	1	0	0	1	1	0	0	1	0	0	0	0	0	0	0	0	0	0
P350S	c.1048C>T	1	0	0	1	1	0	0	1	0	0	0	0	0	0	0	0	0	0
P350A	c.1048C>G	1	0	0	1	1	0	0	0	0	0	0	0	0	0	0	0	0	0
P350H	c.1049C>A	1	0	0	1	1	0	0	1	1	1	0	1	0	0	0	0	0	0
P350L	c.1049C>T	1	0	0	0	1	0	0	0	0	0	0	0	1	0	0	0	0	0
P350R	c.1049C>G	1	0	0	1	1	0	0	1	0	1	0	0	1	0	0	0	0	0
G351R	c.1051G>A	1	0	0	1	0	0	0	1	0	1	0	0	1	0	0	0	0	0
G351E	c.1052G>A	1	0	0	1	0	0	0	1	0	1	0	0	1	0	0	0	0	0
G351V	c.1052G>T	1	0	0	0	0	0	0	0	0	0	0	0	1	0	0	0	0	0
G351A	c.1052G>C	1	0	0	0	0	0	0	0	0	0	-1	0	0	0	0	0	0	0
R352W	c.1054A>T	1	0	0	1	0	0	0	1	1	1	0	0	1	0	0	1	0	0
R352G	c.1054A>G	1	0	0	0	0	0	0	1	0	1	0	0	1	0	0	1	0	0
R352K	c.1055G>A	1	0	0	0	0	0	0	0	0	0	-1	0	0	0	0	1	0	0
R352M	c.1055G>T	1	0	0	0	0	0	0	1	0	1	0	0	0	0	0	1	0	0
R352T	c.1055G>C	1	0	0	0	0	0	0	0	0	1	0	0	1	0	0	1	0	0
R352S	c.1056G>T	1	0	0	0	0	0	0	0	0	1	0	1	1	0	0	1	0	0
R352S	c.1056G>C	1	0	0	0	0	0	0	0	0	1	0	0	1	0	0	1	0	0
M353L	c.1057A>T	0	0	1	0	0	0	0	0	0	0	-1	0	0	0	0	0	0	0
M353V	c.1057A>G	0	0	1	0	0	0	0	0	0	0	-1	0	0	0	0	0	0	0
M353K	c.1058T>A	0	0	1	1	0	0	0	1	0	1	0	0	0	0	0	0	0	0
M353T	c.1058T>C	0	0	1	1	0	0	0	1	0	0	0	0	0	0	0	0	0	0
M353R	c.1058T>G	0	0	1	1	0	0	0	1	0	1	0	0	0	0	0	0	0	0
M353I	c.1059G>A	0	0	1	0	0	0	0	0	0	0	-1	0	0	0	0	0	0	0
M353I	c.1059G>C	0	0	1	0	0	0	0	0	0	0	-1	1	0	0	0	0	0	0
V354M	c.1060G>A	1	0	1	1	0	0	0	0	0	0	-1	0	0	0	0	0	0	0
V354L	c.1060G>T	1	0	1	0	0	0	0	0	0	0	-1	0	0	0	0	0	0	0
V354E	c.1061T>A	1	0	1	1	0	0	0	1	0	1	0	0	0	0	0	0	0	0
V354A	c.1061T>C	1	0	1	1	0	0	0	0	0	0	-1	0	1	0	0	0	0	0
V354G	c.1061T>G	1	0	1	1	0	0	0	0	0	0	0	0	1	0	0	0	0	0
G355R	c.1063G>A	1	0	1	0	0	0	0	1	0	1	0	0	1	0	0	0	0	0
G355W	c.1063G>T	1	0	1	0	0	0	0	0	1	0	0	0	1	0	0	0	0	0
G355E	c.1064G>A	1	0	1	1	0	0	0	1	0	1	0	0	1	0	0	0	0	0
G355V	c.1064G>T	1	0	1	0	0	0	0	0	0	0	0	0	1	0	0	0	0	0
G355A	c.1064G>C	1	0	1	0	0	0	0	0	0	0	-1	0	0	0	0	0	0	0
V356M	c.1066G>A	1	0	1	1	0	0	0	0	0	0	-1	0	0	0	0	0	0	0
V356L	c.1066G>T	1	0	1	1	0	0	0	0	0	0	-1	0	0	0	0	0	0	0
V356E	c.1067T>A	1	0	1	1	0	0	0	1	0	1	0	0	0	0	0	0	0	0
V356A	c.1067T>C	1	0	1	1	0	0	0	0	0	0	-1	0	1	0	0	0	0	0
V356G	c.1067T>G	1	0	1	1	0	0	0	0	0	0	0	0	1	0	0	0	0	0
T357S	c.1069A>T	1	0	1	1	0	0	0	0	0	0	-1	0	0	0	0	0	0	0
T357P	c.1069A>C	1	0	1	1	1	0	0	1	0	0	0	0	0	0	0	0	0	0
T357A	c.1069A>G	1	0	1	1	0	0	0	1	0	0	-1	0	0	0	0	0	0	0
T357K	c.1070C>A	1	0	1	1	0	0	0	0	0	1	0	0	1	0	0	0	0	0
[truncated: 4,178 more rows]
