# Supplementary material for: Genomic analyses of glycine decarboxylase neurogenic mutations yield a large-scale prediction model for prenatal disease
Source: PLoS Genet. 2021 Feb 1;17(2):e1009307. doi: 10.1371/journal.pgen.1009307 (PMC7850488; doi:10.1371/journal.pgen.1009307)
Supplement: S8 Table — (XLSX) [file pgen.1009307.s008.xlsx]

## Sheet: Sheet2
Residue	Mutant Res	# patients	WMMS	pCOS	Predicted Outcome	Notes
R515	S	54	3.49425	7.06	Severe
S564	I	39	2.03848	5.61	Severe
G761	R	22	-1.42764	2.14	Attenuated
A389	V	14	-0.867853	2.7	Attenuated
A802	V	13	-1.41277	2.16	Attenuated
R790	W	12	5.58453	9.153	Severe	Not conserved in mouse
V905	G	11	-0.0993967	3.469	Attenuated	Not conserved in mouse
R461	Q	10	-6.5153	-2.947	Attenuated
G771	R	10	-1.76553	1.802	Attenuated
T269	M	9	-2.03007	1.538	Attenuated
S132	L	8	-5.39157	-1.824	Attenuated
R373	W	7	5.04376	8.612	Severe
