# Supplementary material for: Genomic analyses of glycine decarboxylase neurogenic mutations yield a large-scale prediction model for prenatal disease
Source: PLoS Genet. 2021 Feb 1;17(2):e1009307. doi: 10.1371/journal.pgen.1009307 (PMC7850488; doi:10.1371/journal.pgen.1009307)
Supplement: S9 Table — (XLSX) [file pgen.1009307.s009.xlsx]

## Sheet: Sheet1
Residue	Mutant Res	WMMS
R520	S	3.49425
S569	I	2.03848
G766	R	-1.42764
A394	V	-0.867853
A807	V	0.961601
R466	Q	-6.5153
G776	R	-1.76553
T274	M	-2.03007
S137	L	-7.76594
R378	W	5.04376
