# Supplementary material for: Genomic analyses of glycine decarboxylase neurogenic mutations yield a large-scale prediction model for prenatal disease
Source: PLoS Genet. 2021 Feb 1;17(2):e1009307. doi: 10.1371/journal.pgen.1009307 (PMC7850488; doi:10.1371/journal.pgen.1009307)
Supplement: S10 Table — (XLSX) [file pgen.1009307.s010.xlsx]

## Sheet: Sheet1
Active Site Mutations				Outside Active Site Mutations
Mutation	cDNA	mWMMS	hWMMS	Mutation	cDNA	mWMMS	hWMMS
H765P	c.2294A>C	14.4243	13.5127	H685P	c.2054A>C	13.8691	13.8691
F761V	c.2281T>G	13.9557	13.044	H780P	c.2339A>C	13.8691	13.8691
H754P	c.2261A>C	13.569	13.569	P745H	c.2234C>A	13.8691	12.9574
H656P	c.1967A>C	13.5127	13.5127	P575H	c.1724C>A	13.8691	11.4947
H758P	c.2273A>C	13.5127	13.5127	H723P	c.2168A>C	12.9574	12.9574
N659Y	c.1975A>T	13.1274	13.1274	F530V	c.1588T>G	12.4888	12.4888
A624P	c.1870G>C	12.7916	12.7916	F581V	c.1741T>G	12.4888	12.4888
H765L	c.2294A>T	12.2896	12.2896	F924V	c.2770T>G	12.4888	12.4888
H758L	c.2273A>T	12.2896	11.3779	Y596S	c.1787A>C	12.3234	12.3234
S562Y	c.1685C>A	11.967	11.967	Y637S	c.1910A>C	12.3234	9.03735
H656L	c.1967A>T	11.3779	12.2896	H685L	c.2054A>T	11.7343	11.7343
L757H	c.2270T>A	11.3779	12.2896	H723L	c.2168A>T	11.7343	11.7343
W902C	c.2706G>T	10.8486	8.47419	H780L	c.2339A>T	11.7343	11.7343
H754D	c.2260C>G	10.7659	10.7659	L686H	c.2057T>A	11.7343	10.8226
A734P	c.2200G>C	10.7561	10.7561	V540F	c.1618G>T	11.6403	9.26596
H656D	c.1966C>G	10.7096	10.7096	P874H	c.2621C>A	11.4947	11.4947
H758D	c.2272C>G	10.7096	10.7096	P979H	c.2936C>A	11.4947	8.54762
H765D	c.2293C>G	10.7096	10.7096	Y542S	c.1625A>C	11.4117	11.4117
G623V	c.1868G>T	10.4914	10.4914	Y822S	c.2465A>C	11.4117	11.4117
S562C	c.1685C>G	10.408	10.408	Y844S	c.2531A>C	11.4117	11.4117
N756Y	c.2266A>T	10.1803	9.26864	S901Y	c.2702C>A	11.2412	11.2412
W902L	c.2705G>T	10.1803	7.80592	H72P	c.215A>C	11.1244	9.36432
Y169S	c.506A>C	10.134	10.134	H685D	c.2053C>G	11.066	11.066
Y166S	c.497A>C	10.134	9.22233	H723D	c.2167C>G	11.066	11.066
S562F	c.1685C>T	9.93691	9.93691	H780D	c.2338C>G	11.066	11.066
F761S	c.2282T>C	9.93691	9.93691	D892H	c.2674G>C	11.066	11.066
E627V	c.1880A>T	9.9023	9.9023	D922H	c.2764G>C	11.066	11.066
E627A	c.1880A>C	9.9023	9.9023	D1000H	c.2998G>C	11.066	11.066
D732H	c.2194G>C	9.8543	9.8543	F748V	c.2242T>G	11.0261	11.0261
S622R	c.1864A>C	9.69492	9.69492	H527P	c.1580A>C	10.922	10.922
N659H	c.1975A>C	9.45612	8.54447	H896P	c.2687A>C	10.922	10.922
N735Y	c.2203A>T	9.26864	9.26864	H1002P	c.3005A>C	10.922	10.922
F761L	c.2281T>C	8.84344	7.93179	P770H	c.2309C>A	10.922	7.11852
G623E	c.1868G>A	8.82525	8.82525	L831H	c.2492T>A	10.8226	10.8226
E627G	c.1880A>G	8.82525	8.82525	L890H	c.2669T>A	10.8226	10.8226
D732A	c.2195A>C	8.79822	8.79822	L781H	c.2342T>A	10.8226	11.7343
L757P	c.2270T>C	8.76742	8.76742	V237F	c.709G>T	10.6558	10.6558
T760P	c.2278A>C	8.72606	8.72606	S901C	c.2702C>G	10.5939	10.5939
H656Q	c.1968T>A	8.29573	8.29573	H664P	c.1991A>C	10.5831	10.5831
N659T	c.1976A>C	8.24288	8.24288	F587V	c.1759T>G	10.4533	8.07898
E627D	c.1881G>T	8.24288	9.15453	V805F	c.2413G>T	10.4533	8.07898
N735I	c.2204A>T	8.21257	8.21257	P310H	c.929C>A	10.2128	11.1244
W902C	c.2706G>C	8.15022	5.77585	A661P	c.1981G>C	10.2009	10.2009
H754R	c.2261A>G	7.9881	7.9881	A738P	c.2212G>C	10.2009	10.2009
H656R	c.1967A>G	7.93179	7.93179	P745A	c.2233C>G	10.2009	10.2009
L757F	c.2269C>T	7.93179	7.93179	A842P	c.2524G>C	10.2009	10.2009
H758R	c.2273A>G	7.93179	7.93179	P660A	c.1978C>G	10.2009	9.28922
I763F	c.2287A>T	7.93179	7.93179	D885H	c.2653G>C	10.1544	10.1544
H765R	c.2294A>G	7.93179	7.93179	F875V	c.2623T>G	10.1144	10.1144
F761I	c.2281T>A	7.93179	5.23345	F600V	c.1798T>G	10.1144	11.0261
G623R	c.1867G>A	7.91359	8.82525	F784V	c.2350T>G	10.1144	11.0261
K566T	c.1697A>C	7.90824	7.90824	F980V	c.2938T>G	10.1144	8.07898
T703P	c.2107A>C	7.87072	4.06725	R347S	c.1041G>T	10.0833	9.17161
T658P	c.1972A>C	7.86967	7.86967	H585P	c.1754A>C	10.0103	10.0103
C387R	c.1159T>C	7.86193	7.86193	P764H	c.2291C>A	10.0103	10.0103
T707P	c.2119A>C	7.81441	7.81441	P786H	c.2357C>A	10.0103	10.0103
S562P	c.1684T>C	7.81441	8.72606	H866P	c.2597A>C	10.0103	10.0103
T564P	c.1690A>C	7.81441	8.72606	P903H	c.2708C>A	10.0103	10.0103
C762Y	c.2285G>A	7.80592	4.00245	P912H	c.2735C>A	10.0103	10.0103
Y166D	c.496T>G	7.79958	7.79958	H955P	c.2864A>C	10.0103	10.0103
S622C	c.1864A>T	7.7097	7.7097	P586H	c.1757C>A	10.0103	10.922
H754L	c.2261A>T	7.63074	7.63074	P774H	c.2321C>A	10.0103	10.922
W902R	c.2704T>A	7.60251	6.13979	P898H	c.2693C>A	10.0103	10.922
G561V	c.1682G>T	7.5443	7.5443	Y822D	c.2464T>G	9.98897	9.98897
N659K	c.1977T>A	7.52976	4.83142	D885Y	c.2653G>T	9.98897	9.98897
C563S	c.1688G>C	7.51622	7.51622	D922Y	c.2764G>T	9.98897	9.98897
Y166N	c.496T>A	7.43564	7.43564	D1000Y	c.2998G>T	9.98897	9.98897
Y166C	c.497A>G	7.43564	7.43564	Y637D	c.1909T>G	9.98897	7.6146
Y169N	c.505T>A	7.43564	7.43564	S814Y	c.2441C>A	9.949	9.949
Y169C	c.506A>G	7.43564	3.63217	Y998S	c.2993A>C	9.949	9.949
N659I	c.1976A>T	7.35618	8.46131	S878Y	c.2633C>A	9.949	9.03735
C762R	c.2284T>C	7.32055	8.23221	F400V	c.1198T>G	9.74413	9.74413
I763N	c.2288T>A	7.30092	7.30092	G830V	c.2489G>T	9.68738	9.68738
I763S	c.2288T>G	7.30092	7.30092	Y596N	c.1786T>A	9.62503	9.62503
S622I	c.1865G>T	7.30092	4.60258	Y596C	c.1787A>G	9.62503	9.62503
C563W	c.1689C>G	7.23857	7.23857	Y822N	c.2464T>A	9.62503	9.62503
F761C	c.2282T>G	7.23857	7.23857	Y822C	c.2465A>G	9.62503	9.62503
W902S	c.2705G>C	7.23857	5.77585	N841Y	c.2521A>T	9.62503	9.62503
T703K	c.2108C>A	7.0529	7.0529	N843Y	c.2527A>T	9.62503	9.62503
T703R	c.2108C>G	7.0529	3.24943	Y844C	c.2531A>G	9.62503	9.62503
S622R	c.1866C>A	6.99659	6.99659	Y637N	c.1909T>A	9.62503	7.25066
K759T	c.2276A>C	6.99659	6.99659	Y637C	c.1910A>G	9.62503	7.25066
A734E	c.2201C>A	6.95522	6.95522	F868V	c.2602T>G	9.59801	9.59801
Y169D	c.505T>G	6.88793	6.88793	F895V	c.2683T>G	9.5417	9.5417
E627Q	c.1879G>C	6.82013	6.82013	F530S	c.1589T>C	9.38165	9.38165
N659D	c.1975A>G	6.82013	5.90847	F581S	c.1742T>C	9.38165	9.38165
C563R	c.1687T>C	6.8031	6.8031	F924S	c.2771T>C	9.38165	9.38165
G623A	c.1868G>C	6.45619	6.45619	Y613S	c.1838A>C	9.37629	9.37629
T658S	c.1972A>T	6.45619	9.15453	S706Y	c.2117C>A	9.37629	9.37629
A624G	c.1871C>G	6.45619	8.24288	Y969S	c.2906A>C	9.37629	9.37629
C563Y	c.1688G>A	6.37682	6.37682	H404P	c.1211A>C	9.36432	8.45267
W902G	c.2704T>G	6.37682	6.89427	H664L	c.1991A>T	9.35993	9.35993
T760N	c.2279C>A	6.20745	6.20745	A629P	c.1885G>C	9.28922	9.28922
F761L	c.2283C>A	6.1451	5.23345	A663P	c.1987G>C	9.28922	9.28922
L757R	c.2270T>G	6.04357	6.04357	A834P	c.2500G>C	9.28922	9.28922
K759M	c.2276A>T	6.04357	6.04357	A838P	c.2512G>C	9.28922	9.28922
T388P	c.1162A>C	5.98141	5.98141	A846P	c.2536G>C	9.28922	9.28922
E627K	c.1879G>A	5.90847	5.90847	A887P	c.2659G>C	9.28922	9.28922
D732Y	c.2194G>T	5.88542	5.88542	A927P	c.2779G>C	9.28922	9.28922
G561R	c.1681G>A	5.87817	5.87817	A974P	c.2920G>C	9.28922	9.28922
C762F	c.2285G>T	5.77585	1.97238	A807P	c.2419G>C	9.28568	6.91131
H754N	c.2260C>A	5.6537	4.74205	V960F	c.2878G>T	9.26596	9.26596
H754Q	c.2262C>A	5.6537	4.74205	K876T	c.2627A>C	9.21792	6.84355
H656N	c.1966C>A	5.59739	5.59739	S901F	c.2702C>T	9.21116	9.21116
H758N	c.2272C>A	5.59739	5.59739	H534P	c.1601A>C	9.16189	6.78752
H758Q	c.2274C>A	5.59739	5.59739	S813R	c.2437A>C	9.13967	9.13967
H765N	c.2293C>A	5.59739	5.59739	R923S	c.2769A>T	9.13967	9.13967
H765Q	c.2295C>A	5.59739	5.59739	P660L	c.1979C>T	9.12382	9.12382
N659S	c.1976A>G	5.54454	5.54454	A842D	c.2525C>A	9.0983	9.0983
E627D	c.1881G>C	5.54454	6.45619	A846D	c.2537C>A	9.0983	9.0983
K566N	c.1698G>T	5.49433	5.49433	D885A	c.2654A>C	9.0983	9.0983
A624V	c.1871C>T	5.37913	5.37913	D892V	c.2675A>T	9.0983	9.0983
T899S	c.2696C>G	5.35211	5.35211	D892A	c.2675A>C	9.0983	9.0983
T564N	c.1691C>A	5.2958	5.2958	D922A	c.2765A>C	9.0983	9.0983
T564S	c.1691C>G	5.2958	5.2958	D1000V	c.2999A>T	9.0983	9.0983
S622T	c.1865G>C	5.2958	5.2958	D1000A	c.2999A>C	9.0983	9.0983
T707N	c.2120C>A	5.2958	5.2958	A663D	c.1988C>A	9.0983	8.18665
T707S	c.2120C>G	5.2958	5.2958	Y542D	c.1624T>G	9.07732	9.07732
N735T	c.2204A>C	5.2958	5.2958	Y596D	c.1786T>G	9.07732	9.98897
N756T	c.2267A>C	5.2958	5.2958	Y844D	c.2530T>G	9.07732	9.98897
T760S	c.2279C>G	5.2958	6.20745	L573H	c.1718T>A	9.06254	9.06254
T388K	c.1163C>A	5.16359	1.36012	Y628S	c.1883A>C	9.03735	9.03735
C762S	c.2285G>C	5.14185	5.14185	H527L	c.1580A>T	8.78722	8.78722
D732V	c.2195A>T	4.99475	4.99475	L856H	c.2567T>A	8.78722	8.78722
G561E	c.1682G>A	4.96652	4.96652	H896L	c.2687A>T	8.78722	8.78722
C762W	c.2286C>G	4.8642	4.8642	H1002L	c.3005A>T	8.78722	8.78722
C563S	c.1687T>A	4.81788	4.81788	H417P	c.1250A>C	8.75005	8.75005
C387S	c.1160G>C	4.77157	4.77157	P254H	c.761C>A	8.75005	7.8384
I763T	c.2288T>C	4.60258	4.60258	H289P	c.866A>C	8.75005	7.8384
T564I	c.1691C>T	4.60258	8.21257	Y542N	c.1624T>A	8.71338	8.71338
T707I	c.2120C>T	4.60258	8.21257	Y844N	c.2530T>A	8.71338	8.71338
K759N	c.2277G>T	4.58268	4.58268	Y542C	c.1625A>G	8.71338	9.62503
C387W	c.1161C>G	4.49392	7.19226	D591H	c.1771G>C	8.69166	8.69166
T899N	c.2696C>A	4.44046	4.44046	H664D	c.1990C>G	8.69166	8.69166
T658A	c.1972A>G	4.42612	4.42612	D691H	c.2071G>C	8.69166	8.69166
N756I	c.2267A>T	4.4091	7.30092	D717H	c.2149G>C	8.69166	8.69166
C563F	c.1688G>T	4.34675	4.34675	D747H	c.2239G>C	8.69166	8.69166
T388R	c.1163C>G	4.25194	5.16359	D926H	c.2776G>C	8.69166	8.69166
C762G	c.2284T>G	4.21692	0.413444	D996H	c.2986G>C	8.69166	8.69166
D732G	c.2195A>G	4.11118	4.11118	V729F	c.2185G>T	8.68636	8.68636
T899P	c.2695A>C	4.06725	4.06725	V752F	c.2254G>T	8.68636	8.68636
K566E	c.1696A>G	3.87305	2.96139	Y184S	c.551A>C	8.66707	6.2927
H656Y	c.1966C>T	3.87305	2.96139	Q1001H	c.3003G>T	8.65212	8.65212
C387Y	c.1160G>A	3.63217	3.63217	Q592H	c.1776A>T	8.65212	7.74047
A624T	c.1870G>A	3.51447	3.51447	H693P	c.2078A>C	8.54762	8.54762
A624S	c.1870G>T	3.51447	3.51447	H788P	c.2363A>C	8.54762	8.54762
K566R	c.1697A>G	3.50911	3.50911	H852P	c.2555A>C	8.54762	8.54762
N756S	c.2267A>G	3.50911	3.50911	P789H	c.2366C>A	8.54762	7.63597
L757I	c.2269C>A	3.50911	3.50911	P1009H	c.3026C>A	8.54762	7.63597
L757V	c.2269C>G	3.50911	3.50911	S812Y	c.2435C>A	8.46464	8.46464
A734G	c.2201C>G	3.50911	2.59746	S953Y	c.2858C>A	8.46464	8.46464
D732N	c.2194G>A	3.01771	2.10606	S552Y	c.1655C>A	8.46464	5.57282
K566Q	c.1696A>C	2.96139	2.96139	L599H	c.1796T>A	8.44827	8.44827
N735D	c.2203A>G	2.96139	2.96139	S878C	c.2633C>G	8.39007	8.39007
N756D	c.2266A>G	2.96139	2.96139	D190H	c.568G>C	8.32138	8.32138
H758Y	c.2272C>T	2.96139	2.96139	H72D	c.214C>G	8.32138	2.7578
K759Q	c.2275A>C	2.96139	2.96139	F581I	c.1741T>A	8.28818	8.28818
K759E	c.2275A>G	2.96139	2.96139	F581L	c.1741T>C	8.28818	8.28818
H765Y	c.2293C>T	2.96139	2.96139	L638F	c.1914A>T	8.28818	8.28818
K566N	c.1698G>C	2.79599	2.79599	H685R	c.2054A>G	8.28818	8.28818
C563G	c.1687T>G	2.78781	2.78781	L686F	c.2056C>T	8.28818	8.28818
N735H	c.2203A>C	2.70557	2.70557	H723R	c.2168A>G	8.28818	8.28818
N756H	c.2266A>C	2.70557	6.50904	H780R	c.2339A>G	8.28818	8.28818
T703S	c.2107A>T	2.65377	2.65377	L781F	c.2341C>T	8.28818	8.28818
D732E	c.2196C>A	2.65377	2.65377	F924L	c.2770T>C	8.28818	8.28818
T899S	c.2695A>T	2.65377	2.65377	I935F	c.2803A>T	8.28818	8.28818
G561A	c.1682G>C	2.59746	2.59746	I634F	c.1900A>T	8.28818	5.58984
S562T	c.1684T>A	2.59746	2.59746	F924I	c.2770T>A	8.28818	5.58984
T564S	c.1690A>T	2.59746	2.59746	V238F	c.712G>T	8.28141	8.28141
S622N	c.1865G>A	2.59746	2.59746	F493V	c.1477T>G	8.28141	8.28141
T707S	c.2119A>T	2.59746	2.59746	F313V	c.937T>G	8.28141	4.42268
K759R	c.2276A>G	2.59746	2.59746	K876I	c.2627A>T	8.2649	6.80219
I763L	c.2287A>C	2.59746	2.59746	H555P	c.1664A>C	8.25024	5.87587
I763V	c.2287A>G	2.59746	2.59746	L603P	c.1808T>C	8.21217	8.21217
I763M	c.2289T>G	2.59746	2.59746	L631P	c.1892T>C	8.21217	8.21217
N735S	c.2204A>G	2.59746	3.50911	L686P	c.2057T>C	8.21217	8.21217
T760S	c.2278A>T	2.59746	3.50911	L781P	c.2342T>C	8.21217	8.21217
C762S	c.2284T>A	2.44351	2.44351	L831P	c.2492T>C	8.21217	8.21217
C387S	c.1159T>A	2.07323	2.07323	L890P	c.2669T>C	8.21217	8.21217
K759N	c.2277G>C	1.88434	1.88434	L950P	c.2849T>C	8.21217	8.21217
T760I	c.2279C>T	1.71076	4.4091	L546P	c.1637T>C	8.21217	6.45206
N756K	c.2268T>A	1.69086	1.69086	A629D	c.1886C>A	8.18665	8.18665
C387F	c.1160G>T	1.6021	1.6021	A738D	c.2213C>A	8.18665	8.18665
A734V	c.2201C>T	1.5204	1.5204	A887D	c.2660C>A	8.18665	8.18665
S622G	c.1864A>G	1.47904	1.47904	A927D	c.2780C>A	8.18665	8.18665
T564A	c.1690A>G	1.47904	-2.32443	A834D	c.2501C>A	8.18665	9.0983
Y166H	c.496T>C	1.1284	1.1284	P101H	c.302C>A	8.17734	8.17734
Y169H	c.505T>C	1.1284	1.1284	H376P	c.1127A>C	8.17734	7.26569
T899I	c.2696C>T	0.85542	3.55376	Q592P	c.1775A>C	8.1708	8.1708
T899A	c.2695A>G	0.623702	0.623702	T611P	c.1831A>C	8.1708	8.1708
S562A	c.1684T>G	0.567387	0.567387	P660T	c.1978C>A	8.1708	8.1708
A734S	c.2200G>T	0.567387	0.567387	P660Q	c.1979C>A	8.1708	8.1708
F761Y	c.2282T>A	0.567387	0.567387	P745S	c.2233C>T	8.1708	8.1708
T707A	c.2119A>G	0.567387	1.47904	Q1001P	c.3002A>C	8.1708	8.1708
A734T	c.2200G>A	0.567387	1.47904	P660S	c.1978C>T	8.1708	7.25915
T760A	c.2278A>G	0.567387	1.47904	P575T	c.1723C>A	8.1708	5.79643
C387G	c.1159T>G	0.0431643	0.0431643	P575S	c.1723C>T	8.1708	5.79643
T388S	c.1162A>T	-0.147192	-0.147192	D682H	c.2044G>C	8.11895	8.11895
H754Y	c.2260C>T	-0.785763	-0.785763	H1002D	c.3004C>G	8.11895	8.11895
N735K	c.2205C>A	-1.00748	1.69086	H527D	c.1579C>G	8.11895	7.2073
Y166F	c.497A>T	-1.26561	-1.26561	V790F	c.2368G>T	8.07898	8.07898
Y169F	c.506A>T	-1.26561	-1.26561	V947F	c.2839G>T	8.07898	8.07898
T388A	c.1162A>G	-1.26561	-5.06908	V1012F	c.3034G>T	8.07898	8.07898
T703A	c.2107A>G	-3.17977	-3.17977	F1017V	c.3049T>G	8.07898	8.07898
				F857V	c.2569T>G	8.07898	10.4533
				L392H	c.1175T>A	8.07799	8.98965
				G830R	c.2488G>C	8.02125	7.1096
				F68V	c.202T>G	7.98403	7.98403
				Q233H	c.699G>T	7.93936	7.93936
				S814F	c.2441C>T	7.91893	7.91893
				S878F	c.2633C>T	7.91893	7.91893
				C608W	c.1824T>G	7.91893	7.00728
				C925W	c.2775T>G	7.91893	7.00728
				C959W	c.2877T>G	7.91893	5.22059
				F980S	c.2939T>C	7.91893	4.97185
				H585L	c.1754A>T	7.87556	7.87556
				H955L	c.2864A>T	7.87556	7.87556
				H866L	c.2597A>T	7.87556	8.78722
				H218P	c.653A>C	7.8384	4.89132
				P874A	c.2620C>G	7.82651	7.82651
				P949A	c.2845C>G	7.82651	7.82651
				P783A	c.2347C>G	7.82651	6.91485
				A821P	c.2461G>C	7.82651	6.91485
				A879P	c.2635G>C	7.82651	6.91485
				A936P	c.2806G>C	7.82651	6.91485
				P979A	c.2935C>G	7.82651	4.87943
				A860P	c.2578G>C	7.82651	4.02303
				Y403S	c.1208A>C	7.81862	6.90697
				C1005S	c.3014G>C	7.81736	4.01389
				C1007S	c.3020G>C	7.81736	4.01389
				F987V	c.2959T>G	7.78159	7.16733
				D606H	c.1816G>C	7.78001	7.78001
				D937H	c.2809G>C	7.78001	7.78001
				Y143S	c.428A>C	7.75188	7.75188
				Q625H	c.1875G>T	7.74047	7.74047
				P817H	c.2450C>A	7.69123	7.69123
				R861S	c.2583A>T	7.67695	7.67695
				C959R	c.2875T>C	7.67695	7.67695
				C608R	c.1822T>C	7.67695	6.7653
				S930R	c.2788A>C	7.67695	6.7653
				N841I	c.2522A>T	7.65731	7.65731
				N843I	c.2528A>T	7.65731	4.95897
				A905P	c.2713G>C	7.65601	7.65601
				H645P	c.1934A>C	7.63597	7.63597
				P801H	c.2402C>A	7.63597	7.63597
				H725P	c.2174A>C	7.63597	8.54762
				D591Y	c.1771G>T	7.6146	7.6146
				D606Y	c.1816G>T	7.6146	7.6146
				D691Y	c.2071G>T	7.6146	7.6146
				D717Y	c.2149G>T	7.6146	7.6146
				D747Y	c.2239G>T	7.6146	7.6146
				D926Y	c.2776G>T	7.6146	7.6146
				Y998D	c.2992T>G	7.6146	7.6146
				Y730S	c.2189A>C	7.6093	7.6093
				F530C	c.1589T>G	7.59496	3.79149
				W162C	c.486G>T	7.54865	7.54865
				C608S	c.1823G>C	7.47842	7.47842
				C925S	c.2774G>C	7.47842	7.47842
				C959S	c.2876G>C	7.47842	7.47842
				C719S	c.2156G>C	7.47842	9.85279
				Q233P	c.698A>C	7.45804	7.45804
				T234P	c.700A>C	7.45804	6.54639
				P660R	c.1979C>G	7.45769	6.54603
				P575R	c.1724C>G	7.45769	4.17166
				P171A	c.511C>G	7.45623	7.45623
				P232A	c.694C>G	7.45623	7.45623
				P310A	c.928C>G	7.45623	3.65275
				R347T	c.1040G>C	7.38492	7.38492
				R347S	c.1041G>C	7.38492	6.47327
				R971S	c.2913A>T	7.37956	7.37956
				F530L	c.1588T>C	7.37653	7.37653
				I818F	c.2452A>T	7.37653	7.37653
				L890F	c.2668C>T	7.37653	7.37653
				I931F	c.2791A>T	7.37653	7.37653
				L831F	c.2491C>T	7.37653	8.28818
				F530I	c.1588T>A	7.37653	4.67819
				I815F	c.2443A>T	7.37653	4.67819
				W965C	c.2895G>T	7.34622	7.34622
				F587S	c.1760T>C	7.34622	4.0602
				S552F	c.1655C>T	7.34622	3.54275
				S956F	c.2867C>T	7.34622	3.54275
				H335P	c.1004A>C	7.26569	7.26569
				P350H	c.1049C>A	7.26569	7.26569
				D871H	c.2611G>C	7.26361	7.26361
				Q625P	c.1874A>C	7.25915	7.25915
				T633P	c.1897A>C	7.25915	7.25915
				P745T	c.2233C>A	7.25915	7.25915
				S819P	c.2455T>C	7.25915	7.25915
				T835P	c.2503A>C	7.25915	7.25915
				P912A	c.2734C>G	7.2538	7.2538
				P977A	c.2929C>G	7.2538	7.2538
				Y628C	c.1883A>G	7.25066	7.25066
				C959Y	c.2876G>A	7.25066	7.25066
				Y998N	c.2992T>A	7.25066	7.25066
				C719Y	c.2156G>A	7.25066	8.71338
				C608Y	c.1823G>A	7.25066	6.33901
				W820G	c.2458T>G	7.25066	6.33901
				D190Y	c.568G>T	7.24432	7.24432
				H404L	c.1211A>T	7.22954	7.22954
				V616F	c.1846G>T	7.22364	7.22364
				H585D	c.1753C>G	7.2073	7.2073
				H866D	c.2596C>G	7.2073	7.2073
				H955D	c.2863C>G	7.2073	7.2073
				H896D	c.2686C>G	7.2073	8.11895
				D995H	c.2983G>C	7.2073	8.11895
				D550H	c.1648G>C	7.2073	4.31548
				S406Y	c.1217C>A	7.20435	9.57872
				R873G	c.2617C>G	7.18785	8.0995
				F524V	c.1570T>G	7.16733	7.16733
				F618V	c.1852T>G	7.16733	7.16733
				V1004F	c.3010G>T	7.16733	7.16733
				F711V	c.2131T>G	7.16733	9.5417
				F518V	c.1552T>G	7.16733	8.07898
				G827R	c.2479G>C	7.1096	4.41126
				S806R	c.2416A>C	7.10424	6.19259
				C1005R	c.3013T>C	7.10424	3.30077
				C1007R	c.3019T>C	7.10424	3.30077
				S901P	c.2701T>C	7.08866	7.08866
				G906W	c.2716G>T	7.08017	9.45454
				D682Y	c.2044G>T	7.04189	7.04189
				D995Y	c.2983G>T	7.04189	6.13024
				Y613D	c.1837T>G	7.04189	3.23842
				D751Y	c.2251G>T	7.04189	3.23842
				H534L	c.1601A>T	7.02711	4.65274
				L650H	c.1949T>A	7.02023	7.02023
				V540G	c.1619T>G	7.01563	4.64126
				F600S	c.1799T>C	7.00728	7.00728
				F748S	c.2243T>C	7.00728	7.00728
				F784S	c.2351T>C	7.00728	7.00728
				F875S	c.2624T>C	7.00728	7.00728
				W820C	c.2460G>T	7.00728	7.91893
				S516Y	c.1547C>A	7.00192	7.00192
				Y533S	c.1598A>C	7.00192	7.00192
				Y678S	c.2033A>C	7.00192	7.00192
				Y863S	c.2588A>C	7.00192	7.00192
				Y1013S	c.3038A>C	7.00192	7.00192
				S1015Y	c.3044C>A	7.00192	7.00192
				S1018Y	c.3053C>A	7.00192	9.37629
				S1024Y	c.3071C>A	7.00192	9.37629
				S1025Y	c.3074C>A	7.00192	9.37629
				Y893S	c.2678A>C	7.00192	6.09027
				G595V	c.1784G>T	6.98904	6.98904
				H231P	c.692A>C	6.92321	6.92321
				A582P	c.1744G>C	6.91485	6.91485
				A632P	c.1894G>C	6.91485	6.91485
				A688P	c.2062G>C	6.91485	6.91485
				A636P	c.1906G>C	6.91485	7.82651
				A883P	c.2647G>C	6.91485	7.82651
				A919P	c.2755G>C	6.91485	7.82651
				S552C	c.1655C>G	6.90571	6.90571
				S706C	c.2117C>G	6.90571	6.90571
				S812C	c.2435C>G	6.90571	6.90571
				S953C	c.2858C>G	6.90571	6.90571
				S956C	c.2867C>G	6.90571	6.90571
				Y271S	c.812A>C	6.89654	4.52217
				W162L	c.485G>T	6.88039	6.88039
				N183Y	c.547A>T	6.88039	6.88039
				G408W	c.1222G>T	6.88039	5.12028
				Y184C	c.551A>G	6.88039	4.50602
				K876N	c.2628A>T	6.80401	4.42964
				R217S	c.651A>T	6.79724	4.76181
				F325V	c.973T>G	6.79705	6.79705
				F440V	c.1318T>G	6.79705	6.79705
				P672H	c.2015C>A	6.78063	6.78063
				C925R	c.2773T>C	6.7653	6.7653
				C719R	c.2155T>C	6.7653	9.13967
				L590P	c.1769T>C	6.74945	6.74945
				P874L	c.2621C>T	6.74945	6.74945
				P949L	c.2846C>T	6.74945	6.74945
				P783L	c.2348C>T	6.74945	5.8378
				P979L	c.2936C>T	6.74945	2.89072
				I818N	c.2453T>A	6.74566	6.74566
				I818S	c.2453T>G	6.74566	6.74566
				I931N	c.2792T>A	6.74566	6.74566
				I931S	c.2792T>G	6.74566	6.74566
				I935N	c.2804T>A	6.74566	6.74566
				I935S	c.2804T>G	6.74566	6.74566
				I634N	c.1901T>A	6.74566	4.95897
				I634S	c.1901T>G	6.74566	4.04732
				I815N	c.2444T>A	6.74566	4.04732
				I815S	c.2444T>G	6.74566	4.04732
				G859V	c.2576G>T	6.7403	6.7403
				G667V	c.2000G>T	6.7403	5.82865
				D591V	c.1772A>T	6.72394	6.72394
				D591A	c.1772A>C	6.72394	6.72394
				D606V	c.1817A>T	6.72394	6.72394
				A688D	c.2063C>A	6.72394	6.72394
				D691V	c.2072A>T	6.72394	6.72394
				D691A	c.2072A>C	6.72394	6.72394
				D717V	c.2150A>T	6.72394	6.72394
				D717A	c.2150A>C	6.72394	6.72394
				D747V	c.2240A>T	6.72394	6.72394
				D747A	c.2240A>C	6.72394	6.72394
				D926V	c.2777A>T	6.72394	6.72394
				D926A	c.2777A>C	6.72394	6.72394
				A936D	c.2807C>A	6.72394	6.72394
				D937V	c.2810A>T	6.72394	6.72394
				D937A	c.2810A>C	6.72394	6.72394
				D996V	c.2987A>T	6.72394	6.72394
				D606A	c.1817A>C	6.72394	5.81228
				A821D	c.2462C>A	6.72394	5.81228
				Y628D	c.1882T>G	6.70295	6.70295
				D937Y	c.2809G>T	6.70295	6.70295
				D996Y	c.2986G>T	6.70295	6.70295
				F581C	c.1742T>G	6.68331	6.68331
				F924C	c.2771T>G	6.68331	6.68331
				Y704N	c.2110T>A	6.67795	6.67795
				Y969N	c.2905T>A	6.67795	6.67795
				C1005Y	c.3014G>A	6.67795	6.67795
				C1007Y	c.3020G>A	6.67795	6.67795
				N680Y	c.2038A>T	6.67795	5.7663
				Y704C	c.2111A>G	6.67795	5.7663
				G749W	c.2245G>T	6.67795	5.7663
				W965G	c.2893T>G	6.67795	5.7663
				Y969C	c.2906A>G	6.67795	5.7663
				Y613N	c.1837T>A	6.67795	2.87448
				G733W	c.2197G>T	6.67795	2.87448
				F400S	c.1199T>C	6.637	6.637
				S174Y	c.521C>A	6.63164	5.71999
				H289L	c.866A>T	6.61528	6.61528
				H218L	c.653A>T	6.61528	3.6682
				P745R	c.2234C>G	6.54603	6.54603
				A207P	c.619G>C	6.54457	6.54457
				A208P	c.622G>C	6.54457	6.54457
				A209P	c.625G>C	6.54457	6.54457
				A211P	c.631G>C	6.54457	6.54457
				A242P	c.724G>C	6.54457	6.54457
				A303P	c.907G>C	6.54457	6.54457
				A391P	c.1171G>C	6.54457	6.54457
				A394P	c.1180G>C	6.54457	6.54457
				A397P	c.1189G>C	6.54457	6.54457
				A401P	c.1201G>C	6.54457	6.54457
				A458P	c.1372G>C	6.54457	6.54457
				A413P	c.1237G>C	6.54457	7.45623
				L573F	c.1717C>T	6.52808	6.52808
				L573P	c.1718T>C	6.45206	6.45206
				T835K	c.2504C>A	6.44133	6.44133
				T835R	c.2504C>G	6.44133	6.44133
				K888T	c.2663A>C	6.44133	6.44133
				R923T	c.2768G>C	6.44133	6.44133
				R923S	c.2769A>C	6.44133	6.44133
				T611K	c.1832C>A	6.44133	7.35298
				T611R	c.1832C>G	6.44133	7.35298
				F895S	c.2684T>C	6.43457	6.43457
				S953F	c.2858C>T	6.43457	7.34622
				V540D	c.1619T>A	6.42655	4.05218
				H788L	c.2363A>T	6.41285	6.41285
				H852L	c.2555A>T	6.41285	6.41285
				H693L	c.2078A>T	6.41285	5.50119
				H725L	c.2174A>T	6.41285	5.50119
				T537P	c.1609A>C	6.4107	6.4107
				S570P	c.1708T>C	6.4107	4.03633
				V886G	c.2657T>G	6.40136	3.70302
				A661E	c.1982C>A	6.39997	6.39997
				M689K	c.2066T>A	6.39997	6.39997
				M689R	c.2066T>G	6.39997	6.39997
				K888M	c.2663A>T	6.39997	6.39997
				R923I	c.2768G>T	6.39997	6.39997
				E934V	c.2801A>T	6.39997	6.39997
				E934A	c.2801A>C	6.39997	6.39997
				M665R	c.1994T>G	6.39997	5.48831
				P575A	c.1723C>G	6.3974	4.02303
				R177S	c.531G>T	6.39502	7.30667
				S180R	c.538A>C	6.39502	7.30667
				L84P	c.251T>C	6.37917	5.46752
				P171L	c.512C>T	6.37917	2.5757
				H534D	c.1600C>G	6.35885	3.98448
				D190V	c.569A>T	6.35366	6.35366
				D190A	c.569A>C	6.35366	6.35366
				A391D	c.1172C>A	6.35366	6.35366
				A413D	c.1238C>A	6.35366	6.35366
				P559A	c.1675C>G	6.34214	6.34214
				P586A	c.1756C>G	6.34214	6.34214
				P589A	c.1765C>G	6.34214	6.34214
				P620A	c.1858C>G	6.34214	6.34214
				P705A	c.2113C>G	6.34214	6.34214
				P764A	c.2290C>G	6.34214	6.34214
				P770A	c.2308C>G	6.34214	6.34214
				P774A	c.2320C>G	6.34214	6.34214
				P786A	c.2356C>G	6.34214	6.34214
				P898A	c.2692C>G	6.34214	6.34214
				P903A	c.2707C>G	6.34214	6.34214
				P954A	c.2860C>G	6.34214	6.34214
				A808P	c.2422G>C	6.34214	7.2538
				Y628N	c.1882T>A	6.33901	6.33901
				C925Y	c.2774G>A	6.33901	6.33901
				W820L	c.2459G>T	6.33901	7.25066
				Y184D	c.550T>G	6.33267	3.9583
				Y143D	c.427T>G	6.32913	6.32913
				V554F	c.1660G>T	6.31888	6.31888
				V648F	c.1942G>T	6.31199	7.22364
				Q528H	c.1584G>T	6.27775	6.27775
				Q597H	c.1791A>T	6.27775	6.27775
				Q598H	c.1794G>T	6.27775	6.27775
				Q640H	c.1920G>T	6.27775	6.27775
				Q724H	c.2172A>T	6.27775	6.27775
				Q933H	c.2799A>T	6.27775	6.27775
				R889S	c.2667G>T	6.24785	6.24785
				S662R	c.1984A>C	6.24785	10.0513
				R541W	c.1621C>T	6.1988	6.1988
				R520S	c.1560A>T	6.19259	6.19259
				R646S	c.1938A>T	6.19259	6.19259
				D871Y	c.2611G>T	6.18655	6.18655
				D892Y	c.2674G>T	6.1855	6.1855
				L525P	c.1574T>C	6.17674	6.17674
				P620L	c.1859C>T	6.17674	6.17674
				P770L	c.2309C>T	6.17674	6.17674
				L856P	c.2567T>C	6.17674	6.17674
				P589L	c.1766C>T	6.17674	5.26509
				P786L	c.2357C>T	6.17674	5.26509
				D550A	c.1649A>C	6.15123	6.15123
				D682V	c.2045A>T	6.15123	6.15123
				D682A	c.2045A>C	6.15123	6.15123
				A808D	c.2423C>A	6.15123	6.15123
				D995A	c.2984A>C	6.15123	6.15123
				D995V	c.2984A>T	6.15123	5.23957
				Y969D	c.2905T>G	6.13024	6.13024
				L553H	c.1658T>A	6.11546	6.11546
				H555L	c.1664A>T	6.11546	3.74109
				Y853S	c.2558A>C	6.09027	6.09027
				S970Y	c.2909C>A	6.09027	6.09027
				H126P	c.377A>C	6.0783	6.0783
				H411P	c.1232A>C	6.0783	6.0783
				A975P	c.2923G>C	6.0664	6.91485
				C649S	c.1946G>C	6.05037	3.676
				M689T	c.2066T>C	6.03603	6.03603
				G830C	c.2488G>T	6.03603	6.03603
				Q1001L	c.3002A>T	6.03603	6.03603
				V237G	c.710T>G	6.03108	6.03108
				G142V	c.425G>T	6.02754	5.11589
				W162G	c.484T>G	5.96873	5.96873
				Y184N	c.550T>A	5.96873	3.59436
				Y143N	c.427T>A	5.96519	5.96519
				H685N	c.2053C>A	5.95378	5.95378
				H685Q	c.2055C>A	5.95378	5.95378
				H723N	c.2167C>A	5.95378	5.95378
				H780N	c.2338C>A	5.95378	5.95378
				N843H	c.2527A>C	5.95378	5.95378
				Q1001H	c.3003G>C	5.95378	5.95378
				H723Q	c.2169C>A	5.95378	8.65212
				H780Q	c.2340C>A	5.95378	8.65212
				Q592H	c.1776A>C	5.95378	5.04213
				N737H	c.2209A>C	5.95378	5.04213
				N841H	c.2521A>C	5.95378	5.04213
				D77H	c.229G>C	5.94701	5.94701
				D93H	c.277G>C	5.94701	5.94701
				H289D	c.865C>G	5.94701	5.94701
				H417D	c.1249C>G	5.94701	5.94701
				D485H	c.1453G>C	5.94701	5.94701
				D487H	c.1459G>C	5.94701	5.94701
				D79H	c.235G>C	5.94701	5.03536
				H218D	c.652C>G	5.94701	2.99993
				V226F	c.676G>T	5.94171	5.94171
				L599F	c.1795C>T	5.91381	5.91381
				H664R	c.1991A>G	5.91381	5.91381
				F784I	c.2350T>A	5.91381	5.91381
				F784L	c.2350T>C	5.91381	5.91381
				I823F	c.2467A>T	5.91381	5.58984
				I576F	c.1726A>T	5.91381	3.21547
				I722F	c.2164A>T	5.91381	3.21547
				F748I	c.2242T>A	5.91381	3.21547
				I715F	c.2143A>T	5.91381	2.30382
				F748L	c.2242T>C	5.91381	2.30382
				F980I	c.2938T>A	5.91381	-3.53508
				F980L	c.2938T>C	5.91381	-3.53508
				Q185H	c.555G>T	5.90747	5.90747
				G827V	c.2480G>T	5.88391	3.18557
				L599P	c.1796T>C	5.8378	5.8378
				L721P	c.2162T>C	5.8378	5.8378
				L921P	c.2762T>C	5.8378	5.8378
				G612V	c.1835G>T	5.82865	5.82865
				G768V	c.2303G>T	5.82865	5.82865
				G769V	c.2306G>T	5.82865	5.82865
				G811V	c.2432G>T	5.82865	5.82865
				G941V	c.2822G>T	5.82865	5.82865
				V805G	c.2414T>G	5.82865	3.45428
				G709V	c.2126G>T	5.82865	3.13031
				Y730C	c.2189A>G	5.82262	5.82262
				N737Y	c.2209A>T	5.82156	5.82156
				A632D	c.1895C>A	5.81228	5.81228
				D996A	c.2987A>C	5.81228	5.81228
				A883D	c.2648C>A	5.81228	6.72394
				P109H	c.326C>A	5.80297	5.80297
				H432P	c.1295A>C	5.80297	5.80297
				Q528P	c.1583A>C	5.79643	5.79643
				P783S	c.2347C>T	5.79643	5.79643
				S814P	c.2440T>C	5.79643	5.79643
				P874T	c.2620C>A	5.79643	5.79643
				P874S	c.2620C>T	5.79643	5.79643
				P783T	c.2347C>A	5.79643	4.88478
				P979T	c.2935C>A	5.79643	2.84936
				Y613C	c.1838A>G	5.7663	5.7663
				G679W	c.2035G>T	5.7663	5.7663
				N948Y	c.2842A>T	5.7663	5.7663
				W965L	c.2894G>T	5.7663	5.7663
				N621Y	c.1861A>T	5.7663	6.67795
				G773W	c.2317G>T	5.7663	6.67795
				H645D	c.1933C>G	5.74458	5.74458
				D676H	c.2026G>C	5.74458	5.74458
				H852D	c.2554C>G	5.74458	5.74458
				D966H	c.2896G>C	5.74458	5.74458
				D614H	c.1840G>C	5.74458	4.83293
				H725D	c.2173C>G	5.74458	4.83293
				D944H	c.2830G>C	5.74458	4.83293
				Q371H	c.1113G>T	5.73698	5.73698
				T234K	c.701C>A	5.72856	5.72856
				T234R	c.701C>G	5.72856	5.72856
				S200Y	c.599C>A	5.71999	5.71999
				H527Q	c.1581T>A	5.70504	4.79339
				Q739H	c.2217G>T	5.70504	1.90157
				L182H	c.545T>A	5.70363	5.70363
				L284H	c.851T>A	5.70363	5.70363
				H417L	c.1250A>T	5.70363	5.70363
				L427H	c.1280T>A	5.70363	5.70363
				R541P	c.1622G>C	5.69758	5.69758
				E204V	c.611A>T	5.6872	5.6872
				E204A	c.611A>C	5.6872	5.6872
				E572D	c.1716A>T	5.65219	5.65219
				S662T	c.1985G>C	5.65219	5.65219
				N737T	c.2210A>C	5.65219	5.65219
				S813T	c.2438G>C	5.65219	5.65219
				N841T	c.2522A>C	5.65219	5.65219
				D885E	c.2655T>A	5.65219	5.65219
				D892E	c.2676T>A	5.65219	5.65219
				E934D	c.2802A>T	5.65219	5.65219
				D1000E	c.3000T>A	5.65219	5.65219
				G830A	c.2489G>C	5.65219	4.74054
				A846G	c.2537C>G	5.65219	4.74054
				I634M	c.1902C>G	5.65219	2.95385
				I935M	c.2805C>G	5.65219	2.95385
				H404D	c.1210C>G	5.64962	2.7578
				C449S	c.1346G>C	5.64542	5.64542
				P272A	c.814C>G	5.62938	5.62938
				F269V	c.805T>G	5.59923	6.51088
				L638F	c.1914A>C	5.58984	5.58984
				F924L	c.2772C>A	5.58984	5.58984
				W988C	c.2964G>T	5.58612	4.67447
				R932W	c.2794A>T	5.58453	7.9589
				F868S	c.2603T>C	5.57923	5.57923
				C649W	c.1947T>G	5.57923	0.506525
				Y704S	c.2111A>C	5.57282	9.37629
				S956Y	c.2867C>A	5.57282	9.37629
				L181F	c.543A>T	5.54353	5.54353
				L392F	c.1174C>T	5.54353	5.54353
				L393F	c.1179A>T	5.54353	5.54353
				I191F	c.571A>T	5.54353	2.84519
				H645L	c.1934A>T	5.50119	6.41285
				N538Y	c.1612A>T	5.49056	5.49056
				L603R	c.1808T>G	5.48831	5.48831
				L631R	c.1892T>G	5.48831	5.48831
				M665K	c.1994T>A	5.48831	5.48831
				L686R	c.2057T>G	5.48831	5.48831
				M736K	c.2207T>A	5.48831	5.48831
				M736R	c.2207T>G	5.48831	5.48831
				L781R	c.2342T>G	5.48831	5.48831
				M825K	c.2474T>A	5.48831	5.48831
				M825R	c.2474T>G	5.48831	5.48831
				M826R	c.2477T>G	5.48831	5.48831
				L831R	c.2492T>G	5.48831	5.48831
				L890R	c.2669T>G	5.48831	5.48831
				M928K	c.2783T>A	5.48831	5.48831
				M928R	c.2783T>G	5.48831	5.48831
				L950R	c.2849T>G	5.48831	5.48831
				A974E	c.2921C>A	5.48831	5.48831
				M826K	c.2477T>A	5.48831	6.39997
				L546R	c.1637T>G	5.48831	3.72821
				A807E	c.2420C>A	5.48477	3.1104
				Y403D	c.1207T>G	5.48422	1.68075
				L178P	c.533T>C	5.46752	5.46752
				L409P	c.1226T>C	5.46752	5.46752
				L392P	c.1175T>C	5.46752	6.37917
				H555D	c.1663C>G	5.44719	3.07282
				S970C	c.2909C>G	5.44299	5.44299
				S1015C	c.3044C>G	5.44299	5.44299
				S1018C	c.3053C>G	5.44299	7.81736
				S1024C	c.3071C>G	5.44299	7.81736
				S1025C	c.3074C>G	5.44299	7.81736
				S516C	c.1547C>G	5.44299	1.63952
				A208D	c.623C>A	5.442	5.442
				V237D	c.710T>A	5.442	5.442
				A242D	c.725C>A	5.442	5.442
				A303D	c.908C>A	5.442	5.442
				A397D	c.1190C>A	5.442	5.442
				D203A	c.608A>C	5.43846	4.52681
				P171T	c.511C>A	5.42616	5.42616
				P171S	c.511C>T	5.42616	5.42616
				Q175P	c.524A>C	5.42616	5.42616
				T192P	c.574A>C	5.42616	5.42616
				T206P	c.616A>C	5.42616	5.42616
				T240P	c.718A>C	5.42616	5.42616
				P310T	c.928C>A	5.42616	5.42616
				D203Y	c.607G>T	5.41748	6.32913
				F976V	c.2926T>G	5.40723	5.40723
				D280H	c.838G>C	5.3743	5.3743
				D316H	c.946G>C	5.3743	5.3743
				D359H	c.1075G>C	5.3743	5.3743
				H376D	c.1126C>G	5.3743	5.3743
				D478H	c.1432G>C	5.3743	5.3743
				D380H	c.1138G>C	5.3743	2.99993
				I377F	c.1129A>T	5.37304	4.46139
				Q891H	c.2673G>T	5.3661	8.65212
				Q594H	c.1782G>T	5.3661	6.27775
				S569R	c.1705A>C	5.34414	5.34414
				I558F	c.1672A>T	5.3411	5.3411
				L856F	c.2566C>T	5.3411	5.3411
				F895I	c.2683T>A	5.3411	5.3411
				F895L	c.2683T>C	5.3411	5.3411
				H896R	c.2687A>G	5.3411	5.3411
				I991F	c.2971A>T	5.3411	5.3411
				H1002R	c.3005A>G	5.3411	5.3411
				H527R	c.1580A>G	5.3411	4.42945
				F587L	c.1759T>C	5.3411	2.05508
				C649R	c.1945T>C	5.33725	2.96288
				V100F	c.298G>T	5.33433	5.33433
				V481F	c.1441G>T	5.33433	5.33433
				V502F	c.1504G>T	5.33433	5.33433
				V264F	c.790G>T	5.33433	3.56734
				F468V	c.1402T>G	5.33433	3.56734
				Q233L	c.698A>T	5.32326	5.32326
				G595R	c.1783G>A	5.32291	5.32291
				G830D	c.2489G>A	5.32291	5.32291
				R889G	c.2665A>G	5.32291	5.32291
				G999E	c.2996G>A	5.32291	5.32291
				G630E	c.1889G>A	5.32291	4.41126
				E572G	c.1715A>G	5.32291	1.51944
				G626R	c.1876G>A	5.32291	5.32291
				S180C	c.538A>T	5.32145	5.32145
				P745L	c.2234C>T	5.32035	5.32035
				P575L	c.1724C>T	5.32035	2.94598
				D871V	c.2612A>T	5.29589	5.29589
				D871A	c.2612A>C	5.29589	5.29589
				D885V	c.2654A>T	5.29483	5.29483
				D922V	c.2765A>T	5.29483	5.29483
				I715N	c.2144T>A	5.28294	2.5846
				I715S	c.2144T>G	5.28294	2.5846
				S930I	c.2789G>T	5.28294	2.5846
				Y730D	c.2188T>G	5.2749	5.2749
				P559L	c.1676C>T	5.26509	5.26509
				L560P	c.1679T>C	5.26509	5.26509
				P586L	c.1757C>T	5.26509	5.26509
				P705L	c.2114C>T	5.26509	5.26509
				P764L	c.2291C>T	5.26509	5.26509
				P774L	c.2321C>T	5.26509	5.26509
				P898L	c.2693C>T	5.26509	5.26509
				P903L	c.2708C>T	5.26509	5.26509
				P954L	c.2861C>T	5.26509	5.26509
				P977L	c.2930C>T	5.26509	5.26509
				L755P	c.2264T>C	5.26509	6.17674
				P912L	c.2735C>T	5.26509	6.17674
				Q371P	c.1112A>C	5.25567	5.25567
				S962Y	c.2885C>A	5.24182	5.24182
				Q233H	c.699G>C	5.24102	5.24102
				V805D	c.2414T>A	5.23957	2.8652
				S654P	c.1960T>C	5.22372	5.22372
				S953P	c.2857T>C	5.22372	5.22372
				P977T	c.2929C>A	5.22372	5.22372
				P977S	c.2929C>T	5.22372	5.22372
				P977Q	c.2930C>A	5.22372	5.22372
				P589T	c.1765C>A	5.22372	4.31207
				P620T	c.1858C>A	5.22372	4.31207
				P705Q	c.2114C>A	5.22372	4.31207
				S552P	c.1654T>C	5.22372	1.42025
				S812P	c.2434T>C	5.22372	1.42025
				F748C	c.2243T>G	5.22059	5.22059
				C925F	c.2774G>T	5.22059	5.22059
				C959F	c.2876G>T	5.22059	5.22059
				C719W	c.2157C>G	5.22059	9.38165
				C719F	c.2156G>T	5.22059	7.59496
				F600C	c.1799T>G	5.22059	4.30894
				C608F	c.1823G>T	5.22059	4.30894
				F784C	c.2351T>G	5.22059	4.30894
				F980C	c.2939T>G	5.22059	-1.52996
				H72L	c.215A>T	5.18617	3.42607
				K876Q	c.2626A>C	5.18273	2.80836
				K876E	c.2626A>G	5.18273	2.80836
				C305W	c.915T>G	5.17428	2.47595
				H335L	c.1004A>T	5.13091	5.13091
				L370H	c.1109T>A	5.13091	6.04257
				H376L	c.1127A>T	5.13091	6.04257
				Q592L	c.1775A>T	5.12438	5.12438
				L631Q	c.1892T>A	5.12438	5.12438
				M665T	c.1994T>C	5.12438	5.12438
				M736T	c.2207T>C	5.12438	5.12438
				M825T	c.2474T>C	5.12438	5.12438
				M826T	c.2477T>C	5.12438	5.12438
				M928T	c.2783T>C	5.12438	5.12438
				L950Q	c.2849T>A	5.12438	5.12438
				L546Q	c.1637T>A	5.12438	3.36427
				N155Y	c.463A>T	5.12028	5.12028
				Y403N	c.1207T>A	5.12028	5.12028
				Y403C	c.1208A>G	5.12028	1.31681
				C1005S	c.3013T>A	5.11902	1.31555
				C1007S	c.3019T>A	5.11902	1.31555
				Y271C	c.812A>G	5.10985	2.73548
				P817R	c.2450C>G	5.08332	5.08332
				R848P	c.2543G>C	5.08332	5.08332
				P874R	c.2621C>G	5.08332	5.08332
				P949R	c.2846C>G	5.08332	5.08332
				P783R	c.2348C>G	5.08332	4.17166
				P979R	c.2936C>G	5.08332	2.13624
				A102P	c.304G>C	5.08186	5.08186
				P254A	c.760C>G	5.08186	5.08186
				A288P	c.862G>C	5.08186	5.08186
				G612R	c.1834G>C	5.07417	5.07417
				G941R	c.2821G>C	5.07417	5.07417
				Y143C	c.428A>G	5.05354	5.05354
				R378W	c.1132C>T	5.04376	5.04376
				Q625H	c.1875G>C	5.04213	5.04213
				D488H	c.1462G>C	5.03536	5.03536
				W965R	c.2893T>A	5.01182	5.01182
				R993W	c.2977C>T	5.01182	5.01182
				F875L	c.2623T>C	5.00216	5.00216
				F600L	c.1798T>C	5.00216	5.91381
				F600I	c.1798T>A	5.00216	3.21547
				F875I	c.2623T>A	5.00216	2.30382
				I929F	c.2785A>T	5.00216	2.30382
				Q175H	c.525G>T	4.99582	5.90747
				L525H	c.1574T>A	4.98374	4.98374
				K605T	c.1814A>C	4.97861	4.97861
				K687T	c.2060A>C	4.97861	4.97861
				K779T	c.2336A>C	4.97861	4.97861
				K829T	c.2486A>C	4.97861	4.97861
				R861T	c.2582G>C	4.97861	4.97861
				R861S	c.2583A>C	4.97861	4.97861
				K877T	c.2630A>C	4.97861	4.97861
				K832T	c.2495A>C	4.97861	4.06696
				K918T	c.2753A>C	4.97861	4.06696
				S930R	c.2790C>A	4.97861	4.06696
				K641T	c.1922A>C	4.97861	2.03153
				V729G	c.2186T>G	4.97331	4.97331
				V752G	c.2255T>G	4.97331	4.97331
				S516F	c.1547C>T	4.97185	4.97185
				F518S	c.1553T>C	4.97185	4.97185
				F618S	c.1853T>C	4.97185	4.97185
				W810C	c.2430G>T	4.97185	4.97185
				S1015F	c.3044C>T	4.97185	4.97185
				F1017S	c.3050T>C	4.97185	4.97185
				F857S	c.2570T>C	4.97185	7.34622
				S1018F	c.3053C>T	4.97185	7.34622
				S1024F	c.3071C>T	4.97185	7.34622
				S1025F	c.3074C>T	4.97185	7.34622
				L638S	c.1913T>C	4.95897	4.95897
				E204D	c.612G>T	4.93943	4.93943
				R287S	c.861A>T	4.9323	4.9323
				C449R	c.1345T>C	4.9323	4.9323
				R457S	c.1371A>T	4.9323	4.02065
				R60S	c.178C>A	4.9323	3.1722
				R60C	c.178C>T	4.9323	3.1722
				N568Y	c.1702A>T	4.91785	4.91785
				N183I	c.548A>T	4.91266	2.21432
				Y730N	c.2188T>A	4.91096	4.91096
				C649Y	c.1946G>A	4.91096	2.53659
				P115H	c.344C>A	4.89132	4.89132
				P228H	c.683C>A	4.89132	4.89132
				H436P	c.1307A>C	4.89132	4.89132
				Q597P	c.1790A>C	4.88478	4.88478
				Q598P	c.1793A>C	4.88478	4.88478
				Q724P	c.2171A>C	4.88478	4.88478
				S878P	c.2632T>C	4.88478	4.88478
				Q933P	c.2798A>C	4.88478	4.88478
				P949T	c.2845C>A	4.88478	4.88478
				P949S	c.2845C>T	4.88478	4.88478
				Q891P	c.2672A>C	4.88478	8.1708
				Q594P	c.1781A>C	4.88478	5.79643
				Q640P	c.1919A>C	4.88478	5.79643
				P979S	c.2935C>T	4.88478	2.84936
				A666P	c.1996G>C	4.87943	4.87943
				P945A	c.2833C>G	4.87943	4.87943
				P968A	c.2902C>G	4.87943	4.87943
				A992P	c.2974G>C	4.87943	4.87943
				P1008A	c.3022C>G	4.87943	4.87943
				P1009A	c.3025C>G	4.87943	4.87943
				P1016A	c.3046C>G	4.87943	4.87943
				A1023P	c.3067G>C	4.87943	7.2538
				P789A	c.2365C>G	4.87943	3.96777
				P983A	c.2947C>G	4.87943	3.96777
				F68S	c.203T>C	4.8769	4.8769
				D77Y	c.229G>T	4.86995	4.86995
				D79Y	c.235G>T	4.86995	4.86995
				D93Y	c.277G>T	4.86995	4.86995
				D485Y	c.1453G>T	4.86995	4.86995
				D487Y	c.1459G>T	4.86995	4.86995
				H126L	c.377A>T	4.85518	4.85518
				L61H	c.182T>A	4.85518	1.9081
				H411L	c.1232A>T	4.85518	1.0517
				W162C	c.486G>C	4.85031	4.85031
				Q671H	c.2013G>T	4.8497	4.8497
				Q728H	c.2184G>T	4.8497	4.8497
				H693D	c.2077C>G	4.83293	5.74458
				H788D	c.2362C>G	4.83293	5.74458
				K876R	c.2627A>G	4.81879	2.44442
				H866Q	c.2598T>A	4.79339	4.79339
				H231L	c.692A>T	4.78843	4.78843
				C608S	c.1822T>A	4.78008	4.78008
				C925S	c.2773T>A	4.78008	4.78008
				S930C	c.2788A>T	4.78008	4.78008
				C959S	c.2875T>A	4.78008	4.78008
				C719S	c.2155T>A	4.78008	7.15445
				A298P	c.892G>C	4.77404	4.77404
				I377S	c.1130T>G	4.74217	3.83052
				A629G	c.1886C>G	4.74054	4.74054
				T633N	c.1898C>A	4.74054	4.74054
				T633S	c.1898C>G	4.74054	4.74054
				A663G	c.1988C>G	4.74054	4.74054
				A738G	c.2213C>G	4.74054	4.74054
				A834G	c.2501C>G	4.74054	4.74054
				A842G	c.2525C>G	4.74054	4.74054
				N843T	c.2528A>C	4.74054	4.74054
				A887G	c.2660C>G	4.74054	4.74054
				A927G	c.2780C>G	4.74054	4.74054
				I815M	c.2445C>G	4.74054	2.95385
				A838G	c.2513C>G	4.74054	2.0422
				I931M	c.2793C>G	4.74054	2.0422
				C215S	c.644G>C	4.73377	4.73377
				C305S	c.914G>C	4.73377	4.73377
				S522R	c.1564A>C	4.72987	4.72987
				R858S	c.2574A>T	4.72987	4.72987
				R942S	c.2824C>A	4.72987	4.72987
				R1022S	c.3066G>T	4.72987	7.10424
				P232R	c.695C>G	4.71304	4.71304
				R241P	c.722G>C	4.71304	4.71304
				N680I	c.2039A>T	4.71023	4.71023
				N708I	c.2123A>T	4.71023	4.71023
				N621I	c.1862A>T	4.71023	1.10024
				R971T	c.2912G>C	4.68123	4.68123
				R971S	c.2913A>C	4.68123	4.68123
				F530L	c.1590C>A	4.67819	4.67819
				F987S	c.2960T>C	4.67447	4.0602
				W820R	c.2458T>A	4.67288	4.67288
				D676Y	c.2026G>T	4.66752	4.66752
				Y863D	c.2587T>G	4.66752	4.66752
				Y893D	c.2677T>G	4.66752	4.66752
				Y1013D	c.3037T>G	4.66752	4.66752
				D614Y	c.1840G>T	4.66752	3.75587
				Y678D	c.2032T>G	4.66752	0.86405
				W965C	c.2895G>C	4.64788	4.64788
				C1007W	c.3021C>G	4.64788	4.64788
				C1005W	c.3015C>G	4.64788	6.43457
				F587C	c.1760T>G	4.64788	2.27351
				C1005F	c.3014G>T	4.64788	0.844412
				C1007F	c.3020G>T	4.64788	0.844412
				V346G	c.1037T>G	4.64661	7.02098
				L908H	c.2723T>A	4.64586	7.02023
				V960G	c.2879T>G	4.64126	4.64126
				E536V	c.1607A>T	4.63986	4.63986
				R541L	c.1622G>T	4.63986	4.63986
				E920V	c.2759A>T	4.63986	4.63986
				E920A	c.2759A>C	4.63986	4.63986
				R971I	c.2912G>T	4.63986	4.63986
				E536A	c.1607A>C	4.63986	3.72821
				R71S	c.213A>T	4.63491	5.54657
				F400I	c.1198T>A	4.63188	4.63188
				F400L	c.1198T>C	4.63188	4.63188
				I412F	c.1234A>T	4.63188	3.78343
				H72R	c.215A>G	4.63188	2.87178
				I104F	c.310A>T	4.63188	2.84519
				L95F	c.283C>T	4.63188	1.93354
				I402F	c.1204A>T	4.63188	0.470825
				V690G	c.2069T>G	4.61467	4.61467
				V973G	c.2918T>G	4.61467	4.61467
				G828V	c.2483G>T	4.61467	7.31301
				S174F	c.521C>T	4.60157	3.68992
				S814C	c.2441C>G	4.5866	8.39007
				G456V	c.1367G>T	4.56836	4.56836
				G494V	c.1481G>T	4.56836	4.56836
				Y271D	c.811T>G	4.56214	2.18777
				P272L	c.815C>T	4.55232	4.55232
				R378P	c.1133G>C	4.54255	4.54255
				C743S	c.2228G>C	4.53134	4.53134
				D203V	c.608A>T	4.52681	4.52681
				Q185P	c.554A>C	4.5145	4.5145
				T186P	c.556A>C	4.5145	5.42616
				P310S	c.928C>T	4.5145	5.42616
				P770R	c.2309C>G	4.51061	4.51061
				P774R	c.2321C>G	4.51061	4.51061
				P977R	c.2930C>G	4.51061	4.51061
				R993P	c.2978G>C	4.51061	4.51061
				P589R	c.1766C>G	4.51061	3.59895
				A199P	c.595G>C	4.50915	4.50915
				A336P	c.1006G>C	4.50915	4.50915
				A382P	c.1144G>C	4.50915	4.50915
				A389P	c.1165G>C	4.50915	4.50915
				L421W	c.1262T>G	4.50602	4.50602
				C449Y	c.1346G>A	4.50602	4.50602
				W491L	c.1472G>T	4.50602	4.50602
				N395Y	c.1183A>T	4.50602	6.88039
				C305Y	c.914G>A	4.50602	3.59436
				L423W	c.1268T>G	4.50602	3.59436
				N219Y	c.655A>T	4.50602	1.55894
				I651F	c.1951A>T	4.48577	4.48577
				F868L	c.2602T>C	4.48577	4.48577
				F224V	c.670T>G	4.47899	4.47899
				F465V	c.1393T>G	4.47899	5.33433
				H335D	c.1003C>G	4.46265	4.46265
				D441H	c.1321G>C	4.46265	5.3743
				R347G	c.1039A>G	4.4432	4.4432
				K381T	c.1142A>C	4.43784	4.43784
				H585R	c.1754A>G	4.42945	4.42945
				H866R	c.2597A>G	4.42945	4.42945
				H955R	c.2864A>G	4.42945	4.42945
				F587I	c.1759T>A	4.42945	2.05508
				F259V	c.775T>G	4.42268	4.42268
				F281V	c.841T>G	4.42268	4.42268
				F439V	c.1315T>G	4.42268	4.42268
				L567P	c.1700T>C	4.41664	3.50498
				G595E	c.1784G>A	4.41126	4.41126
				G630R	c.1888G>A	4.41126	4.41126
				D885G	c.2654A>G	4.41126	4.41126
				D892G	c.2675A>G	4.41126	4.41126
				D922G	c.2765A>G	4.41126	4.41126
				R923G	c.2767A>G	4.41126	4.41126
				E934G	c.2801A>G	4.41126	4.41126
				G999R	c.2995G>A	4.41126	4.41126
				D1000G	c.2999A>G	4.41126	4.41126
				L650P	c.1949T>C	4.40975	4.40975
				L697P	c.2090T>C	4.40975	4.40975
				S571Y	c.1712C>A	4.38543	4.38543
				V729D	c.2186T>A	4.38424	4.38424
				V752D	c.2255T>A	4.38424	4.38424
				I823N	c.2468T>A	4.37129	4.04732
				I823S	c.2468T>G	4.37129	4.04732
				I576N	c.1727T>A	4.37129	1.67295
				I576S	c.1727T>G	4.37129	1.67295
				I722N	c.2165T>A	4.37129	1.67295
				I722S	c.2165T>G	4.37129	1.67295
				I929N	c.2786T>A	4.37129	1.67295
				I929S	c.2786T>G	4.37129	1.67295
				Q728P	c.2183A>C	4.36839	4.36839
				P652T	c.1954C>A	4.36839	3.45673
				P652S	c.1954C>T	4.36839	3.45673
				Q671P	c.2012A>C	4.36839	3.45673
				V1012G	c.3035T>G	4.36593	4.36593
				G803V	c.2408G>T	4.36593	0.755941
				R324S	c.972A>T	4.35959	4.35959
				R352S	c.1056G>T	4.35959	4.35959
				R379S	c.1137A>T	4.35959	4.35959
				S384R	c.1150A>C	4.35959	4.35959
				T372P	c.1114A>C	4.34401	5.25567
				S963Y	c.2888C>A	4.33017	4.33017
				D751H	c.2251G>C	4.31548	4.31548
				P559T	c.1675C>A	4.31207	4.31207
				P559S	c.1675C>T	4.31207	4.31207
				P559Q	c.1676C>A	4.31207	4.31207
				P586S	c.1756C>T	4.31207	4.31207
				P589S	c.1765C>T	4.31207	4.31207
				P620S	c.1858C>T	4.31207	4.31207
				P620Q	c.1859C>A	4.31207	4.31207
				P705T	c.2113C>A	4.31207	4.31207
				P705S	c.2113C>T	4.31207	4.31207
				Q739P	c.2216A>C	4.31207	4.31207
				P764T	c.2290C>A	4.31207	4.31207
				P764S	c.2290C>T	4.31207	4.31207
				P770T	c.2308C>A	4.31207	4.31207
				P770S	c.2308C>T	4.31207	4.31207
				P774S	c.2320C>T	4.31207	4.31207
				P786T	c.2356C>A	4.31207	4.31207
				P786S	c.2356C>T	4.31207	4.31207
				P898T	c.2692C>A	4.31207	4.31207
				P898S	c.2692C>T	4.31207	4.31207
				P903T	c.2707C>A	4.31207	4.31207
				P903S	c.2707C>T	4.31207	4.31207
				P912T	c.2734C>A	4.31207	4.31207
				P912S	c.2734C>T	4.31207	4.31207
				P954T	c.2860C>A	4.31207	4.31207
				P954S	c.2860C>T	4.31207	4.31207
				P586T	c.1756C>A	4.31207	5.22372
				P774T	c.2320C>A	4.31207	5.22372
				P954Q	c.2861C>A	4.31207	5.22372
				W820S	c.2459G>C	4.30894	4.30894
				F875C	c.2624T>G	4.30894	4.30894
				W820C	c.2460G>C	4.30894	5.22059
				N531Y	c.1591A>T	4.30359	4.30359
				Y533N	c.1597T>A	4.30359	4.30359
				Y533C	c.1598A>G	4.30359	4.30359
				N583Y	c.1747A>T	4.30359	4.30359
				W810G	c.2428T>G	4.30359	4.30359
				Y853N	c.2557T>A	4.30359	4.30359
				Y863N	c.2587T>A	4.30359	4.30359
				Y863C	c.2588A>G	4.30359	4.30359
				Y1013N	c.3037T>A	4.30359	4.30359
				Y1013C	c.3038A>G	4.30359	4.30359
				N714Y	c.2140A>T	4.30359	3.39193
				Y893N	c.2677T>A	4.30359	3.39193
				Y678N	c.2032T>A	4.30359	0.500112
				Y678C	c.2033A>G	4.30359	0.500112
				W162R	c.484T>A	4.3026	4.3026
				D280Y	c.838G>T	4.29724	3.38559
				D380Y	c.1138G>T	4.29724	1.92287
				L368H	c.1103T>A	4.27558	4.27558
				W491C	c.1473G>T	4.26263	4.26263
				F493S	c.1478T>C	4.26263	4.26263
				F313S	c.938T>C	4.26263	2.2272
				S662C	c.1984A>T	4.26263	4.26263
				S813C	c.2437A>T	4.26263	4.26263
				C230W	c.690T>G	4.25909	1.56075
				Y331S	c.992A>C	4.25727	6.2927
				Y244S	c.731A>C	4.25727	3.34562
				S498Y	c.1493C>A	4.25727	3.34562
				G405V	c.1214G>T	4.24439	4.27098
				G408V	c.1223G>T	4.24439	2.48429
				S806C	c.2416A>T	4.20737	4.20737
				Y271N	c.811T>A	4.1982	1.82383
				H126D	c.376C>G	4.18691	4.18691
				H411D	c.1231C>G	4.18691	4.18691
				A127P	c.379G>C	4.1702	4.1702
				A236P	c.706G>C	4.1702	4.1702
				A398P	c.1192G>C	4.1702	4.1702
				A459P	c.1375G>C	4.1702	5.08186
				G667R	c.1999G>C	4.16252	4.16252
				G768R	c.2302G>C	4.16252	4.16252
				G769R	c.2305G>C	4.16252	4.16252
				G811R	c.2431G>C	4.16252	4.16252
				G859R	c.2575G>C	4.16252	5.07417
				G709R	c.2125G>C	4.16252	1.46418
				S200C	c.599C>G	4.16106	4.16106
				H404Q	c.1212T>A	4.14737	3.23572
				H231D	c.691C>G	4.12016	4.12016
				K876N	c.2628A>C	4.10567	1.7313
				R217T	c.650G>C	4.0989	2.06347
				R217S	c.651A>C	4.0989	2.06347
				K824T	c.2471A>C	4.06696	4.06696
				K847T	c.2540A>C	4.06696	4.06696
				K951T	c.2852A>C	4.06696	4.06696
				S970F	c.2909C>T	4.0602	4.0602
				F711S	c.2132T>C	4.0602	6.43457
				F524S	c.1571T>C	4.0602	4.97185
				V346E	c.1037T>A	4.05754	6.43191
				V960D	c.2879T>A	4.05218	4.05218
				I818T	c.2453T>C	4.04732	4.04732
				I839T	c.2516T>C	4.04732	4.04732
				I931T	c.2792T>C	4.04732	4.04732
				I935T	c.2804T>C	4.04732	4.04732
				I634T	c.1901T>C	4.04732	6.74566
				I815T	c.2444T>C	4.04732	6.74566
				P63H	c.188C>A	4.04287	4.04287
				H65P	c.194A>C	4.04287	3.13122
				G726V	c.2177G>T	4.04196	4.04196
				G733V	c.2198G>T	4.04196	4.04196
				G766V	c.2297G>T	4.04196	4.04196
				G657V	c.1970G>T	4.04196	3.13031
				G749V	c.2246G>T	4.04196	3.13031
				G773V	c.2318G>T	4.04196	0.23849
				S571P	c.1711T>C	4.03633	4.03633
				T958P	c.2872A>C	4.03633	0.23286
				N737K	c.2211T>A	4.02742	4.02742
				N841K	c.2523T>A	4.02742	4.02742
				K888N	c.2664G>T	4.02742	4.93907
				E580A	c.1739A>C	4.0256	4.0256
				L590R	c.1769T>G	4.0256	4.0256
				E604V	c.1811A>T	4.0256	4.0256
				E604A	c.1811A>C	4.0256	4.0256
				K605M	c.1814A>T	4.0256	4.0256
				E609V	c.1826A>T	4.0256	4.0256
				V690E	c.2069T>A	4.0256	4.0256
				E797A	c.2390A>C	4.0256	4.0256
				K824M	c.2471A>T	4.0256	4.0256
				K832I	c.2495A>T	4.0256	4.0256
				E836V	c.2507A>T	4.0256	4.0256
				R848L	c.2543G>T	4.0256	4.0256
				A860E	c.2579C>A	4.0256	4.0256
				K877M	c.2630A>T	4.0256	4.0256
				K918M	c.2753A>T	4.0256	4.0256
				A919E	c.2756C>A	4.0256	4.0256
				E939V	c.2816A>T	4.0256	4.0256
				E939A	c.2816A>C	4.0256	4.0256
				K951M	c.2852A>T	4.0256	4.0256
				M952K	c.2855T>A	4.0256	4.0256
				M952R	c.2855T>G	4.0256	4.0256
				V973E	c.2918T>A	4.0256	4.0256
				E609A	c.1826A>C	4.0256	3.11394
				E836A	c.2507A>C	4.0256	3.11394
				K641I	c.1922A>T	4.0256	1.07852
				V981E	c.2942T>A	4.0256	-2.72496
				P672A	c.2014C>G	4.02409	4.02409
				P817A	c.2449C>G	4.02303	4.02303
				C215R	c.643T>C	4.02065	4.02065
				C305R	c.913T>C	4.02065	4.02065
				R81S	c.243G>T	4.02065	4.9323
				C230R	c.688T>C	4.01711	0.213633
				P254L	c.761C>T	4.0048	4.0048
				L284P	c.851T>C	4.0048	4.0048
				L427P	c.1280T>C	4.0048	4.0048
				I412N	c.1235T>A	4.00101	2.24091
				I412S	c.1235T>G	4.00101	2.24091
				I104N	c.311T>A	4.00101	1.30267
				I104S	c.311T>G	4.00101	1.30267
				I191N	c.572T>A	4.00101	1.30267
				I191S	c.572T>G	4.00101	1.30267
				I402N	c.1205T>A	4.00101	-1.0717
				I402S	c.1205T>G	4.00101	-1.0717
				D917H	c.2749G>C	3.98448	3.07282
				D77V	c.230A>T	3.97929	3.97929
				D79V	c.236A>T	3.97929	3.97929
				D79A	c.236A>C	3.97929	3.97929
				D93V	c.278A>T	3.97929	3.97929
				D93A	c.278A>C	3.97929	3.97929
				A102D	c.305C>A	3.97929	3.97929
				A127D	c.380C>A	3.97929	3.97929
				A459D	c.1376C>A	3.97929	3.97929
				D485V	c.1454A>T	3.97929	3.97929
				D485A	c.1454A>C	3.97929	3.97929
				D487V	c.1460A>T	3.97929	3.97929
				D487A	c.1460A>C	3.97929	3.97929
				A288D	c.863C>A	3.97929	3.06763
				D488A	c.1463A>C	3.97929	3.06763
				P523A	c.1567C>G	3.96777	3.96777
				A593P	c.1777G>C	3.96777	3.96777
				P801A	c.2401C>G	3.96777	3.96777
				P809A	c.2425C>G	3.96777	4.87943
				D488Y	c.1462G>T	3.9583	3.9583
				L122H	c.365T>A	3.94352	3.94352
				W162S	c.485G>C	3.93866	3.93866
				F400C	c.1199T>G	3.93866	4.85031
				N132Y	c.394A>T	3.93331	3.93331
				N198Y	c.592A>T	3.93331	3.93331
				E920D	c.2760G>T	3.89209	3.89209
				E536D	c.1608A>T	3.89209	2.98044
				R854S	c.2562A>T	3.87453	3.87453
				E882V	c.2645A>T	3.85511	3.85511
				E882A	c.2645A>C	3.85511	3.85511
				S662I	c.1985G>T	3.85384	3.85384
				N737I	c.2210A>T	3.85384	3.85384
				S813I	c.2438G>T	3.85384	3.85384
				I377N	c.1130T>A	3.83052	3.83052
				C230S	c.689G>C	3.81857	4.73022
				C743R	c.2227T>C	3.81822	3.81822
				R744S	c.2230C>A	3.81822	3.81822
				R744C	c.2230C>T	3.81822	3.81822
				R946S	c.2838G>T	3.81822	3.81822
				P945L	c.2834C>T	3.80237	3.80237
				P968L	c.2903C>T	3.80237	3.80237
				P1008L	c.3023C>T	3.80237	3.80237
				P1009L	c.3026C>T	3.80237	3.80237
				P1016L	c.3047C>T	3.80237	3.80237
				P523L	c.1568C>T	3.80237	2.89072
				P789L	c.2366C>T	3.80237	2.89072
				P801L	c.2402C>T	3.80237	2.89072
				P983L	c.2948C>T	3.80237	2.89072
				P310R	c.929C>G	3.80138	3.80138
				P171R	c.512C>G	3.80138	4.71304
				I558N	c.1673T>A	3.79858	3.79858
				I558S	c.1673T>G	3.79858	3.79858
				N948I	c.2843A>T	3.79858	3.79858
				I991S	c.2972T>G	3.79858	3.79858
				I991N	c.2972T>A	3.79858	4.71023
				F868C	c.2603T>G	3.79255	3.79255
				F68L	c.202T>C	3.78343	2.87178
				H404R	c.1211A>G	3.78343	2.87178
				F68I	c.202T>A	3.78343	0.173439
				D614V	c.1841A>T	3.77686	3.77686
				D676V	c.2027A>T	3.77686	3.77686
				D676A	c.2027A>C	3.77686	3.77686
				V790D	c.2369T>A	3.77686	3.77686
				D944V	c.2831A>T	3.77686	3.77686
				D944A	c.2831A>C	3.77686	3.77686
				V947D	c.2840T>A	3.77686	3.77686
				A992D	c.2975C>A	3.77686	3.77686
				V1012D	c.3035T>A	3.77686	3.77686
				Y853D	c.2557T>G	3.75587	3.75587
				D944Y	c.2830G>T	3.75587	3.75587
				D966Y	c.2896G>T	3.75587	3.75587
				Y533D	c.1597T>G	3.75587	4.66752
				F895C	c.2684T>G	3.73623	3.73623
				W965S	c.2894G>C	3.73623	3.73623
				L573R	c.1718T>G	3.72821	3.72821
				V718G	c.2153T>G	3.70302	3.70302
				G746V	c.2237G>T	3.70302	3.70302
				V884G	c.2651T>G	3.70302	3.70302
				G862V	c.2585G>T	3.70302	6.40136
				V529G	c.1586T>G	3.70302	6.07739
				V981G	c.2942T>G	3.70302	1.66759
				R177T	c.530G>C	3.69668	3.69668
				T192K	c.575C>A	3.69668	3.69668
				T192R	c.575C>G	3.69668	3.69668
				R177S	c.531G>C	3.69668	4.60833
				S200F	c.599C>T	3.68992	3.68992
				F325S	c.974T>C	3.68992	3.68992
				F440S	c.1319T>C	3.68992	4.60157
				S962C	c.2885C>G	3.68289	3.68289
				A298D	c.893C>A	3.67147	3.67147
				L301H	c.902T>A	3.6682	3.6682
				H432L	c.1295A>T	3.6682	3.6682
				L57H	c.170T>A	3.6682	3.94352
				S160P	c.478T>C	3.66605	3.66605
				Q528L	c.1583A>T	3.66166	3.66166
				L590Q	c.1769T>A	3.66166	3.66166
				Q594L	c.1781A>T	3.66166	3.66166
				Q597L	c.1790A>T	3.66166	3.66166
				Q598L	c.1793A>T	3.66166	3.66166
				Q640L	c.1919A>T	3.66166	3.66166
				Q724L	c.2171A>T	3.66166	3.66166
				Q933L	c.2798A>T	3.66166	3.66166
				C608G	c.1822T>G	3.66166	2.75001
				Q891L	c.2672A>T	3.66166	2.23256
				V238G	c.713T>G	3.65671	3.65671
				G448V	c.1343G>T	3.65671	3.65671
				E210V	c.629A>T	3.65532	3.65532
				E210A	c.629A>C	3.65532	3.65532
				V173E	c.518T>A	3.65532	2.74366
				E172V	c.515A>T	3.65532	-0.148156
				E172A	c.515A>C	3.65532	-0.148156
				P652R	c.1955C>G	3.65527	2.74362
				D203H	c.607G>C	3.60271	3.60271
				P272T	c.814C>A	3.59931	4.51096
				P272S	c.814C>T	3.59931	4.51096
				P559R	c.1676C>G	3.59895	3.59895
				P586R	c.1757C>G	3.59895	3.59895
				P620R	c.1859C>G	3.59895	3.59895
				P705R	c.2114C>G	3.59895	3.59895
				P764R	c.2291C>G	3.59895	3.59895
				P786R	c.2357C>G	3.59895	3.59895
				P898R	c.2693C>G	3.59895	3.59895
				P903R	c.2708C>G	3.59895	3.59895
				P912R	c.2735C>G	3.59895	3.59895
				P954R	c.2861C>G	3.59895	3.59895
				P101A	c.301C>G	3.59749	3.59749
				P168A	c.502C>G	3.59749	3.59749
				P328A	c.982C>G	3.59749	3.59749
				P334A	c.1000C>G	3.59749	3.59749
				P350A	c.1048C>G	3.59749	3.59749
				L153W	c.458T>G	3.59436	3.59436
				C215Y	c.644G>A	3.59436	3.59436
				W491G	c.1471T>G	3.59436	3.59436
				H555R	c.1664A>G	3.581	0.294978
				Q528H	c.1584G>C	3.57941	3.57941
				Q597H	c.1791A>C	3.57941	3.57941
				Q598H	c.1794G>C	3.57941	3.57941
				Q640H	c.1920G>C	3.57941	3.57941
				H664N	c.1990C>A	3.57941	3.57941
				H664Q	c.1992C>A	3.57941	3.57941
				Q724H	c.2172A>C	3.57941	3.57941
				Q933H	c.2799A>C	3.57941	3.57941
				L650F	c.1948C>T	3.57411	3.57411
				I670F	c.2008A>T	3.57411	3.57411
				F868I	c.2602T>A	3.57411	3.57411
				I869F	c.2605A>T	3.57411	3.57411
				I775F	c.2323A>T	3.57411	0.875774
				F338V	c.1012T>G	3.56734	3.56734
				F339V	c.1015T>G	3.56734	3.56734
				V341F	c.1021G>T	3.56734	3.56734
				R889T	c.2666G>C	3.54951	3.54951
				R889S	c.2667G>C	3.54951	3.54951
				S706F	c.2117C>T	3.54275	3.54275
				S812F	c.2435C>T	3.54275	7.34622
				Q85H	c.255G>T	3.5331	3.5331
				Q213H	c.639A>T	3.5331	3.5331
				Q239H	c.717G>T	3.5331	3.5331
				H289Q	c.867T>A	3.5331	3.5331
				Q290H	c.870G>T	3.5331	3.5331
				H417Q	c.1251T>A	3.5331	3.5331
				Q460H	c.1380G>T	3.5331	3.5331
				G906V	c.2717G>T	3.53253	5.9069
				L553P	c.1658T>C	3.50498	4.41664
				R520T	c.1559G>C	3.49425	3.49425
				R520S	c.1560A>C	3.49425	3.49425
				R646T	c.1937G>C	3.49425	3.49425
				R646S	c.1938A>C	3.49425	3.49425
				R378L	c.1133G>T	3.48483	3.48483
				S535P	c.1603T>C	3.46362	3.46362
				S915P	c.2743T>C	3.46362	3.46362
				S753P	c.2257T>C	3.45673	3.45673
				T907P	c.2719A>C	3.45673	3.45673
				V790G	c.2369T>G	3.45428	3.45428
				V1004G	c.3011T>G	3.45428	3.45428
				V947G	c.2840T>G	3.45428	4.36593
				R154W	c.460C>T	3.45415	3.45415
				A655E	c.1964C>A	3.45289	3.45289
				L856R	c.2567T>G	3.45289	3.45289
				V864E	c.2591T>A	3.45289	3.45289
				E911V	c.2732A>T	3.45289	3.45289
				R993L	c.2978G>T	3.45289	3.45289
				V904E	c.2711T>A	3.45289	2.54123
				L525R	c.1574T>G	3.45289	-0.350586
				M565K	c.1694T>A	3.45289	-0.350586
				L755R	c.2264T>G	3.45289	-0.350586
				M772K	c.2315T>A	3.45289	-0.350586
				E911A	c.2732A>C	3.45289	-0.350586
				A897P	c.2689G>C	3.45032	3.45032
				A655P	c.1963G>C	3.45032	7.2538
				L870W	c.2609T>G	3.44825	2.53659
				R373S	c.1119A>T	3.44794	3.44794
				Y998C	c.2993A>G	3.44719	7.25066
				L370P	c.1109T>C	3.43209	3.43209
				P350L	c.1049C>T	3.43209	2.52044
				D280V	c.839A>T	3.40658	3.40658
				D300V	c.899A>T	3.40658	3.40658
				D359V	c.1076A>T	3.40658	3.40658
				D359A	c.1076A>C	3.40658	3.40658
				D316A	c.947A>C	3.40658	2.49492
				D380V	c.1139A>T	3.40658	1.03221
				D380A	c.1139A>C	3.40658	0.120554
				C743Y	c.2228G>A	3.39193	3.39193
				Y853C	c.2558A>G	3.39193	3.39193
				N880Y	c.2638A>T	3.39193	3.39193
				Y893C	c.2678A>G	3.39193	3.39193
				N696Y	c.2086A>T	3.39193	4.30359
				D316Y	c.946G>T	3.38559	3.38559
				D441Y	c.1321G>T	3.38559	3.38559
				D478Y	c.1432G>T	3.38559	3.38559
				S569C	c.1705A>T	3.35892	2.44726
				C649S	c.1945T>A	3.35203	0.977659
				Y144S	c.431A>C	3.34562	3.34562
				S322Y	c.965C>A	3.34562	0.453802
				V173G	c.518T>G	3.33274	3.33274
				Q1020H	c.3060G>T	3.33067	5.70504
				A419P	c.1255G>C	3.32175	3.32175
				E572Q	c.1714G>C	3.31779	3.31779
				Q625R	c.1874A>G	3.31779	3.31779
				H685Y	c.2053C>T	3.31779	3.31779
				H723Y	c.2167C>T	3.31779	3.31779
				H780Y	c.2338C>T	3.31779	3.31779
				Y822H	c.2464T>C	3.31779	3.31779
				N843D	c.2527A>G	3.31779	3.31779
				D885N	c.2653G>A	3.31779	3.31779
				K888Q	c.2662A>C	3.31779	3.31779
				K888E	c.2662A>G	3.31779	3.31779
				D922N	c.2764G>A	3.31779	3.31779
				E934Q	c.2800G>C	3.31779	3.31779
				D1000N	c.2998G>A	3.31779	3.31779
				Q1001K	c.3001C>A	3.31779	3.31779
				Q1001E	c.3001C>G	3.31779	3.31779
				Q1001R	c.3002A>G	3.31779	3.31779
				Y637H	c.1909T>C	3.31779	0.94342
				L84Q	c.251T>A	3.29138	3.29138
				Q175L	c.524A>T	3.29138	3.29138
				E604D	c.1812G>T	3.27782	3.27782
				D606E	c.1818T>A	3.27782	3.27782
				E609D	c.1827G>T	3.27782	3.27782
				E797D	c.2391A>T	3.27782	3.27782
				E836D	c.2508A>T	3.27782	3.27782
				D926E	c.2778T>A	3.27782	3.27782
				S930T	c.2789G>C	3.27782	3.27782
				E939D	c.2817G>T	3.27782	3.27782
				A936G	c.2807C>G	3.27782	2.36617
				I576M	c.1728C>G	3.27782	0.579482
				I715M	c.2145C>G	3.27782	0.579482
				D717E	c.2151T>A	3.27782	0.579482
				I997M	c.2991C>G	3.27782	0.579482
				A582G	c.1745C>G	3.27782	-0.33217
				Y704D	c.2110T>G	3.23842	3.23842
				D550Y	c.1648G>T	3.23842	6.13024
				Q270H	c.810G>T	3.22529	4.13694
				K545T	c.1634A>C	3.21851	3.21851
				T961K	c.2882C>A	3.21851	3.21851
				T961R	c.2882C>G	3.21851	3.21851
				S962F	c.2885C>T	3.21175	3.21175
				N183H	c.547A>C	3.20913	3.20913
				Q185H	c.555G>C	3.20913	3.20913
				H72N	c.214C>A	3.20913	1.44903
				T537I	c.1610C>T	3.19887	3.19887
				G626V	c.1877G>T	3.18557	3.18557
				G630V	c.1889G>T	3.18557	3.18557
				G999V	c.2996G>T	3.18557	3.18557
				I92F	c.274A>T	3.16916	3.16916
				I128F	c.382A>T	3.16916	3.16916
				L182F	c.544C>T	3.16916	3.16916
				L284F	c.850C>T	3.16916	3.16916
				H289R	c.866A>G	3.16916	3.16916
				L421F	c.1263G>T	3.16916	3.16916
				L423F	c.1269G>T	3.16916	3.16916
				L427F	c.1279C>T	3.16916	3.16916
				L489F	c.1467A>T	3.16916	3.16916
				F493I	c.1477T>A	3.16916	3.16916
				H417R	c.1250A>G	3.16916	2.25751
				R60H	c.179G>A	3.16916	1.40906
				I492F	c.1474A>T	3.16916	0.470825
				H218R	c.653A>G	3.16916	0.222084
				F313L	c.937T>C	3.16916	0.222084
				I96F	c.286A>T	3.16916	-0.440828
				I121F	c.361A>T	3.16916	-0.440828
				F313I	c.937T>A	3.16916	-0.689569
				N155I	c.464A>T	3.15256	0.454221
				M348K	c.1043T>A	3.14588	4.05754
				M348R	c.1043T>G	3.14588	4.05754
				G679V	c.2036G>T	3.13031	3.13031
				V710G	c.2129T>G	3.13031	3.13031
				G727V	c.2180G>T	3.13031	3.13031
				V740G	c.2219T>G	3.13031	3.13031
				G741V	c.2222G>T	3.13031	3.13031
				G767V	c.2300G>T	3.13031	3.13031
				V864G	c.2591T>G	3.13031	3.13031
				G894V	c.2681G>T	3.13031	3.13031
				V904G	c.2711T>G	3.13031	3.13031
				T577P	c.1729A>C	3.12468	3.12468
				T961P	c.2881A>C	3.12468	3.12468
				Q371L	c.1112A>T	3.12089	3.12089
				M543K	c.1628T>A	3.11394	3.11394
				M543R	c.1628T>G	3.11394	3.11394
				L599R	c.1796T>G	3.11394	3.11394
				K687M	c.2060A>T	3.11394	3.11394
				V718E	c.2153T>A	3.11394	3.11394
				L721R	c.2162T>G	3.11394	3.11394
				K829M	c.2486A>T	3.11394	3.11394
				M845K	c.2534T>A	3.11394	3.11394
				M845R	c.2534T>G	3.11394	3.11394
				R861I	c.2582G>T	3.11394	3.11394
				L921R	c.2762T>G	3.11394	3.11394
				V529E	c.1586T>A	3.11394	5.48831
				E580V	c.1739A>T	3.11394	4.0256
				E797V	c.2390A>T	3.11394	4.0256
				V884E	c.2651T>A	3.11394	4.0256
				A698P	c.2092G>C	3.11244	3.11244
				A699P	c.2095G>C	3.11244	3.11244
				E882D	c.2646G>T	3.10733	3.10733
				L125P	c.374T>C	3.09315	3.09315
				L182P	c.545T>C	3.09315	3.09315
				L214P	c.641T>C	3.09315	3.09315
				F68C	c.203T>G	3.09021	2.17856
				G612C	c.1834G>T	3.08895	3.08895
				Q739L	c.2216A>T	3.08895	3.08895
				G667C	c.1999G>T	3.08895	-0.714524
				C1007G	c.3019T>G	3.08895	-0.714524
				M772T	c.2315T>C	3.08895	-0.714524
				G140V	c.419G>T	3.084	3.084
				G330V	c.989G>T	3.084	3.13926
				G355W	c.1063G>T	3.07797	3.07797
				G176W	c.526G>T	3.07691	3.07691
				A236D	c.707C>A	3.06763	3.06763
				V238D	c.713T>A	3.06763	3.06763
				A398D	c.1193C>A	3.06763	3.06763
				D488V	c.1463A>T	3.06763	3.06763
				D77A	c.230A>C	3.06763	3.97929
				Q85P	c.254A>C	3.05179	3.05179
				T99P	c.295A>C	3.05179	3.05179
				Q290P	c.869A>C	3.05179	3.05179
				T420P	c.1258A>C	3.05179	3.05179
				S424P	c.1270T>C	3.05179	3.05179
				S406P	c.1216T>C	3.05179	4.5145
				P254T	c.760C>A	3.05179	2.14013
				S450P	c.1348T>C	3.05179	2.14013
				Q460P	c.1379A>C	3.05179	2.14013
				Q371H	c.1113G>C	3.03864	3.03864
				G276W	c.826G>T	3.02165	3.02165
				G362W	c.1084G>T	3.02165	3.02165
				G332W	c.994G>T	3.02165	6.88039
				N159Y	c.475A>T	3.02165	2.1732
				N621H	c.1861A>C	3.0067	3.0067
				H896N	c.2686C>A	3.0067	3.0067
				H896Q	c.2688C>A	3.0067	3.0067
				H1002N	c.3004C>A	3.0067	3.0067
				H1002Q	c.3006C>A	3.0067	3.0067
				H527N	c.1579C>A	3.0067	2.09505
				N680H	c.2038A>C	3.0067	2.09505
				N948H	c.2842A>C	3.0067	2.09505
				Q739H	c.2217G>C	3.0067	-0.796771
				D36H	c.106G>C	2.99993	2.99993
				D48H	c.142G>C	2.99993	2.99993
				D114H	c.340G>C	2.99993	2.99993
				D195H	c.583G>C	2.99993	2.99993
				H432D	c.1294C>G	2.99993	2.99993
				H436D	c.1306C>G	2.99993	2.99993
				D470H	c.1408G>C	2.99993	2.99993
				D67H	c.199G>C	2.99993	5.03536
				R347K	c.1040G>A	2.98579	2.98579
				R217G	c.649A>G	2.98048	0.0334008
				F518L	c.1552T>C	2.96673	2.96673
				I551F	c.1651A>T	2.96673	2.96673
				H645R	c.1934A>G	2.96673	2.96673
				H693R	c.2078A>G	2.96673	2.96673
				H788R	c.2363A>G	2.96673	2.96673
				H852R	c.2555A>G	2.96673	2.96673
				F1017I	c.3049T>A	2.96673	2.96673
				F1017L	c.3049T>C	2.96673	2.96673
				F857I	c.2569T>A	2.96673	2.64276
				F857L	c.2569T>C	2.96673	2.64276
				I791F	c.2371A>T	2.96673	2.05508
				R942H	c.2825G>A	2.96673	2.05508
				I742F	c.2224A>T	2.96673	0.268394
				I943F	c.2827A>T	2.96673	0.268394
				R744H	c.2231G>A	2.96673	-0.836739
				E572D	c.1716A>C	2.95385	2.95385
				G595A	c.1784G>C	2.95385	2.95385
				L631M	c.1891C>A	2.95385	2.95385
				S662N	c.1985G>A	2.95385	2.95385
				M665L	c.1993A>T	2.95385	2.95385
				L686V	c.2056C>G	2.95385	2.95385
				M689L	c.2065A>T	2.95385	2.95385
				M689V	c.2065A>G	2.95385	2.95385
				M689I	c.2067G>A	2.95385	2.95385
				M736L	c.2206A>T	2.95385	2.95385
				M736V	c.2206A>G	2.95385	2.95385
				M736I	c.2208G>A	2.95385	2.95385
				N737S	c.2210A>G	2.95385	2.95385
				S813N	c.2438G>A	2.95385	2.95385
				S819T	c.2455T>A	2.95385	2.95385
				M825L	c.2473A>T	2.95385	2.95385
				M825V	c.2473A>G	2.95385	2.95385
				M825I	c.2475G>A	2.95385	2.95385
				M826L	c.2476A>T	2.95385	2.95385
				M826I	c.2478G>A	2.95385	2.95385
				I839L	c.2515A>C	2.95385	2.95385
				I839V	c.2515A>G	2.95385	2.95385
				I839M	c.2517T>G	2.95385	2.95385
				L840I	c.2518C>A	2.95385	2.95385
				L849I	c.2545C>A	2.95385	2.95385
				L849V	c.2545C>G	2.95385	2.95385
				D922E	c.2766C>A	2.95385	2.95385
				R923K	c.2768G>A	2.95385	2.95385
				M928L	c.2782A>T	2.95385	2.95385
				M928V	c.2782A>G	2.95385	2.95385
				M928I	c.2784G>A	2.95385	2.95385
				I931V	c.2791A>G	2.95385	2.95385
				E934D	c.2802A>C	2.95385	2.95385
				I935L	c.2803A>C	2.95385	2.95385
				I935V	c.2803A>G	2.95385	2.95385
				I634L	c.1900A>C	2.95385	5.65219
				L686I	c.2056C>A	2.95385	5.65219
				L781I	c.2341C>A	2.95385	5.65219
				I815V	c.2443A>G	2.95385	5.65219
				L890I	c.2668C>A	2.95385	5.65219
				M826V	c.2476A>G	2.95385	2.0422
				L840V	c.2518C>G	2.95385	2.0422
				R154P	c.461G>C	2.95293	2.95293
				N568I	c.1703A>T	2.95013	-3.55168
				E580G	c.1739A>G	2.94854	2.94854
				D591G	c.1772A>G	2.94854	2.94854
				D606G	c.1817A>G	2.94854	2.94854
				R635G	c.1903A>G	2.94854	2.94854
				D691G	c.2072A>G	2.94854	2.94854
				D717G	c.2150A>G	2.94854	2.94854
				D747G	c.2240A>G	2.94854	2.94854
				E797G	c.2390A>G	2.94854	2.94854
				R848G	c.2542C>G	2.94854	2.94854
				R861G	c.2581A>G	2.94854	2.94854
				E939G	c.2816A>G	2.94854	2.94854
				D996G	c.2987A>G	2.94854	2.94854
				G828R	c.2482G>A	2.94854	5.64688
				D926G	c.2777A>G	2.94854	2.03689
				C449S	c.1345T>A	2.94708	2.94708
				P817L	c.2450C>T	2.94598	2.94598
				I651N	c.1952T>A	2.94324	2.94324
				I651S	c.1952T>G	2.94324	2.94324
				I670N	c.2009T>A	2.94324	2.94324
				I670S	c.2009T>G	2.94324	2.94324
				I869N	c.2606T>A	2.94324	2.94324
				I869S	c.2606T>G	2.94324	2.94324
				I775N	c.2324T>A	2.94324	0.244903
				I775S	c.2324T>G	2.94324	0.244903
				G771V	c.2312G>T	2.93683	2.93683
				V616D	c.1847T>A	2.92152	2.92152
				S180T	c.539G>C	2.90754	2.90754
				N183T	c.548A>C	2.90754	2.90754
				T186N	c.557C>A	2.90754	2.90754
				E210D	c.630G>T	2.90754	2.90754
				T240N	c.719C>A	2.90754	2.90754
				A391G	c.1172C>G	2.90754	2.90754
				I104M	c.312C>G	2.90754	0.209203
				E172D	c.516G>T	2.90754	-0.895931
				D917Y	c.2749G>T	2.90742	2.90742
				G456R	c.1366G>C	2.90223	2.90223
				G494R	c.1480G>C	2.90223	2.90223
				R60G	c.178C>G	2.90223	0.230475
				P809L	c.2426C>T	2.89072	2.89072
				L978P	c.2933T>C	2.89072	2.89072
				W988C	c.2964G>C	2.88778	1.97613
				P272R	c.815C>G	2.88619	3.79784
				C649F	c.1946G>T	2.88089	0.506525
				N708Y	c.2122A>T	2.87448	2.87448
				A593D	c.1778C>A	2.8652	2.8652
				D966V	c.2897A>T	2.8652	2.8652
				D966A	c.2897A>C	2.8652	2.8652
				V1004D	c.3011T>A	2.8652	2.8652
				D614A	c.1841A>C	2.8652	3.77686
				S516P	c.1546T>C	2.84936	2.84936
				T526P	c.1576A>C	2.84936	2.84936
				P945T	c.2833C>A	2.84936	2.84936
				P945S	c.2833C>T	2.84936	2.84936
				P968T	c.2902C>A	2.84936	2.84936
				P968S	c.2902C>T	2.84936	2.84936
				T1006P	c.3016A>C	2.84936	2.84936
				P1008S	c.3022C>T	2.84936	2.84936
				P1009S	c.3025C>T	2.84936	2.84936
				S1015P	c.3043T>C	2.84936	2.84936
				P1016T	c.3046C>A	2.84936	2.84936
				P1016S	c.3046C>T	2.84936	2.84936
				P1016Q	c.3047C>A	2.84936	2.84936
				S1018P	c.3052T>C	2.84936	5.22372
				Q1020P	c.3059A>C	2.84936	5.22372
				S1024P	c.3070T>C	2.84936	5.22372
				S1025P	c.3073T>C	2.84936	5.22372
				P523T	c.1567C>A	2.84936	1.9377
				T647P	c.1939A>C	2.84936	1.9377
				P789T	c.2365C>A	2.84936	1.9377
				P789S	c.2365C>T	2.84936	1.9377
				S792P	c.2374T>C	2.84936	1.9377
				P983T	c.2947C>A	2.84936	1.9377
				P983S	c.2947C>T	2.84936	1.9377
				P983Q	c.2948C>A	2.84936	1.9377
				P1009T	c.3025C>A	2.84936	1.9377
				P1008T	c.3022C>A	2.84936	-0.954117
				P1008Q	c.3023C>A	2.84936	-0.954117
				L181F	c.543A>C	2.84519	2.84519
				L393F	c.1179A>C	2.84519	2.84519
				W491R	c.1471T>A	2.83988	1.92823
				S571C	c.1712C>G	2.82649	2.82649
				L434H	c.1301T>A	2.81286	2.81286
				L467H	c.1400T>A	2.81286	2.81286
				M348T	c.1043T>C	2.78195	3.6936
				E882G	c.2645A>G	2.77805	2.77805
				S963C	c.2888C>G	2.77123	2.77123
				H436L	c.1307A>T	2.75655	2.75655
				M543T	c.1628T>C	2.75001	2.75001
				M845T	c.2534T>C	2.75001	2.75001
				C925G	c.2773T>G	2.75001	2.75001
				C959G	c.2875T>G	2.75001	2.75001
				C719G	c.2155T>G	2.75001	5.12438
				P149A	c.445C>G	2.74904	3.59749
				N119Y	c.355A>T	2.74591	2.74591
				N418Y	c.1252A>T	2.74591	2.74591
				S522C	c.1564A>T	2.74465	2.74465
				Q270P	c.809A>C	2.74397	3.65562
				M83K	c.248T>A	2.74366	2.74366
				M83R	c.248T>G	2.74366	2.74366
				L84R	c.251T>G	2.74366	2.74366
				L178R	c.533T>G	2.74366	2.74366
				A207E	c.620C>A	2.74366	2.74366
				A209E	c.626C>A	2.74366	2.74366
				A211E	c.632C>A	2.74366	2.74366
				L392R	c.1175T>G	2.74366	2.74366
				L409R	c.1226T>G	2.74366	2.74366
				A197P	c.589G>C	2.74216	2.74216
				A337P	c.1009G>C	2.74216	2.74216
				A340P	c.1018G>C	2.74216	2.74216
				A369P	c.1105G>C	2.74216	2.74216
				T372N	c.1115C>A	2.73705	2.73705
				T372S	c.1115C>G	2.73705	2.73705
				I377M	c.1131C>G	2.73705	-0.87294
				G612A	c.1835G>C	2.70511	2.70511
				N621T	c.1862A>C	2.70511	2.70511
				G667A	c.2000G>C	2.70511	2.70511
				N680T	c.2039A>C	2.70511	2.70511
				D682E	c.2046T>A	2.70511	2.70511
				S806T	c.2417G>C	2.70511	2.70511
				A808G	c.2423C>G	2.70511	2.70511
				G859A	c.2576G>C	2.70511	2.70511
				E911D	c.2733G>T	2.70511	2.70511
				D995E	c.2985T>A	2.70511	2.70511
				G941A	c.2822G>C	2.70511	1.79346
				N948T	c.2843A>C	2.70511	1.79346
				R942G	c.2824C>G	2.6998	2.6998
				G803R	c.2407G>C	2.6998	-0.910192
				L553F	c.1657C>T	2.66935	2.66935
				F987L	c.2959T>C	2.66935	2.96673
				H534R	c.1601A>G	2.66935	0.294978
				F987I	c.2959T>A	2.66935	-0.643258
				Q891H	c.2673G>C	2.66776	5.95378
				Q594H	c.1782G>C	2.66776	3.57941
				E536G	c.1607A>G	2.65116	2.65116
				R541G	c.1621C>G	2.65116	2.65116
				E920G	c.2759A>G	2.65116	2.65116
				R971G	c.2911A>G	2.65116	2.65116
				K549T	c.1646A>C	2.6458	-0.640224
				R1022W	c.3064A>T	2.63745	5.01182
				R967W	c.2899C>T	2.63745	1.7258
				E204K	c.610G>A	2.60503	2.60503
				E204Q	c.610G>C	2.60503	2.60503
				Q233E	c.697C>G	2.60503	2.60503
				Q233R	c.698A>G	2.60503	2.60503
				V616G	c.1847T>G	2.59894	2.59894
				V648G	c.1943T>G	2.59894	2.59894
				M701R	c.2102T>G	2.59755	2.59755
				M900K	c.2699T>A	2.59755	2.59755
				M909R	c.2726T>G	2.59755	-1.20592
				E572V	c.1715A>T	2.59649	2.59649
				E572A	c.1715A>C	2.59649	2.59649
				I152F	c.454A>T	2.59645	2.59645
				F325I	c.973T>A	2.59645	2.59645
				F325L	c.973T>C	2.59645	2.59645
				H335R	c.1004A>G	2.59645	2.59645
				L370F	c.1108C>T	2.59645	2.59645
				P652A	c.1954C>G	2.59498	5.4868
				R367S	c.1099C>A	2.5926	2.5926
				I997T	c.2990T>C	2.5846	2.5846
				I715T	c.2144T>C	2.5846	5.28294
				E172G	c.515A>G	2.57826	2.57826
				G176R	c.526G>A	2.57826	2.57826
				G176E	c.527G>A	2.57826	2.57826
				D190G	c.569A>G	2.57826	2.57826
				E210G	c.629A>G	2.57826	2.57826
				G408E	c.1223G>A	2.57826	0.818158
				G408R	c.1222G>A	2.57826	-0.0934942
				P310L	c.929C>T	2.5757	2.5757
				P232L	c.695C>T	2.5757	6.37917
				K605N	c.1815G>T	2.5647	2.5647
				K687N	c.2061G>T	2.5647	2.5647
				K779N	c.2337G>T	2.5647	2.5647
				K829N	c.2487G>T	2.5647	2.5647
				K832N	c.2496A>T	2.5647	2.5647
				K877N	c.2631G>T	2.5647	2.5647
				K641N	c.1923A>T	2.5647	-0.382377
				N985Y	c.2953A>T	2.54348	2.54348
				L560R	c.1679T>G	2.54123	2.54123
				R646I	c.1937G>T	2.54123	2.54123
				V710E	c.2129T>A	2.54123	2.54123
				E712V	c.2135A>T	2.54123	2.54123
				E867A	c.2600A>C	2.54123	2.54123
				E914V	c.2741A>T	2.54123	2.54123
				E914A	c.2741A>C	2.54123	2.54123
				M565R	c.1694T>G	2.54123	3.45289
				E712A	c.2135A>C	2.54123	3.45289
				V740E	c.2219T>A	2.54123	3.45289
				M772R	c.2315T>G	2.54123	3.45289
				E867V	c.2600A>T	2.54123	-0.350586
				I128N	c.383T>A	2.53829	2.53829
				I128S	c.383T>G	2.53829	2.53829
				N395I	c.1184A>T	2.53829	4.91266
				I492N	c.1475T>A	2.53829	-0.160046
				N219I	c.656A>T	2.53829	-4.01878
				P101L	c.302C>T	2.52044	2.52044
				P168L	c.503C>T	2.52044	2.52044
				L201P	c.602T>C	2.52044	2.52044
				L202P	c.605T>C	2.52044	2.52044
				P328L	c.983C>T	2.52044	2.52044
				P334L	c.1001C>T	2.52044	3.43209
				D300A	c.899A>C	2.49492	2.49492
				A382D	c.1145C>A	2.49492	2.49492
				D441V	c.1322A>T	2.49492	2.49492
				D441A	c.1322A>C	2.49492	2.49492
				D478V	c.1433A>T	2.49492	2.49492
				D478A	c.1433A>C	2.49492	2.49492
				D280A	c.839A>C	2.49492	3.40658
				A389D	c.1166C>A	2.49492	3.40658
				F269S	c.806T>C	2.4921	2.4921
				Y366S	c.1097A>C	2.49028	2.49028
				Y138S	c.413A>C	2.49028	4.25727
				T164P	c.490A>C	2.47908	2.47908
				T167P	c.499A>C	2.47908	2.47908
				S200P	c.598T>C	2.47908	2.47908
				P328T	c.982C>A	2.47908	2.47908
				P328Q	c.983C>A	2.47908	2.47908
				T383P	c.1147A>C	2.47908	2.47908
				Q390P	c.1169A>C	2.47908	1.56742
				Q165P	c.494A>C	2.47908	-1.3244
				Q170P	c.509A>C	2.47908	-1.3244
				C215W	c.645C>G	2.47595	2.47595
				C305F	c.914G>T	2.47595	2.47595
				C449F	c.1346G>T	2.47595	2.47595
				C449W	c.1347C>G	2.47595	2.47595
				F493C	c.1478T>G	2.47595	1.56429
				F313C	c.938T>G	2.47595	-1.38279
				A503P	c.1507G>C	2.4101	0.374674
				R378G	c.1132C>G	2.40777	2.40777
				Y542H	c.1624T>C	2.40614	2.40614
				E572K	c.1714G>A	2.40614	2.40614
				Q592K	c.1774C>A	2.40614	2.40614
				Q592E	c.1774C>G	2.40614	2.40614
				Q592R	c.1775A>G	2.40614	2.40614
				Y596H	c.1786T>C	2.40614	2.40614
				Q625K	c.1873C>A	2.40614	2.40614
				Q625E	c.1873C>G	2.40614	2.40614
				N737D	c.2209A>G	2.40614	2.40614
				Y844H	c.2530T>C	2.40614	2.40614
				N841D	c.2521A>G	2.40614	3.31779
				D892N	c.2674G>A	2.40614	3.31779
				E934K	c.2800G>A	2.40614	3.31779
				M83T	c.248T>C	2.37973	2.37973
				L178Q	c.533T>A	2.37973	2.37973
				L409Q	c.1226T>A	2.37973	2.37973
				G612D	c.1835G>A	2.37583	2.37583
				G657E	c.1970G>A	2.37583	2.37583
				D682G	c.2045A>G	2.37583	2.37583
				G726R	c.2176G>A	2.37583	2.37583
				G726E	c.2177G>A	2.37583	2.37583
				G771D	c.2312G>A	2.37583	2.37583
				G773R	c.2317G>A	2.37583	2.37583
				G859D	c.2576G>A	2.37583	2.37583
				G941D	c.2822G>A	2.37583	2.37583
				R993G	c.2977C>G	2.37583	2.37583
				D995G	c.2984A>G	2.37583	2.37583
				G741R	c.2221G>A	2.37583	1.46418
				G894R	c.2680G>A	2.37583	1.46418
				E911G	c.2732A>G	2.37583	-1.42764
				S384C	c.1150A>T	2.37437	2.37437
				E580D	c.1740A>T	2.36617	2.36617
				A632G	c.1895C>G	2.36617	2.36617
				A688G	c.2063C>G	2.36617	2.36617
				A821G	c.2462C>G	2.36617	2.36617
				A883G	c.2648C>G	2.36617	2.36617
				A879G	c.2636C>G	2.36617	-0.33217
				I929M	c.2787C>G	2.36617	-0.33217
				S571F	c.1712C>T	2.35536	2.35536
				D550V	c.1649A>T	2.34775	2.34775
				D751V	c.2252A>T	2.34775	2.34775
				D751A	c.2252A>C	2.34775	2.34775
				A897D	c.2690C>A	2.34775	6.15123
				R429P	c.1286G>C	2.33867	2.33867
				R60P	c.179G>C	2.33867	0.578565
				I994N	c.2981T>A	2.33586	1.42421
				I994S	c.2981T>G	2.33586	1.42421
				S522I	c.1565G>T	2.33586	-0.362477
				N531I	c.1592A>T	2.33586	-0.362477
				N696I	c.2087A>T	2.33586	-0.362477
				N714I	c.2141A>T	2.33586	-0.362477
				I943S	c.2828T>G	2.33586	-0.362477
				I943N	c.2828T>A	2.33586	-1.27413
				K544T	c.1631A>C	2.30686	2.30686
				F875L	c.2625C>A	2.30382	2.30382
				F600L	c.1800C>A	2.30382	3.21547
				S963F	c.2888C>T	2.3001	2.3001
				F976S	c.2927T>C	2.3001	2.3001
				W578C	c.1734G>T	2.3001	4.0602
				Q175H	c.525G>C	2.29748	3.20913
				H72Q	c.216C>A	2.29748	1.44903
				V777G	c.2330T>G	2.27497	2.27497
				W810C	c.2430G>C	2.27351	2.27351
				F1017C	c.3050T>G	2.27351	2.27351
				F857C	c.2570T>G	2.27351	4.64788
				K544M	c.1631A>T	2.26549	2.26549
				E547V	c.1640A>T	2.26549	2.26549
				A574E	c.1721C>A	2.26549	2.26549
				E972V	c.2915A>T	2.26549	2.26549
				E972A	c.2915A>C	2.26549	2.26549
				A975E	c.2924C>A	2.26549	4.0256
				A574P	c.1720G>C	2.26293	6.0664
				R415S	c.1245G>T	2.26055	2.26055
				L153F	c.459G>T	2.25751	2.25751
				L156F	c.468A>T	2.25751	2.25751
				F493L	c.1477T>C	2.25751	2.25751
				L122P	c.365T>C	2.2447	1.33304
				L486P	c.1457T>C	2.2447	0.201327
				L61P	c.182T>C	2.2447	-0.702382
				E204D	c.612G>C	2.24109	2.24109
				N843K	c.2529C>A	2.24073	2.24073
				G74V	c.221G>T	2.23555	2.23555
				K78T	c.233A>C	2.23396	2.23396
				K98T	c.293A>C	2.23396	2.23396
				T99K	c.296C>A	2.23396	2.23396
				T99R	c.296C>G	2.23396	2.23396
				T282K	c.845C>A	2.23396	2.23396
				T282R	c.845C>G	2.23396	2.23396
				R287S	c.861A>C	2.23396	2.23396
				K428T	c.1283A>C	2.23396	2.23396
				K452T	c.1355A>C	2.23396	2.23396
				R457T	c.1370G>C	2.23396	2.23396
				K484T	c.1451A>C	2.23396	2.23396
				R287T	c.860G>C	2.23396	1.32231
				R457S	c.1371A>C	2.23396	1.32231
				M701T	c.2102T>C	2.23361	2.23361
				M900T	c.2699T>C	2.23361	2.23361
				Q625L	c.1874A>T	2.23256	2.23256
				V226G	c.677T>G	2.22866	2.22866
				S322F	c.965C>T	2.2272	-1.57627
				A419D	c.1256C>A	2.21918	2.21918
				T240I	c.719C>T	2.21432	2.21432
				P989A	c.2965C>G	2.20767	2.20767
				L560Q	c.1679T>A	2.1773	2.1773
				M565T	c.1694T>C	2.1773	2.1773
				L755Q	c.2264T>A	2.1773	2.1773
				G768C	c.2302G>T	2.1773	2.1773
				G769C	c.2305G>T	2.1773	2.1773
				G811C	c.2431G>T	2.1773	2.1773
				G941C	c.2821G>T	2.1773	2.1773
				G859C	c.2575G>T	2.1773	3.08895
				Q671H	c.2013G>C	2.15136	2.15136
				Q728H	c.2184G>C	2.15136	2.15136
				T124P	c.370A>C	2.14013	2.14013
				Q239P	c.716A>C	2.14013	2.14013
				P254S	c.760C>T	2.14013	2.14013
				T282P	c.844A>C	2.14013	2.14013
				Q213P	c.638A>C	2.14013	3.05179
				P523R	c.1568C>G	2.13624	2.13624
				R942P	c.2825G>C	2.13624	2.13624
				P945R	c.2834C>G	2.13624	2.13624
				P1008R	c.3023C>G	2.13624	2.13624
				P1016R	c.3047C>G	2.13624	2.13624
				P789R	c.2366C>G	2.13624	1.22458
				P968R	c.2903C>G	2.13624	1.22458
				P983R	c.2948C>G	2.13624	1.22458
				P1009R	c.3026C>G	2.13624	1.22458
				A51P	c.151G>C	2.13478	2.13478
				A52P	c.154G>C	2.13478	2.13478
				A54P	c.160G>C	2.13478	2.13478
				A90P	c.268G>C	2.13478	2.13478
				P109A	c.325C>G	2.13478	2.13478
				P115A	c.343C>G	2.13478	2.13478
				A430P	c.1288G>C	2.13478	2.13478
				A499P	c.1495G>C	2.13478	2.13478
				A360P	c.1078G>C	2.13478	-1.6687
				I702F	c.2104A>T	2.1114	2.1114
				I700F	c.2098A>T	2.1114	-0.586943
				H585N	c.1753C>A	2.09505	2.09505
				H585Q	c.1755C>A	2.09505	2.09505
				H866N	c.2596C>A	2.09505	2.09505
				H955N	c.2863C>A	2.09505	2.09505
				H955Q	c.2865C>A	2.09505	2.09505
				D263H	c.787G>C	2.08828	2.08828
				D437H	c.1309G>C	2.08828	2.08828
				D258H	c.772G>C	2.08828	2.99993
				D273H	c.817G>C	2.08828	2.99993
				S532R	c.1594A>C	2.05811	3.81822
				F524L	c.1570T>C	2.05508	2.05508
				F618L	c.1852T>C	2.05508	2.05508
				F711L	c.2131T>C	2.05508	5.3411
				F711I	c.2131T>A	2.05508	4.42945
				I994F	c.2980A>T	2.05508	2.96673
				F518I	c.1552T>A	2.05508	0.268394
				I681F	c.2041A>T	2.05508	0.268394
				F524I	c.1570T>A	2.05508	-0.643258
[truncated: 3,245 more rows]
