# Supplementary material for: Genomic analyses of glycine decarboxylase neurogenic mutations yield a large-scale prediction model for prenatal disease
Source: PLoS Genet. 2021 Feb 1;17(2):e1009307. doi: 10.1371/journal.pgen.1009307 (PMC7850488; doi:10.1371/journal.pgen.1009307)
Supplement: S11 Table — (XLSX) [file pgen.1009307.s011.xlsx]

## Sheet: Sheet1
Mutation	cDNA	mWMMS	hWMMS	Criteria 1	Criteria 2	Criteria 3	Criteria 4	Criteria 5	Sum
				>= 9.94	Mut Conserved	mWMMS = hWMMS	No Proline	Active Site
N659Y	c.1975A>T	13.1274	13.1274	1	1	1	1	1	5
H765L	c.2294A>T	12.2896	12.2896	1	1	1	1	1	5
S562Y	c.1685C>A	11.967	11.967	1	1	1	1	1	5
H754D	c.2260C>G	10.7659	10.7659	1	1	1	1	1	5
H656D	c.1966C>G	10.7096	10.7096	1	1	1	1	1	5
H758D	c.2272C>G	10.7096	10.7096	1	1	1	1	1	5
H765D	c.2293C>G	10.7096	10.7096	1	1	1	1	1	5
G623V	c.1868G>T	10.4914	10.4914	1	1	1	1	1	5
S562C	c.1685C>G	10.408	10.408	1	1	1	1	1	5
Y169S	c.506A>C	10.134	10.134	1	1	1	1	1	5
S562F	c.1685C>T	9.93691	9.93691	1	1	1	1	1	5
F761S	c.2282T>C	9.93691	9.93691	1	1	1	1	1	5
H754P	c.2261A>C	13.569	13.569	1	1	1	0	1	4
H656P	c.1967A>C	13.5127	13.5127	1	1	1	0	1	4
H758P	c.2273A>C	13.5127	13.5127	1	1	1	0	1	4
F761V	c.2281T>G	13.9557	13.044	1	1	0	1	1	4
A624P	c.1870G>C	12.7916	12.7916	1	1	1	0	1	4
F530V	c.1588T>G	12.4888	12.4888	1	1	1	1	0	4
F581V	c.1741T>G	12.4888	12.4888	1	1	1	1	0	4
F924V	c.2770T>G	12.4888	12.4888	1	1	1	1	0	4
Y596S	c.1787A>C	12.3234	12.3234	1	1	1	1	0	4
H656L	c.1967A>T	11.3779	12.2896	1	1	0	1	1	4
L757H	c.2270T>A	11.3779	12.2896	1	1	0	1	1	4
H685L	c.2054A>T	11.7343	11.7343	1	1	1	1	0	4
H723L	c.2168A>T	11.7343	11.7343	1	1	1	1	0	4
H780L	c.2339A>T	11.7343	11.7343	1	1	1	1	0	4
Y542S	c.1625A>C	11.4117	11.4117	1	1	1	1	0	4
Y822S	c.2465A>C	11.4117	11.4117	1	1	1	1	0	4
Y844S	c.2531A>C	11.4117	11.4117	1	1	1	1	0	4
H758L	c.2273A>T	12.2896	11.3779	1	1	0	1	1	4
S901Y	c.2702C>A	11.2412	11.2412	1	1	1	1	0	4
H685D	c.2053C>G	11.066	11.066	1	1	1	1	0	4
H723D	c.2167C>G	11.066	11.066	1	1	1	1	0	4
H780D	c.2338C>G	11.066	11.066	1	1	1	1	0	4
D892H	c.2674G>C	11.066	11.066	1	1	1	1	0	4
D922H	c.2764G>C	11.066	11.066	1	1	1	1	0	4
D1000H	c.2998G>C	11.066	11.066	1	1	1	1	0	4
F748V	c.2242T>G	11.0261	11.0261	1	1	1	1	0	4
L831H	c.2492T>A	10.8226	10.8226	1	1	1	1	0	4
L890H	c.2669T>A	10.8226	10.8226	1	1	1	1	0	4
A734P	c.2200G>C	10.7561	10.7561	1	1	1	0	1	4
V237F	c.709G>T	10.6558	10.6558	1	1	1	1	0	4
S901C	c.2702C>G	10.5939	10.5939	1	1	1	1	0	4
D885H	c.2653G>C	10.1544	10.1544	1	1	1	1	0	4
F875V	c.2623T>G	10.1144	10.1144	1	1	1	1	0	4
Y822D	c.2464T>G	9.98897	9.98897	1	1	1	1	0	4
D885Y	c.2653G>T	9.98897	9.98897	1	1	1	1	0	4
D922Y	c.2764G>T	9.98897	9.98897	1	1	1	1	0	4
D1000Y	c.2998G>T	9.98897	9.98897	1	1	1	1	0	4
S814Y	c.2441C>A	9.949	9.949	1	1	1	1	0	4
Y998S	c.2993A>C	9.949	9.949	1	1	1	1	0	4
E627V	c.1880A>T	9.9023	9.9023	0	1	1	1	1	4
E627A	c.1880A>C	9.9023	9.9023	0	1	1	1	1	4
D732H	c.2194G>C	9.8543	9.8543	0	1	1	1	1	4
S622R	c.1864A>C	9.69492	9.69492	0	1	1	1	1	4
N756Y	c.2266A>T	10.1803	9.26864	1	1	0	1	1	4
N735Y	c.2203A>T	9.26864	9.26864	0	1	1	1	1	4
Y166S	c.497A>C	10.134	9.22233	1	1	0	1	1	4
G623E	c.1868G>A	8.82525	8.82525	0	1	1	1	1	4
E627G	c.1880A>G	8.82525	8.82525	0	1	1	1	1	4
D732A	c.2195A>C	8.79822	8.79822	0	1	1	1	1	4
W902C	c.2706G>T	10.8486	8.47419	1	1	0	1	1	4
H656Q	c.1968T>A	8.29573	8.29573	0	1	1	1	1	4
N659T	c.1976A>C	8.24288	8.24288	0	1	1	1	1	4
N735I	c.2204A>T	8.21257	8.21257	0	1	1	1	1	4
H754R	c.2261A>G	7.9881	7.9881	0	1	1	1	1	4
H656R	c.1967A>G	7.93179	7.93179	0	1	1	1	1	4
L757F	c.2269C>T	7.93179	7.93179	0	1	1	1	1	4
H758R	c.2273A>G	7.93179	7.93179	0	1	1	1	1	4
I763F	c.2287A>T	7.93179	7.93179	0	1	1	1	1	4
H765R	c.2294A>G	7.93179	7.93179	0	1	1	1	1	4
K566T	c.1697A>C	7.90824	7.90824	0	1	1	1	1	4
C387R	c.1159T>C	7.86193	7.86193	0	1	1	1	1	4
W902L	c.2705G>T	10.1803	7.80592	1	1	0	1	1	4
Y166D	c.496T>G	7.79958	7.79958	0	1	1	1	1	4
S622C	c.1864A>T	7.7097	7.7097	0	1	1	1	1	4
H754L	c.2261A>T	7.63074	7.63074	0	1	1	1	1	4
G561V	c.1682G>T	7.5443	7.5443	0	1	1	1	1	4
C563S	c.1688G>C	7.51622	7.51622	0	1	1	1	1	4
Y166N	c.496T>A	7.43564	7.43564	0	1	1	1	1	4
Y166C	c.497A>G	7.43564	7.43564	0	1	1	1	1	4
Y169N	c.505T>A	7.43564	7.43564	0	1	1	1	1	4
I763N	c.2288T>A	7.30092	7.30092	0	1	1	1	1	4
I763S	c.2288T>G	7.30092	7.30092	0	1	1	1	1	4
C563W	c.1689C>G	7.23857	7.23857	0	1	1	1	1	4
F761C	c.2282T>G	7.23857	7.23857	0	1	1	1	1	4
T703K	c.2108C>A	7.0529	7.0529	0	1	1	1	1	4
S622R	c.1866C>A	6.99659	6.99659	0	1	1	1	1	4
K759T	c.2276A>C	6.99659	6.99659	0	1	1	1	1	4
A734E	c.2201C>A	6.95522	6.95522	0	1	1	1	1	4
Y169D	c.505T>G	6.88793	6.88793	0	1	1	1	1	4
E627Q	c.1879G>C	6.82013	6.82013	0	1	1	1	1	4
C563R	c.1687T>C	6.8031	6.8031	0	1	1	1	1	4
G623A	c.1868G>C	6.45619	6.45619	0	1	1	1	1	4
C563Y	c.1688G>A	6.37682	6.37682	0	1	1	1	1	4
T760N	c.2279C>A	6.20745	6.20745	0	1	1	1	1	4
L757R	c.2270T>G	6.04357	6.04357	0	1	1	1	1	4
K759M	c.2276A>T	6.04357	6.04357	0	1	1	1	1	4
E627K	c.1879G>A	5.90847	5.90847	0	1	1	1	1	4
D732Y	c.2194G>T	5.88542	5.88542	0	1	1	1	1	4
G561R	c.1681G>A	5.87817	5.87817	0	1	1	1	1	4
H656N	c.1966C>A	5.59739	5.59739	0	1	1	1	1	4
H758N	c.2272C>A	5.59739	5.59739	0	1	1	1	1	4
H758Q	c.2274C>A	5.59739	5.59739	0	1	1	1	1	4
H765N	c.2293C>A	5.59739	5.59739	0	1	1	1	1	4
H765Q	c.2295C>A	5.59739	5.59739	0	1	1	1	1	4
N659S	c.1976A>G	5.54454	5.54454	0	1	1	1	1	4
K566N	c.1698G>T	5.49433	5.49433	0	1	1	1	1	4
A624V	c.1871C>T	5.37913	5.37913	0	1	1	1	1	4
T899S	c.2696C>G	5.35211	5.35211	0	1	1	1	1	4
T564N	c.1691C>A	5.2958	5.2958	0	1	1	1	1	4
T564S	c.1691C>G	5.2958	5.2958	0	1	1	1	1	4
S622T	c.1865G>C	5.2958	5.2958	0	1	1	1	1	4
T707N	c.2120C>A	5.2958	5.2958	0	1	1	1	1	4
T707S	c.2120C>G	5.2958	5.2958	0	1	1	1	1	4
N735T	c.2204A>C	5.2958	5.2958	0	1	1	1	1	4
N756T	c.2267A>C	5.2958	5.2958	0	1	1	1	1	4
C762S	c.2285G>C	5.14185	5.14185	0	1	1	1	1	4
D732V	c.2195A>T	4.99475	4.99475	0	1	1	1	1	4
G561E	c.1682G>A	4.96652	4.96652	0	1	1	1	1	4
C762W	c.2286C>G	4.8642	4.8642	0	1	1	1	1	4
C563S	c.1687T>A	4.81788	4.81788	0	1	1	1	1	4
C387S	c.1160G>C	4.77157	4.77157	0	1	1	1	1	4
I763T	c.2288T>C	4.60258	4.60258	0	1	1	1	1	4
K759N	c.2277G>T	4.58268	4.58268	0	1	1	1	1	4
T899N	c.2696C>A	4.44046	4.44046	0	1	1	1	1	4
T658A	c.1972A>G	4.42612	4.42612	0	1	1	1	1	4
C563F	c.1688G>T	4.34675	4.34675	0	1	1	1	1	4
D732G	c.2195A>G	4.11118	4.11118	0	1	1	1	1	4
C387Y	c.1160G>A	3.63217	3.63217	0	1	1	1	1	4
A624T	c.1870G>A	3.51447	3.51447	0	1	1	1	1	4
A624S	c.1870G>T	3.51447	3.51447	0	1	1	1	1	4
K566R	c.1697A>G	3.50911	3.50911	0	1	1	1	1	4
N756S	c.2267A>G	3.50911	3.50911	0	1	1	1	1	4
L757I	c.2269C>A	3.50911	3.50911	0	1	1	1	1	4
L757V	c.2269C>G	3.50911	3.50911	0	1	1	1	1	4
K566Q	c.1696A>C	2.96139	2.96139	0	1	1	1	1	4
N735D	c.2203A>G	2.96139	2.96139	0	1	1	1	1	4
N756D	c.2266A>G	2.96139	2.96139	0	1	1	1	1	4
H758Y	c.2272C>T	2.96139	2.96139	0	1	1	1	1	4
K759Q	c.2275A>C	2.96139	2.96139	0	1	1	1	1	4
K759E	c.2275A>G	2.96139	2.96139	0	1	1	1	1	4
H765Y	c.2293C>T	2.96139	2.96139	0	1	1	1	1	4
K566N	c.1698G>C	2.79599	2.79599	0	1	1	1	1	4
C563G	c.1687T>G	2.78781	2.78781	0	1	1	1	1	4
N735H	c.2203A>C	2.70557	2.70557	0	1	1	1	1	4
T703S	c.2107A>T	2.65377	2.65377	0	1	1	1	1	4
D732E	c.2196C>A	2.65377	2.65377	0	1	1	1	1	4
T899S	c.2695A>T	2.65377	2.65377	0	1	1	1	1	4
G561A	c.1682G>C	2.59746	2.59746	0	1	1	1	1	4
S562T	c.1684T>A	2.59746	2.59746	0	1	1	1	1	4
T564S	c.1690A>T	2.59746	2.59746	0	1	1	1	1	4
S622N	c.1865G>A	2.59746	2.59746	0	1	1	1	1	4
T707S	c.2119A>T	2.59746	2.59746	0	1	1	1	1	4
K759R	c.2276A>G	2.59746	2.59746	0	1	1	1	1	4
I763L	c.2287A>C	2.59746	2.59746	0	1	1	1	1	4
I763V	c.2287A>G	2.59746	2.59746	0	1	1	1	1	4
I763M	c.2289T>G	2.59746	2.59746	0	1	1	1	1	4
C762S	c.2284T>A	2.44351	2.44351	0	1	1	1	1	4
C387S	c.1159T>A	2.07323	2.07323	0	1	1	1	1	4
K759N	c.2277G>C	1.88434	1.88434	0	1	1	1	1	4
N756K	c.2268T>A	1.69086	1.69086	0	1	1	1	1	4
C387F	c.1160G>T	1.6021	1.6021	0	1	1	1	1	4
A734V	c.2201C>T	1.5204	1.5204	0	1	1	1	1	4
S622G	c.1864A>G	1.47904	1.47904	0	1	1	1	1	4
Y166H	c.496T>C	1.1284	1.1284	0	1	1	1	1	4
Y169H	c.505T>C	1.1284	1.1284	0	1	1	1	1	4
T899A	c.2695A>G	0.623702	0.623702	0	1	1	1	1	4
S562A	c.1684T>G	0.567387	0.567387	0	1	1	1	1	4
A734S	c.2200G>T	0.567387	0.567387	0	1	1	1	1	4
F761Y	c.2282T>A	0.567387	0.567387	0	1	1	1	1	4
C387G	c.1159T>G	0.0431643	0.0431643	0	1	1	1	1	4
T388S	c.1162A>T	-0.147192	-0.147192	0	1	1	1	1	4
H754Y	c.2260C>T	-0.785763	-0.785763	0	1	1	1	1	4
Y166F	c.497A>T	-1.26561	-1.26561	0	1	1	1	1	4
Y169F	c.506A>T	-1.26561	-1.26561	0	1	1	1	1	4
T703A	c.2107A>G	-3.17977	-3.17977	0	1	1	1	1	4
T658K	c.1973C>A	9.94367	N/A	1	0	0	1	1	3
T658R	c.1973C>G	9.94367	N/A	1	0	0	1	1	3
H685P	c.2054A>C	13.8691	13.8691	1	1	1	0	0	3
H780P	c.2339A>C	13.8691	13.8691	1	1	1	0	0	3
H765P	c.2294A>C	14.4243	13.5127	1	1	0	0	1	3
H723P	c.2168A>C	12.9574	12.9574	1	1	1	0	0	3
L781H	c.2342T>A	10.8226	11.7343	1	1	0	1	0	3
P874H	c.2621C>A	11.4947	11.4947	1	1	1	0	0	3
F600V	c.1798T>G	10.1144	11.0261	1	1	0	1	0	3
F784V	c.2350T>G	10.1144	11.0261	1	1	0	1	0	3
H527P	c.1580A>C	10.922	10.922	1	1	1	0	0	3
H896P	c.2687A>C	10.922	10.922	1	1	1	0	0	3
H1002P	c.3005A>C	10.922	10.922	1	1	1	0	0	3
L686H	c.2057T>A	11.7343	10.8226	1	1	0	1	0	3
H664P	c.1991A>C	10.5831	10.5831	1	1	1	0	0	3
A661P	c.1981G>C	10.2009	10.2009	1	1	1	0	0	3
A738P	c.2212G>C	10.2009	10.2009	1	1	1	0	0	3
P745A	c.2233C>G	10.2009	10.2009	1	1	1	0	0	3
A842P	c.2524G>C	10.2009	10.2009	1	1	1	0	0	3
H585P	c.1754A>C	10.0103	10.0103	1	1	1	0	0	3
P764H	c.2291C>A	10.0103	10.0103	1	1	1	0	0	3
P786H	c.2357C>A	10.0103	10.0103	1	1	1	0	0	3
H866P	c.2597A>C	10.0103	10.0103	1	1	1	0	0	3
P903H	c.2708C>A	10.0103	10.0103	1	1	1	0	0	3
P912H	c.2735C>A	10.0103	10.0103	1	1	1	0	0	3
H955P	c.2864A>C	10.0103	10.0103	1	1	1	0	0	3
F400V	c.1198T>G	9.74413	9.74413	0	1	1	1	0	3
G830V	c.2489G>T	9.68738	9.68738	0	1	1	1	0	3
Y596N	c.1786T>A	9.62503	9.62503	0	1	1	1	0	3
Y596C	c.1787A>G	9.62503	9.62503	0	1	1	1	0	3
Y822N	c.2464T>A	9.62503	9.62503	0	1	1	1	0	3
Y822C	c.2465A>G	9.62503	9.62503	0	1	1	1	0	3
N841Y	c.2521A>T	9.62503	9.62503	0	1	1	1	0	3
N843Y	c.2527A>T	9.62503	9.62503	0	1	1	1	0	3
Y844C	c.2531A>G	9.62503	9.62503	0	1	1	1	0	3
F868V	c.2602T>G	9.59801	9.59801	0	1	1	1	0	3
F895V	c.2683T>G	9.5417	9.5417	0	1	1	1	0	3
F530S	c.1589T>C	9.38165	9.38165	0	1	1	1	0	3
F581S	c.1742T>C	9.38165	9.38165	0	1	1	1	0	3
F924S	c.2771T>C	9.38165	9.38165	0	1	1	1	0	3
Y613S	c.1838A>C	9.37629	9.37629	0	1	1	1	0	3
S706Y	c.2117C>A	9.37629	9.37629	0	1	1	1	0	3
Y969S	c.2906A>C	9.37629	9.37629	0	1	1	1	0	3
H664L	c.1991A>T	9.35993	9.35993	0	1	1	1	0	3
V540F	c.1618G>T	11.6403	9.26596	1	1	0	1	0	3
V960F	c.2878G>T	9.26596	9.26596	0	1	1	1	0	3
S901F	c.2702C>T	9.21116	9.21116	0	1	1	1	0	3
R347S	c.1041G>T	10.0833	9.17161	1	1	0	1	0	3
E627D	c.1881G>T	8.24288	9.15453	0	1	0	1	1	3
T658S	c.1972A>T	6.45619	9.15453	0	1	0	1	1	3
S813R	c.2437A>C	9.13967	9.13967	0	1	1	1	0	3
R923S	c.2769A>T	9.13967	9.13967	0	1	1	1	0	3
A842D	c.2525C>A	9.0983	9.0983	0	1	1	1	0	3
A846D	c.2537C>A	9.0983	9.0983	0	1	1	1	0	3
D885A	c.2654A>C	9.0983	9.0983	0	1	1	1	0	3
D892V	c.2675A>T	9.0983	9.0983	0	1	1	1	0	3
D892A	c.2675A>C	9.0983	9.0983	0	1	1	1	0	3
D922A	c.2765A>C	9.0983	9.0983	0	1	1	1	0	3
D1000V	c.2999A>T	9.0983	9.0983	0	1	1	1	0	3
D1000A	c.2999A>C	9.0983	9.0983	0	1	1	1	0	3
Y542D	c.1624T>G	9.07732	9.07732	0	1	1	1	0	3
L573H	c.1718T>A	9.06254	9.06254	0	1	1	1	0	3
Y637S	c.1910A>C	12.3234	9.03735	1	1	0	1	0	3
S878Y	c.2633C>A	9.949	9.03735	1	1	0	1	0	3
Y628S	c.1883A>C	9.03735	9.03735	0	1	1	1	0	3
G623R	c.1867G>A	7.91359	8.82525	0	1	0	1	1	3
H527L	c.1580A>T	8.78722	8.78722	0	1	1	1	0	3
L856H	c.2567T>A	8.78722	8.78722	0	1	1	1	0	3
H896L	c.2687A>T	8.78722	8.78722	0	1	1	1	0	3
H1002L	c.3005A>T	8.78722	8.78722	0	1	1	1	0	3
L757P	c.2270T>C	8.76742	8.76742	0	1	1	0	1	3
T760P	c.2278A>C	8.72606	8.72606	0	1	1	0	1	3
Y542N	c.1624T>A	8.71338	8.71338	0	1	1	1	0	3
Y844N	c.2530T>A	8.71338	8.71338	0	1	1	1	0	3
D591H	c.1771G>C	8.69166	8.69166	0	1	1	1	0	3
H664D	c.1990C>G	8.69166	8.69166	0	1	1	1	0	3
D691H	c.2071G>C	8.69166	8.69166	0	1	1	1	0	3
D717H	c.2149G>C	8.69166	8.69166	0	1	1	1	0	3
D747H	c.2239G>C	8.69166	8.69166	0	1	1	1	0	3
D926H	c.2776G>C	8.69166	8.69166	0	1	1	1	0	3
D996H	c.2986G>C	8.69166	8.69166	0	1	1	1	0	3
V729F	c.2185G>T	8.68636	8.68636	0	1	1	1	0	3
V752F	c.2254G>T	8.68636	8.68636	0	1	1	1	0	3
Q1001H	c.3003G>T	8.65212	8.65212	0	1	1	1	0	3
N659H	c.1975A>C	9.45612	8.54447	0	1	0	1	1	3
S812Y	c.2435C>A	8.46464	8.46464	0	1	1	1	0	3
S953Y	c.2858C>A	8.46464	8.46464	0	1	1	1	0	3
N659I	c.1976A>T	7.35618	8.46131	0	1	0	1	1	3
L599H	c.1796T>A	8.44827	8.44827	0	1	1	1	0	3
S878C	c.2633C>G	8.39007	8.39007	0	1	1	1	0	3
D190H	c.568G>C	8.32138	8.32138	0	1	1	1	0	3
F581I	c.1741T>A	8.28818	8.28818	0	1	1	1	0	3
F581L	c.1741T>C	8.28818	8.28818	0	1	1	1	0	3
L638F	c.1914A>T	8.28818	8.28818	0	1	1	1	0	3
H685R	c.2054A>G	8.28818	8.28818	0	1	1	1	0	3
L686F	c.2056C>T	8.28818	8.28818	0	1	1	1	0	3
H723R	c.2168A>G	8.28818	8.28818	0	1	1	1	0	3
H780R	c.2339A>G	8.28818	8.28818	0	1	1	1	0	3
L781F	c.2341C>T	8.28818	8.28818	0	1	1	1	0	3
F924L	c.2770T>C	8.28818	8.28818	0	1	1	1	0	3
I935F	c.2803A>T	8.28818	8.28818	0	1	1	1	0	3
V238F	c.712G>T	8.28141	8.28141	0	1	1	1	0	3
F493V	c.1477T>G	8.28141	8.28141	0	1	1	1	0	3
A624G	c.1871C>G	6.45619	8.24288	0	1	0	1	1	3
C762R	c.2284T>C	7.32055	8.23221	0	1	0	1	1	3
T564I	c.1691C>T	4.60258	8.21257	0	1	0	1	1	3
T707I	c.2120C>T	4.60258	8.21257	0	1	0	1	1	3
A629D	c.1886C>A	8.18665	8.18665	0	1	1	1	0	3
A738D	c.2213C>A	8.18665	8.18665	0	1	1	1	0	3
A887D	c.2660C>A	8.18665	8.18665	0	1	1	1	0	3
A927D	c.2780C>A	8.18665	8.18665	0	1	1	1	0	3
D682H	c.2044G>C	8.11895	8.11895	0	1	1	1	0	3
H1002D	c.3004C>G	8.11895	8.11895	0	1	1	1	0	3
F587V	c.1759T>G	10.4533	8.07898	1	1	0	1	0	3
V805F	c.2413G>T	10.4533	8.07898	1	1	0	1	0	3
F980V	c.2938T>G	10.1144	8.07898	1	1	0	1	0	3
V790F	c.2368G>T	8.07898	8.07898	0	1	1	1	0	3
V947F	c.2839G>T	8.07898	8.07898	0	1	1	1	0	3
V1012F	c.3034G>T	8.07898	8.07898	0	1	1	1	0	3
F1017V	c.3049T>G	8.07898	8.07898	0	1	1	1	0	3
F68V	c.202T>G	7.98403	7.98403	0	1	1	1	0	3
Q233H	c.699G>T	7.93936	7.93936	0	1	1	1	0	3
F761L	c.2281T>C	8.84344	7.93179	0	1	0	1	1	3
S814F	c.2441C>T	7.91893	7.91893	0	1	1	1	0	3
S878F	c.2633C>T	7.91893	7.91893	0	1	1	1	0	3
H585L	c.1754A>T	7.87556	7.87556	0	1	1	1	0	3
H955L	c.2864A>T	7.87556	7.87556	0	1	1	1	0	3
T658P	c.1972A>C	7.86967	7.86967	0	1	1	0	1	3
T707P	c.2119A>C	7.81441	7.81441	0	1	1	0	1	3
D606H	c.1816G>C	7.78001	7.78001	0	1	1	1	0	3
D937H	c.2809G>C	7.78001	7.78001	0	1	1	1	0	3
Y143S	c.428A>C	7.75188	7.75188	0	1	1	1	0	3
Q625H	c.1875G>T	7.74047	7.74047	0	1	1	1	0	3
R861S	c.2583A>T	7.67695	7.67695	0	1	1	1	0	3
C959R	c.2875T>C	7.67695	7.67695	0	1	1	1	0	3
N841I	c.2522A>T	7.65731	7.65731	0	1	1	1	0	3
Y637D	c.1909T>G	9.98897	7.6146	1	1	0	1	0	3
D591Y	c.1771G>T	7.6146	7.6146	0	1	1	1	0	3
D606Y	c.1816G>T	7.6146	7.6146	0	1	1	1	0	3
D691Y	c.2071G>T	7.6146	7.6146	0	1	1	1	0	3
D717Y	c.2149G>T	7.6146	7.6146	0	1	1	1	0	3
D747Y	c.2239G>T	7.6146	7.6146	0	1	1	1	0	3
D926Y	c.2776G>T	7.6146	7.6146	0	1	1	1	0	3
Y998D	c.2992T>G	7.6146	7.6146	0	1	1	1	0	3
Y730S	c.2189A>C	7.6093	7.6093	0	1	1	1	0	3
W162C	c.486G>T	7.54865	7.54865	0	1	1	1	0	3
C608S	c.1823G>C	7.47842	7.47842	0	1	1	1	0	3
C925S	c.2774G>C	7.47842	7.47842	0	1	1	1	0	3
C959S	c.2876G>C	7.47842	7.47842	0	1	1	1	0	3
R347T	c.1040G>C	7.38492	7.38492	0	1	1	1	0	3
R971S	c.2913A>T	7.37956	7.37956	0	1	1	1	0	3
F530L	c.1588T>C	7.37653	7.37653	0	1	1	1	0	3
I818F	c.2452A>T	7.37653	7.37653	0	1	1	1	0	3
L890F	c.2668C>T	7.37653	7.37653	0	1	1	1	0	3
I931F	c.2791A>T	7.37653	7.37653	0	1	1	1	0	3
W965C	c.2895G>T	7.34622	7.34622	0	1	1	1	0	3
N756I	c.2267A>T	4.4091	7.30092	0	1	0	1	1	3
D871H	c.2611G>C	7.26361	7.26361	0	1	1	1	0	3
Y628C	c.1883A>G	7.25066	7.25066	0	1	1	1	0	3
C959Y	c.2876G>A	7.25066	7.25066	0	1	1	1	0	3
Y998N	c.2992T>A	7.25066	7.25066	0	1	1	1	0	3
D190Y	c.568G>T	7.24432	7.24432	0	1	1	1	0	3
H404L	c.1211A>T	7.22954	7.22954	0	1	1	1	0	3
V616F	c.1846G>T	7.22364	7.22364	0	1	1	1	0	3
H585D	c.1753C>G	7.2073	7.2073	0	1	1	1	0	3
H866D	c.2596C>G	7.2073	7.2073	0	1	1	1	0	3
H955D	c.2863C>G	7.2073	7.2073	0	1	1	1	0	3
C387W	c.1161C>G	4.49392	7.19226	0	1	0	1	1	3
F524V	c.1570T>G	7.16733	7.16733	0	1	1	1	0	3
F618V	c.1852T>G	7.16733	7.16733	0	1	1	1	0	3
V1004F	c.3010G>T	7.16733	7.16733	0	1	1	1	0	3
D682Y	c.2044G>T	7.04189	7.04189	0	1	1	1	0	3
L650H	c.1949T>A	7.02023	7.02023	0	1	1	1	0	3
F600S	c.1799T>C	7.00728	7.00728	0	1	1	1	0	3
F748S	c.2243T>C	7.00728	7.00728	0	1	1	1	0	3
F784S	c.2351T>C	7.00728	7.00728	0	1	1	1	0	3
F875S	c.2624T>C	7.00728	7.00728	0	1	1	1	0	3
S516Y	c.1547C>A	7.00192	7.00192	0	1	1	1	0	3
Y533S	c.1598A>C	7.00192	7.00192	0	1	1	1	0	3
Y678S	c.2033A>C	7.00192	7.00192	0	1	1	1	0	3
Y863S	c.2588A>C	7.00192	7.00192	0	1	1	1	0	3
Y1013S	c.3038A>C	7.00192	7.00192	0	1	1	1	0	3
S1015Y	c.3044C>A	7.00192	7.00192	0	1	1	1	0	3
G595V	c.1784G>T	6.98904	6.98904	0	1	1	1	0	3
S552C	c.1655C>G	6.90571	6.90571	0	1	1	1	0	3
S706C	c.2117C>G	6.90571	6.90571	0	1	1	1	0	3
S812C	c.2435C>G	6.90571	6.90571	0	1	1	1	0	3
S953C	c.2858C>G	6.90571	6.90571	0	1	1	1	0	3
S956C	c.2867C>G	6.90571	6.90571	0	1	1	1	0	3
W902G	c.2704T>G	6.37682	6.89427	0	1	0	1	1	3
W162L	c.485G>T	6.88039	6.88039	0	1	1	1	0	3
N183Y	c.547A>T	6.88039	6.88039	0	1	1	1	0	3
F325V	c.973T>G	6.79705	6.79705	0	1	1	1	0	3
F440V	c.1318T>G	6.79705	6.79705	0	1	1	1	0	3
C925R	c.2773T>C	6.7653	6.7653	0	1	1	1	0	3
I818N	c.2453T>A	6.74566	6.74566	0	1	1	1	0	3
I818S	c.2453T>G	6.74566	6.74566	0	1	1	1	0	3
I931N	c.2792T>A	6.74566	6.74566	0	1	1	1	0	3
I931S	c.2792T>G	6.74566	6.74566	0	1	1	1	0	3
I935N	c.2804T>A	6.74566	6.74566	0	1	1	1	0	3
I935S	c.2804T>G	6.74566	6.74566	0	1	1	1	0	3
G859V	c.2576G>T	6.7403	6.7403	0	1	1	1	0	3
D591V	c.1772A>T	6.72394	6.72394	0	1	1	1	0	3
D591A	c.1772A>C	6.72394	6.72394	0	1	1	1	0	3
D606V	c.1817A>T	6.72394	6.72394	0	1	1	1	0	3
A688D	c.2063C>A	6.72394	6.72394	0	1	1	1	0	3
D691V	c.2072A>T	6.72394	6.72394	0	1	1	1	0	3
D691A	c.2072A>C	6.72394	6.72394	0	1	1	1	0	3
D717V	c.2150A>T	6.72394	6.72394	0	1	1	1	0	3
D717A	c.2150A>C	6.72394	6.72394	0	1	1	1	0	3
D747V	c.2240A>T	6.72394	6.72394	0	1	1	1	0	3
D747A	c.2240A>C	6.72394	6.72394	0	1	1	1	0	3
D926V	c.2777A>T	6.72394	6.72394	0	1	1	1	0	3
D926A	c.2777A>C	6.72394	6.72394	0	1	1	1	0	3
A936D	c.2807C>A	6.72394	6.72394	0	1	1	1	0	3
D937V	c.2810A>T	6.72394	6.72394	0	1	1	1	0	3
D937A	c.2810A>C	6.72394	6.72394	0	1	1	1	0	3
D996V	c.2987A>T	6.72394	6.72394	0	1	1	1	0	3
Y628D	c.1882T>G	6.70295	6.70295	0	1	1	1	0	3
D937Y	c.2809G>T	6.70295	6.70295	0	1	1	1	0	3
D996Y	c.2986G>T	6.70295	6.70295	0	1	1	1	0	3
F581C	c.1742T>G	6.68331	6.68331	0	1	1	1	0	3
F924C	c.2771T>G	6.68331	6.68331	0	1	1	1	0	3
Y704N	c.2110T>A	6.67795	6.67795	0	1	1	1	0	3
Y969N	c.2905T>A	6.67795	6.67795	0	1	1	1	0	3
C1005Y	c.3014G>A	6.67795	6.67795	0	1	1	1	0	3
C1007Y	c.3020G>A	6.67795	6.67795	0	1	1	1	0	3
F400S	c.1199T>C	6.637	6.637	0	1	1	1	0	3
H289L	c.866A>T	6.61528	6.61528	0	1	1	1	0	3
L573F	c.1717C>T	6.52808	6.52808	0	1	1	1	0	3
N756H	c.2266A>C	2.70557	6.50904	0	1	0	1	1	3
E627D	c.1881G>C	5.54454	6.45619	0	1	0	1	1	3
T835K	c.2504C>A	6.44133	6.44133	0	1	1	1	0	3
T835R	c.2504C>G	6.44133	6.44133	0	1	1	1	0	3
K888T	c.2663A>C	6.44133	6.44133	0	1	1	1	0	3
R923T	c.2768G>C	6.44133	6.44133	0	1	1	1	0	3
R923S	c.2769A>C	6.44133	6.44133	0	1	1	1	0	3
F895S	c.2684T>C	6.43457	6.43457	0	1	1	1	0	3
H788L	c.2363A>T	6.41285	6.41285	0	1	1	1	0	3
H852L	c.2555A>T	6.41285	6.41285	0	1	1	1	0	3
A661E	c.1982C>A	6.39997	6.39997	0	1	1	1	0	3
M689K	c.2066T>A	6.39997	6.39997	0	1	1	1	0	3
M689R	c.2066T>G	6.39997	6.39997	0	1	1	1	0	3
K888M	c.2663A>T	6.39997	6.39997	0	1	1	1	0	3
R923I	c.2768G>T	6.39997	6.39997	0	1	1	1	0	3
E934V	c.2801A>T	6.39997	6.39997	0	1	1	1	0	3
E934A	c.2801A>C	6.39997	6.39997	0	1	1	1	0	3
D190V	c.569A>T	6.35366	6.35366	0	1	1	1	0	3
D190A	c.569A>C	6.35366	6.35366	0	1	1	1	0	3
A391D	c.1172C>A	6.35366	6.35366	0	1	1	1	0	3
A413D	c.1238C>A	6.35366	6.35366	0	1	1	1	0	3
Y628N	c.1882T>A	6.33901	6.33901	0	1	1	1	0	3
C925Y	c.2774G>A	6.33901	6.33901	0	1	1	1	0	3
Y143D	c.427T>G	6.32913	6.32913	0	1	1	1	0	3
V554F	c.1660G>T	6.31888	6.31888	0	1	1	1	0	3
Q528H	c.1584G>T	6.27775	6.27775	0	1	1	1	0	3
Q597H	c.1791A>T	6.27775	6.27775	0	1	1	1	0	3
Q598H	c.1794G>T	6.27775	6.27775	0	1	1	1	0	3
Q640H	c.1920G>T	6.27775	6.27775	0	1	1	1	0	3
Q724H	c.2172A>T	6.27775	6.27775	0	1	1	1	0	3
Q933H	c.2799A>T	6.27775	6.27775	0	1	1	1	0	3
R889S	c.2667G>T	6.24785	6.24785	0	1	1	1	0	3
T760S	c.2279C>G	5.2958	6.20745	0	1	0	1	1	3
R541W	c.1621C>T	6.1988	6.1988	0	1	1	1	0	3
R520S	c.1560A>T	6.19259	6.19259	0	1	1	1	0	3
R646S	c.1938A>T	6.19259	6.19259	0	1	1	1	0	3
D871Y	c.2611G>T	6.18655	6.18655	0	1	1	1	0	3
D892Y	c.2674G>T	6.1855	6.1855	0	1	1	1	0	3
D550A	c.1649A>C	6.15123	6.15123	0	1	1	1	0	3
D682V	c.2045A>T	6.15123	6.15123	0	1	1	1	0	3
D682A	c.2045A>C	6.15123	6.15123	0	1	1	1	0	3
A808D	c.2423C>A	6.15123	6.15123	0	1	1	1	0	3
D995A	c.2984A>C	6.15123	6.15123	0	1	1	1	0	3
W902R	c.2704T>A	7.60251	6.13979	0	1	0	1	1	3
Y969D	c.2905T>G	6.13024	6.13024	0	1	1	1	0	3
L553H	c.1658T>A	6.11546	6.11546	0	1	1	1	0	3
Y853S	c.2558A>C	6.09027	6.09027	0	1	1	1	0	3
S970Y	c.2909C>A	6.09027	6.09027	0	1	1	1	0	3
M689T	c.2066T>C	6.03603	6.03603	0	1	1	1	0	3
G830C	c.2488G>T	6.03603	6.03603	0	1	1	1	0	3
Q1001L	c.3002A>T	6.03603	6.03603	0	1	1	1	0	3
V237G	c.710T>G	6.03108	6.03108	0	1	1	1	0	3
T388P	c.1162A>C	5.98141	5.98141	0	1	1	0	1	3
W162G	c.484T>G	5.96873	5.96873	0	1	1	1	0	3
Y143N	c.427T>A	5.96519	5.96519	0	1	1	1	0	3
H685N	c.2053C>A	5.95378	5.95378	0	1	1	1	0	3
H685Q	c.2055C>A	5.95378	5.95378	0	1	1	1	0	3
H723N	c.2167C>A	5.95378	5.95378	0	1	1	1	0	3
H780N	c.2338C>A	5.95378	5.95378	0	1	1	1	0	3
N843H	c.2527A>C	5.95378	5.95378	0	1	1	1	0	3
Q1001H	c.3003G>C	5.95378	5.95378	0	1	1	1	0	3
D77H	c.229G>C	5.94701	5.94701	0	1	1	1	0	3
D93H	c.277G>C	5.94701	5.94701	0	1	1	1	0	3
H289D	c.865C>G	5.94701	5.94701	0	1	1	1	0	3
H417D	c.1249C>G	5.94701	5.94701	0	1	1	1	0	3
D485H	c.1453G>C	5.94701	5.94701	0	1	1	1	0	3
D487H	c.1459G>C	5.94701	5.94701	0	1	1	1	0	3
V226F	c.676G>T	5.94171	5.94171	0	1	1	1	0	3
L599F	c.1795C>T	5.91381	5.91381	0	1	1	1	0	3
H664R	c.1991A>G	5.91381	5.91381	0	1	1	1	0	3
F784I	c.2350T>A	5.91381	5.91381	0	1	1	1	0	3
F784L	c.2350T>C	5.91381	5.91381	0	1	1	1	0	3
N659D	c.1975A>G	6.82013	5.90847	0	1	0	1	1	3
Q185H	c.555G>T	5.90747	5.90747	0	1	1	1	0	3
G612V	c.1835G>T	5.82865	5.82865	0	1	1	1	0	3
G768V	c.2303G>T	5.82865	5.82865	0	1	1	1	0	3
G769V	c.2306G>T	5.82865	5.82865	0	1	1	1	0	3
G811V	c.2432G>T	5.82865	5.82865	0	1	1	1	0	3
G941V	c.2822G>T	5.82865	5.82865	0	1	1	1	0	3
Y730C	c.2189A>G	5.82262	5.82262	0	1	1	1	0	3
N737Y	c.2209A>T	5.82156	5.82156	0	1	1	1	0	3
A632D	c.1895C>A	5.81228	5.81228	0	1	1	1	0	3
D996A	c.2987A>C	5.81228	5.81228	0	1	1	1	0	3
W902C	c.2706G>C	8.15022	5.77585	0	1	0	1	1	3
W902S	c.2705G>C	7.23857	5.77585	0	1	0	1	1	3
Y613C	c.1838A>G	5.7663	5.7663	0	1	1	1	0	3
G679W	c.2035G>T	5.7663	5.7663	0	1	1	1	0	3
N948Y	c.2842A>T	5.7663	5.7663	0	1	1	1	0	3
W965L	c.2894G>T	5.7663	5.7663	0	1	1	1	0	3
H645D	c.1933C>G	5.74458	5.74458	0	1	1	1	0	3
D676H	c.2026G>C	5.74458	5.74458	0	1	1	1	0	3
H852D	c.2554C>G	5.74458	5.74458	0	1	1	1	0	3
D966H	c.2896G>C	5.74458	5.74458	0	1	1	1	0	3
Q371H	c.1113G>T	5.73698	5.73698	0	1	1	1	0	3
T234K	c.701C>A	5.72856	5.72856	0	1	1	1	0	3
T234R	c.701C>G	5.72856	5.72856	0	1	1	1	0	3
S200Y	c.599C>A	5.71999	5.71999	0	1	1	1	0	3
L182H	c.545T>A	5.70363	5.70363	0	1	1	1	0	3
L284H	c.851T>A	5.70363	5.70363	0	1	1	1	0	3
H417L	c.1250A>T	5.70363	5.70363	0	1	1	1	0	3
L427H	c.1280T>A	5.70363	5.70363	0	1	1	1	0	3
E204V	c.611A>T	5.6872	5.6872	0	1	1	1	0	3
E204A	c.611A>C	5.6872	5.6872	0	1	1	1	0	3
E572D	c.1716A>T	5.65219	5.65219	0	1	1	1	0	3
S662T	c.1985G>C	5.65219	5.65219	0	1	1	1	0	3
N737T	c.2210A>C	5.65219	5.65219	0	1	1	1	0	3
S813T	c.2438G>C	5.65219	5.65219	0	1	1	1	0	3
N841T	c.2522A>C	5.65219	5.65219	0	1	1	1	0	3
D885E	c.2655T>A	5.65219	5.65219	0	1	1	1	0	3
D892E	c.2676T>A	5.65219	5.65219	0	1	1	1	0	3
E934D	c.2802A>T	5.65219	5.65219	0	1	1	1	0	3
D1000E	c.3000T>A	5.65219	5.65219	0	1	1	1	0	3
C449S	c.1346G>C	5.64542	5.64542	0	1	1	1	0	3
L638F	c.1914A>C	5.58984	5.58984	0	1	1	1	0	3
F924L	c.2772C>A	5.58984	5.58984	0	1	1	1	0	3
F868S	c.2603T>C	5.57923	5.57923	0	1	1	1	0	3
L181F	c.543A>T	5.54353	5.54353	0	1	1	1	0	3
L392F	c.1174C>T	5.54353	5.54353	0	1	1	1	0	3
L393F	c.1179A>T	5.54353	5.54353	0	1	1	1	0	3
N538Y	c.1612A>T	5.49056	5.49056	0	1	1	1	0	3
L603R	c.1808T>G	5.48831	5.48831	0	1	1	1	0	3
L631R	c.1892T>G	5.48831	5.48831	0	1	1	1	0	3
M665K	c.1994T>A	5.48831	5.48831	0	1	1	1	0	3
L686R	c.2057T>G	5.48831	5.48831	0	1	1	1	0	3
M736K	c.2207T>A	5.48831	5.48831	0	1	1	1	0	3
M736R	c.2207T>G	5.48831	5.48831	0	1	1	1	0	3
L781R	c.2342T>G	5.48831	5.48831	0	1	1	1	0	3
M825K	c.2474T>A	5.48831	5.48831	0	1	1	1	0	3
M825R	c.2474T>G	5.48831	5.48831	0	1	1	1	0	3
M826R	c.2477T>G	5.48831	5.48831	0	1	1	1	0	3
L831R	c.2492T>G	5.48831	5.48831	0	1	1	1	0	3
L890R	c.2669T>G	5.48831	5.48831	0	1	1	1	0	3
M928K	c.2783T>A	5.48831	5.48831	0	1	1	1	0	3
M928R	c.2783T>G	5.48831	5.48831	0	1	1	1	0	3
L950R	c.2849T>G	5.48831	5.48831	0	1	1	1	0	3
A974E	c.2921C>A	5.48831	5.48831	0	1	1	1	0	3
S970C	c.2909C>G	5.44299	5.44299	0	1	1	1	0	3
S1015C	c.3044C>G	5.44299	5.44299	0	1	1	1	0	3
A208D	c.623C>A	5.442	5.442	0	1	1	1	0	3
V237D	c.710T>A	5.442	5.442	0	1	1	1	0	3
A242D	c.725C>A	5.442	5.442	0	1	1	1	0	3
A303D	c.908C>A	5.442	5.442	0	1	1	1	0	3
A397D	c.1190C>A	5.442	5.442	0	1	1	1	0	3
F976V	c.2926T>G	5.40723	5.40723	0	1	1	1	0	3
D280H	c.838G>C	5.3743	5.3743	0	1	1	1	0	3
D316H	c.946G>C	5.3743	5.3743	0	1	1	1	0	3
D359H	c.1075G>C	5.3743	5.3743	0	1	1	1	0	3
H376D	c.1126C>G	5.3743	5.3743	0	1	1	1	0	3
D478H	c.1432G>C	5.3743	5.3743	0	1	1	1	0	3
S569R	c.1705A>C	5.34414	5.34414	0	1	1	1	0	3
I558F	c.1672A>T	5.3411	5.3411	0	1	1	1	0	3
L856F	c.2566C>T	5.3411	5.3411	0	1	1	1	0	3
F895I	c.2683T>A	5.3411	5.3411	0	1	1	1	0	3
F895L	c.2683T>C	5.3411	5.3411	0	1	1	1	0	3
H896R	c.2687A>G	5.3411	5.3411	0	1	1	1	0	3
I991F	c.2971A>T	5.3411	5.3411	0	1	1	1	0	3
H1002R	c.3005A>G	5.3411	5.3411	0	1	1	1	0	3
V100F	c.298G>T	5.33433	5.33433	0	1	1	1	0	3
V481F	c.1441G>T	5.33433	5.33433	0	1	1	1	0	3
V502F	c.1504G>T	5.33433	5.33433	0	1	1	1	0	3
Q233L	c.698A>T	5.32326	5.32326	0	1	1	1	0	3
G595R	c.1783G>A	5.32291	5.32291	0	1	1	1	0	3
G830D	c.2489G>A	5.32291	5.32291	0	1	1	1	0	3
R889G	c.2665A>G	5.32291	5.32291	0	1	1	1	0	3
G999E	c.2996G>A	5.32291	5.32291	0	1	1	1	0	3
G626R	c.1876G>A	5.32291	5.32291	0	1	1	1	0	3
S180C	c.538A>T	5.32145	5.32145	0	1	1	1	0	3
D871V	c.2612A>T	5.29589	5.29589	0	1	1	1	0	3
D871A	c.2612A>C	5.29589	5.29589	0	1	1	1	0	3
D885V	c.2654A>T	5.29483	5.29483	0	1	1	1	0	3
D922V	c.2765A>T	5.29483	5.29483	0	1	1	1	0	3
Y730D	c.2188T>G	5.2749	5.2749	0	1	1	1	0	3
S962Y	c.2885C>A	5.24182	5.24182	0	1	1	1	0	3
Q233H	c.699G>C	5.24102	5.24102	0	1	1	1	0	3
F761I	c.2281T>A	7.93179	5.23345	0	1	0	1	1	3
F761L	c.2283C>A	6.1451	5.23345	0	1	0	1	1	3
F748C	c.2243T>G	5.22059	5.22059	0	1	1	1	0	3
C925F	c.2774G>T	5.22059	5.22059	0	1	1	1	0	3
C959F	c.2876G>T	5.22059	5.22059	0	1	1	1	0	3
T388R	c.1163C>G	4.25194	5.16359	0	1	0	1	1	3
H335L	c.1004A>T	5.13091	5.13091	0	1	1	1	0	3
Q592L	c.1775A>T	5.12438	5.12438	0	1	1	1	0	3
L631Q	c.1892T>A	5.12438	5.12438	0	1	1	1	0	3
M665T	c.1994T>C	5.12438	5.12438	0	1	1	1	0	3
M736T	c.2207T>C	5.12438	5.12438	0	1	1	1	0	3
M825T	c.2474T>C	5.12438	5.12438	0	1	1	1	0	3
M826T	c.2477T>C	5.12438	5.12438	0	1	1	1	0	3
M928T	c.2783T>C	5.12438	5.12438	0	1	1	1	0	3
L950Q	c.2849T>A	5.12438	5.12438	0	1	1	1	0	3
N155Y	c.463A>T	5.12028	5.12028	0	1	1	1	0	3
Y403N	c.1207T>A	5.12028	5.12028	0	1	1	1	0	3
G612R	c.1834G>C	5.07417	5.07417	0	1	1	1	0	3
G941R	c.2821G>C	5.07417	5.07417	0	1	1	1	0	3
Y143C	c.428A>G	5.05354	5.05354	0	1	1	1	0	3
R378W	c.1132C>T	5.04376	5.04376	0	1	1	1	0	3
Q625H	c.1875G>C	5.04213	5.04213	0	1	1	1	0	3
D488H	c.1462G>C	5.03536	5.03536	0	1	1	1	0	3
W965R	c.2893T>A	5.01182	5.01182	0	1	1	1	0	3
R993W	c.2977C>T	5.01182	5.01182	0	1	1	1	0	3
F875L	c.2623T>C	5.00216	5.00216	0	1	1	1	0	3
L525H	c.1574T>A	4.98374	4.98374	0	1	1	1	0	3
K605T	c.1814A>C	4.97861	4.97861	0	1	1	1	0	3
K687T	c.2060A>C	4.97861	4.97861	0	1	1	1	0	3
K779T	c.2336A>C	4.97861	4.97861	0	1	1	1	0	3
K829T	c.2486A>C	4.97861	4.97861	0	1	1	1	0	3
R861T	c.2582G>C	4.97861	4.97861	0	1	1	1	0	3
R861S	c.2583A>C	4.97861	4.97861	0	1	1	1	0	3
K877T	c.2630A>C	4.97861	4.97861	0	1	1	1	0	3
V729G	c.2186T>G	4.97331	4.97331	0	1	1	1	0	3
V752G	c.2255T>G	4.97331	4.97331	0	1	1	1	0	3
S516F	c.1547C>T	4.97185	4.97185	0	1	1	1	0	3
F518S	c.1553T>C	4.97185	4.97185	0	1	1	1	0	3
F618S	c.1853T>C	4.97185	4.97185	0	1	1	1	0	3
W810C	c.2430G>T	4.97185	4.97185	0	1	1	1	0	3
S1015F	c.3044C>T	4.97185	4.97185	0	1	1	1	0	3
F1017S	c.3050T>C	4.97185	4.97185	0	1	1	1	0	3
L638S	c.1913T>C	4.95897	4.95897	0	1	1	1	0	3
E204D	c.612G>T	4.93943	4.93943	0	1	1	1	0	3
R287S	c.861A>T	4.9323	4.9323	0	1	1	1	0	3
C449R	c.1345T>C	4.9323	4.9323	0	1	1	1	0	3
N568Y	c.1702A>T	4.91785	4.91785	0	1	1	1	0	3
Y730N	c.2188T>A	4.91096	4.91096	0	1	1	1	0	3
F68S	c.203T>C	4.8769	4.8769	0	1	1	1	0	3
D77Y	c.229G>T	4.86995	4.86995	0	1	1	1	0	3
D79Y	c.235G>T	4.86995	4.86995	0	1	1	1	0	3
D93Y	c.277G>T	4.86995	4.86995	0	1	1	1	0	3
D485Y	c.1453G>T	4.86995	4.86995	0	1	1	1	0	3
D487Y	c.1459G>T	4.86995	4.86995	0	1	1	1	0	3
H126L	c.377A>T	4.85518	4.85518	0	1	1	1	0	3
W162C	c.486G>C	4.85031	4.85031	0	1	1	1	0	3
Q671H	c.2013G>T	4.8497	4.8497	0	1	1	1	0	3
Q728H	c.2184G>T	4.8497	4.8497	0	1	1	1	0	3
N659K	c.1977T>A	7.52976	4.83142	0	1	0	1	1	3
H866Q	c.2598T>A	4.79339	4.79339	0	1	1	1	0	3
H231L	c.692A>T	4.78843	4.78843	0	1	1	1	0	3
C608S	c.1822T>A	4.78008	4.78008	0	1	1	1	0	3
C925S	c.2773T>A	4.78008	4.78008	0	1	1	1	0	3
S930C	c.2788A>T	4.78008	4.78008	0	1	1	1	0	3
C959S	c.2875T>A	4.78008	4.78008	0	1	1	1	0	3
H754N	c.2260C>A	5.6537	4.74205	0	1	0	1	1	3
H754Q	c.2262C>A	5.6537	4.74205	0	1	0	1	1	3
A629G	c.1886C>G	4.74054	4.74054	0	1	1	1	0	3
T633N	c.1898C>A	4.74054	4.74054	0	1	1	1	0	3
T633S	c.1898C>G	4.74054	4.74054	0	1	1	1	0	3
A663G	c.1988C>G	4.74054	4.74054	0	1	1	1	0	3
A738G	c.2213C>G	4.74054	4.74054	0	1	1	1	0	3
A834G	c.2501C>G	4.74054	4.74054	0	1	1	1	0	3
A842G	c.2525C>G	4.74054	4.74054	0	1	1	1	0	3
N843T	c.2528A>C	4.74054	4.74054	0	1	1	1	0	3
A887G	c.2660C>G	4.74054	4.74054	0	1	1	1	0	3
A927G	c.2780C>G	4.74054	4.74054	0	1	1	1	0	3
C215S	c.644G>C	4.73377	4.73377	0	1	1	1	0	3
C305S	c.914G>C	4.73377	4.73377	0	1	1	1	0	3
S522R	c.1564A>C	4.72987	4.72987	0	1	1	1	0	3
R858S	c.2574A>T	4.72987	4.72987	0	1	1	1	0	3
R942S	c.2824C>A	4.72987	4.72987	0	1	1	1	0	3
N680I	c.2039A>T	4.71023	4.71023	0	1	1	1	0	3
N708I	c.2123A>T	4.71023	4.71023	0	1	1	1	0	3
R971T	c.2912G>C	4.68123	4.68123	0	1	1	1	0	3
R971S	c.2913A>C	4.68123	4.68123	0	1	1	1	0	3
F530L	c.1590C>A	4.67819	4.67819	0	1	1	1	0	3
W820R	c.2458T>A	4.67288	4.67288	0	1	1	1	0	3
D676Y	c.2026G>T	4.66752	4.66752	0	1	1	1	0	3
Y863D	c.2587T>G	4.66752	4.66752	0	1	1	1	0	3
Y893D	c.2677T>G	4.66752	4.66752	0	1	1	1	0	3
Y1013D	c.3037T>G	4.66752	4.66752	0	1	1	1	0	3
W965C	c.2895G>C	4.64788	4.64788	0	1	1	1	0	3
C1007W	c.3021C>G	4.64788	4.64788	0	1	1	1	0	3
V960G	c.2879T>G	4.64126	4.64126	0	1	1	1	0	3
E536V	c.1607A>T	4.63986	4.63986	0	1	1	1	0	3
R541L	c.1622G>T	4.63986	4.63986	0	1	1	1	0	3
E920V	c.2759A>T	4.63986	4.63986	0	1	1	1	0	3
E920A	c.2759A>C	4.63986	4.63986	0	1	1	1	0	3
R971I	c.2912G>T	4.63986	4.63986	0	1	1	1	0	3
F400I	c.1198T>A	4.63188	4.63188	0	1	1	1	0	3
F400L	c.1198T>C	4.63188	4.63188	0	1	1	1	0	3
V690G	c.2069T>G	4.61467	4.61467	0	1	1	1	0	3
V973G	c.2918T>G	4.61467	4.61467	0	1	1	1	0	3
S622I	c.1865G>T	7.30092	4.60258	0	1	0	1	1	3
G456V	c.1367G>T	4.56836	4.56836	0	1	1	1	0	3
G494V	c.1481G>T	4.56836	4.56836	0	1	1	1	0	3
C743S	c.2228G>C	4.53134	4.53134	0	1	1	1	0	3
D203V	c.608A>T	4.52681	4.52681	0	1	1	1	0	3
L421W	c.1262T>G	4.50602	4.50602	0	1	1	1	0	3
C449Y	c.1346G>A	4.50602	4.50602	0	1	1	1	0	3
W491L	c.1472G>T	4.50602	4.50602	0	1	1	1	0	3
I651F	c.1951A>T	4.48577	4.48577	0	1	1	1	0	3
F868L	c.2602T>C	4.48577	4.48577	0	1	1	1	0	3
F224V	c.670T>G	4.47899	4.47899	0	1	1	1	0	3
H335D	c.1003C>G	4.46265	4.46265	0	1	1	1	0	3
R347G	c.1039A>G	4.4432	4.4432	0	1	1	1	0	3
K381T	c.1142A>C	4.43784	4.43784	0	1	1	1	0	3
H585R	c.1754A>G	4.42945	4.42945	0	1	1	1	0	3
H866R	c.2597A>G	4.42945	4.42945	0	1	1	1	0	3
H955R	c.2864A>G	4.42945	4.42945	0	1	1	1	0	3
F259V	c.775T>G	4.42268	4.42268	0	1	1	1	0	3
F281V	c.841T>G	4.42268	4.42268	0	1	1	1	0	3
F439V	c.1315T>G	4.42268	4.42268	0	1	1	1	0	3
G595E	c.1784G>A	4.41126	4.41126	0	1	1	1	0	3
G630R	c.1888G>A	4.41126	4.41126	0	1	1	1	0	3
D885G	c.2654A>G	4.41126	4.41126	0	1	1	1	0	3
D892G	c.2675A>G	4.41126	4.41126	0	1	1	1	0	3
D922G	c.2765A>G	4.41126	4.41126	0	1	1	1	0	3
R923G	c.2767A>G	4.41126	4.41126	0	1	1	1	0	3
E934G	c.2801A>G	4.41126	4.41126	0	1	1	1	0	3
G999R	c.2995G>A	4.41126	4.41126	0	1	1	1	0	3
D1000G	c.2999A>G	4.41126	4.41126	0	1	1	1	0	3
T760I	c.2279C>T	1.71076	4.4091	0	1	0	1	1	3
S571Y	c.1712C>A	4.38543	4.38543	0	1	1	1	0	3
V729D	c.2186T>A	4.38424	4.38424	0	1	1	1	0	3
V752D	c.2255T>A	4.38424	4.38424	0	1	1	1	0	3
V1012G	c.3035T>G	4.36593	4.36593	0	1	1	1	0	3
R324S	c.972A>T	4.35959	4.35959	0	1	1	1	0	3
R352S	c.1056G>T	4.35959	4.35959	0	1	1	1	0	3
R379S	c.1137A>T	4.35959	4.35959	0	1	1	1	0	3
S384R	c.1150A>C	4.35959	4.35959	0	1	1	1	0	3
S963Y	c.2888C>A	4.33017	4.33017	0	1	1	1	0	3
D751H	c.2251G>C	4.31548	4.31548	0	1	1	1	0	3
W820S	c.2459G>C	4.30894	4.30894	0	1	1	1	0	3
F875C	c.2624T>G	4.30894	4.30894	0	1	1	1	0	3
N531Y	c.1591A>T	4.30359	4.30359	0	1	1	1	0	3
Y533N	c.1597T>A	4.30359	4.30359	0	1	1	1	0	3
Y533C	c.1598A>G	4.30359	4.30359	0	1	1	1	0	3
N583Y	c.1747A>T	4.30359	4.30359	0	1	1	1	0	3
W810G	c.2428T>G	4.30359	4.30359	0	1	1	1	0	3
Y853N	c.2557T>A	4.30359	4.30359	0	1	1	1	0	3
Y863N	c.2587T>A	4.30359	4.30359	0	1	1	1	0	3
Y863C	c.2588A>G	4.30359	4.30359	0	1	1	1	0	3
Y1013N	c.3037T>A	4.30359	4.30359	0	1	1	1	0	3
Y1013C	c.3038A>G	4.30359	4.30359	0	1	1	1	0	3
W162R	c.484T>A	4.3026	4.3026	0	1	1	1	0	3
L368H	c.1103T>A	4.27558	4.27558	0	1	1	1	0	3
W491C	c.1473G>T	4.26263	4.26263	0	1	1	1	0	3
F493S	c.1478T>C	4.26263	4.26263	0	1	1	1	0	3
S662C	c.1984A>T	4.26263	4.26263	0	1	1	1	0	3
S813C	c.2437A>T	4.26263	4.26263	0	1	1	1	0	3
S806C	c.2416A>T	4.20737	4.20737	0	1	1	1	0	3
H126D	c.376C>G	4.18691	4.18691	0	1	1	1	0	3
H411D	c.1231C>G	4.18691	4.18691	0	1	1	1	0	3
G667R	c.1999G>C	4.16252	4.16252	0	1	1	1	0	3
G768R	c.2302G>C	4.16252	4.16252	0	1	1	1	0	3
G769R	c.2305G>C	4.16252	4.16252	0	1	1	1	0	3
G811R	c.2431G>C	4.16252	4.16252	0	1	1	1	0	3
S200C	c.599C>G	4.16106	4.16106	0	1	1	1	0	3
H231D	c.691C>G	4.12016	4.12016	0	1	1	1	0	3
T899P	c.2695A>C	4.06725	4.06725	0	1	1	0	1	3
K824T	c.2471A>C	4.06696	4.06696	0	1	1	1	0	3
K847T	c.2540A>C	4.06696	4.06696	0	1	1	1	0	3
K951T	c.2852A>C	4.06696	4.06696	0	1	1	1	0	3
S970F	c.2909C>T	4.0602	4.0602	0	1	1	1	0	3
V960D	c.2879T>A	4.05218	4.05218	0	1	1	1	0	3
I818T	c.2453T>C	4.04732	4.04732	0	1	1	1	0	3
I839T	c.2516T>C	4.04732	4.04732	0	1	1	1	0	3
I931T	c.2792T>C	4.04732	4.04732	0	1	1	1	0	3
I935T	c.2804T>C	4.04732	4.04732	0	1	1	1	0	3
G726V	c.2177G>T	4.04196	4.04196	0	1	1	1	0	3
G733V	c.2198G>T	4.04196	4.04196	0	1	1	1	0	3
G766V	c.2297G>T	4.04196	4.04196	0	1	1	1	0	3
N737K	c.2211T>A	4.02742	4.02742	0	1	1	1	0	3
N841K	c.2523T>A	4.02742	4.02742	0	1	1	1	0	3
E580A	c.1739A>C	4.0256	4.0256	0	1	1	1	0	3
L590R	c.1769T>G	4.0256	4.0256	0	1	1	1	0	3
E604V	c.1811A>T	4.0256	4.0256	0	1	1	1	0	3
E604A	c.1811A>C	4.0256	4.0256	0	1	1	1	0	3
K605M	c.1814A>T	4.0256	4.0256	0	1	1	1	0	3
E609V	c.1826A>T	4.0256	4.0256	0	1	1	1	0	3
V690E	c.2069T>A	4.0256	4.0256	0	1	1	1	0	3
E797A	c.2390A>C	4.0256	4.0256	0	1	1	1	0	3
K824M	c.2471A>T	4.0256	4.0256	0	1	1	1	0	3
K832I	c.2495A>T	4.0256	4.0256	0	1	1	1	0	3
E836V	c.2507A>T	4.0256	4.0256	0	1	1	1	0	3
R848L	c.2543G>T	4.0256	4.0256	0	1	1	1	0	3
A860E	c.2579C>A	4.0256	4.0256	0	1	1	1	0	3
K877M	c.2630A>T	4.0256	4.0256	0	1	1	1	0	3
K918M	c.2753A>T	4.0256	4.0256	0	1	1	1	0	3
A919E	c.2756C>A	4.0256	4.0256	0	1	1	1	0	3
E939V	c.2816A>T	4.0256	4.0256	0	1	1	1	0	3
E939A	c.2816A>C	4.0256	4.0256	0	1	1	1	0	3
K951M	c.2852A>T	4.0256	4.0256	0	1	1	1	0	3
M952K	c.2855T>A	4.0256	4.0256	0	1	1	1	0	3
M952R	c.2855T>G	4.0256	4.0256	0	1	1	1	0	3
V973E	c.2918T>A	4.0256	4.0256	0	1	1	1	0	3
C215R	c.643T>C	4.02065	4.02065	0	1	1	1	0	3
C305R	c.913T>C	4.02065	4.02065	0	1	1	1	0	3
C762Y	c.2285G>A	7.80592	4.00245	0	1	0	1	1	3
D77V	c.230A>T	3.97929	3.97929	0	1	1	1	0	3
D79V	c.236A>T	3.97929	3.97929	0	1	1	1	0	3
D79A	c.236A>C	3.97929	3.97929	0	1	1	1	0	3
D93V	c.278A>T	3.97929	3.97929	0	1	1	1	0	3
D93A	c.278A>C	3.97929	3.97929	0	1	1	1	0	3
A102D	c.305C>A	3.97929	3.97929	0	1	1	1	0	3
A127D	c.380C>A	3.97929	3.97929	0	1	1	1	0	3
A459D	c.1376C>A	3.97929	3.97929	0	1	1	1	0	3
D485V	c.1454A>T	3.97929	3.97929	0	1	1	1	0	3
D485A	c.1454A>C	3.97929	3.97929	0	1	1	1	0	3
D487V	c.1460A>T	3.97929	3.97929	0	1	1	1	0	3
D487A	c.1460A>C	3.97929	3.97929	0	1	1	1	0	3
D488Y	c.1462G>T	3.9583	3.9583	0	1	1	1	0	3
L122H	c.365T>A	3.94352	3.94352	0	1	1	1	0	3
W162S	c.485G>C	3.93866	3.93866	0	1	1	1	0	3
N132Y	c.394A>T	3.93331	3.93331	0	1	1	1	0	3
N198Y	c.592A>T	3.93331	3.93331	0	1	1	1	0	3
E920D	c.2760G>T	3.89209	3.89209	0	1	1	1	0	3
R854S	c.2562A>T	3.87453	3.87453	0	1	1	1	0	3
E882V	c.2645A>T	3.85511	3.85511	0	1	1	1	0	3
E882A	c.2645A>C	3.85511	3.85511	0	1	1	1	0	3
S662I	c.1985G>T	3.85384	3.85384	0	1	1	1	0	3
N737I	c.2210A>T	3.85384	3.85384	0	1	1	1	0	3
S813I	c.2438G>T	3.85384	3.85384	0	1	1	1	0	3
I377N	c.1130T>A	3.83052	3.83052	0	1	1	1	0	3
C743R	c.2227T>C	3.81822	3.81822	0	1	1	1	0	3
R744S	c.2230C>A	3.81822	3.81822	0	1	1	1	0	3
R744C	c.2230C>T	3.81822	3.81822	0	1	1	1	0	3
R946S	c.2838G>T	3.81822	3.81822	0	1	1	1	0	3
I558N	c.1673T>A	3.79858	3.79858	0	1	1	1	0	3
I558S	c.1673T>G	3.79858	3.79858	0	1	1	1	0	3
N948I	c.2843A>T	3.79858	3.79858	0	1	1	1	0	3
I991S	c.2972T>G	3.79858	3.79858	0	1	1	1	0	3
F868C	c.2603T>G	3.79255	3.79255	0	1	1	1	0	3
D614V	c.1841A>T	3.77686	3.77686	0	1	1	1	0	3
D676V	c.2027A>T	3.77686	3.77686	0	1	1	1	0	3
D676A	c.2027A>C	3.77686	3.77686	0	1	1	1	0	3
V790D	c.2369T>A	3.77686	3.77686	0	1	1	1	0	3
D944V	c.2831A>T	3.77686	3.77686	0	1	1	1	0	3
D944A	c.2831A>C	3.77686	3.77686	0	1	1	1	0	3
V947D	c.2840T>A	3.77686	3.77686	0	1	1	1	0	3
A992D	c.2975C>A	3.77686	3.77686	0	1	1	1	0	3
V1012D	c.3035T>A	3.77686	3.77686	0	1	1	1	0	3
Y853D	c.2557T>G	3.75587	3.75587	0	1	1	1	0	3
D944Y	c.2830G>T	3.75587	3.75587	0	1	1	1	0	3
D966Y	c.2896G>T	3.75587	3.75587	0	1	1	1	0	3
F895C	c.2684T>G	3.73623	3.73623	0	1	1	1	0	3
W965S	c.2894G>C	3.73623	3.73623	0	1	1	1	0	3
L573R	c.1718T>G	3.72821	3.72821	0	1	1	1	0	3
V718G	c.2153T>G	3.70302	3.70302	0	1	1	1	0	3
G746V	c.2237G>T	3.70302	3.70302	0	1	1	1	0	3
V884G	c.2651T>G	3.70302	3.70302	0	1	1	1	0	3
R177T	c.530G>C	3.69668	3.69668	0	1	1	1	0	3
T192K	c.575C>A	3.69668	3.69668	0	1	1	1	0	3
T192R	c.575C>G	3.69668	3.69668	0	1	1	1	0	3
S200F	c.599C>T	3.68992	3.68992	0	1	1	1	0	3
F325S	c.974T>C	3.68992	3.68992	0	1	1	1	0	3
S962C	c.2885C>G	3.68289	3.68289	0	1	1	1	0	3
A298D	c.893C>A	3.67147	3.67147	0	1	1	1	0	3
L301H	c.902T>A	3.6682	3.6682	0	1	1	1	0	3
H432L	c.1295A>T	3.6682	3.6682	0	1	1	1	0	3
Q528L	c.1583A>T	3.66166	3.66166	0	1	1	1	0	3
L590Q	c.1769T>A	3.66166	3.66166	0	1	1	1	0	3
Q594L	c.1781A>T	3.66166	3.66166	0	1	1	1	0	3
Q597L	c.1790A>T	3.66166	3.66166	0	1	1	1	0	3
Q598L	c.1793A>T	3.66166	3.66166	0	1	1	1	0	3
Q640L	c.1919A>T	3.66166	3.66166	0	1	1	1	0	3
Q724L	c.2171A>T	3.66166	3.66166	0	1	1	1	0	3
Q933L	c.2798A>T	3.66166	3.66166	0	1	1	1	0	3
V238G	c.713T>G	3.65671	3.65671	0	1	1	1	0	3
G448V	c.1343G>T	3.65671	3.65671	0	1	1	1	0	3
E210V	c.629A>T	3.65532	3.65532	0	1	1	1	0	3
E210A	c.629A>C	3.65532	3.65532	0	1	1	1	0	3
Y169C	c.506A>G	7.43564	3.63217	0	1	0	1	1	3
D203H	c.607G>C	3.60271	3.60271	0	1	1	1	0	3
L153W	c.458T>G	3.59436	3.59436	0	1	1	1	0	3
C215Y	c.644G>A	3.59436	3.59436	0	1	1	1	0	3
W491G	c.1471T>G	3.59436	3.59436	0	1	1	1	0	3
Q528H	c.1584G>C	3.57941	3.57941	0	1	1	1	0	3
Q597H	c.1791A>C	3.57941	3.57941	0	1	1	1	0	3
Q598H	c.1794G>C	3.57941	3.57941	0	1	1	1	0	3
Q640H	c.1920G>C	3.57941	3.57941	0	1	1	1	0	3
H664N	c.1990C>A	3.57941	3.57941	0	1	1	1	0	3
H664Q	c.1992C>A	3.57941	3.57941	0	1	1	1	0	3
Q724H	c.2172A>C	3.57941	3.57941	0	1	1	1	0	3
Q933H	c.2799A>C	3.57941	3.57941	0	1	1	1	0	3
L650F	c.1948C>T	3.57411	3.57411	0	1	1	1	0	3
I670F	c.2008A>T	3.57411	3.57411	0	1	1	1	0	3
F868I	c.2602T>A	3.57411	3.57411	0	1	1	1	0	3
I869F	c.2605A>T	3.57411	3.57411	0	1	1	1	0	3
F338V	c.1012T>G	3.56734	3.56734	0	1	1	1	0	3
F339V	c.1015T>G	3.56734	3.56734	0	1	1	1	0	3
V341F	c.1021G>T	3.56734	3.56734	0	1	1	1	0	3
T899I	c.2696C>T	0.85542	3.55376	0	1	0	1	1	3
R889T	c.2666G>C	3.54951	3.54951	0	1	1	1	0	3
R889S	c.2667G>C	3.54951	3.54951	0	1	1	1	0	3
S706F	c.2117C>T	3.54275	3.54275	0	1	1	1	0	3
Q85H	c.255G>T	3.5331	3.5331	0	1	1	1	0	3
Q213H	c.639A>T	3.5331	3.5331	0	1	1	1	0	3
Q239H	c.717G>T	3.5331	3.5331	0	1	1	1	0	3
H289Q	c.867T>A	3.5331	3.5331	0	1	1	1	0	3
Q290H	c.870G>T	3.5331	3.5331	0	1	1	1	0	3
H417Q	c.1251T>A	3.5331	3.5331	0	1	1	1	0	3
Q460H	c.1380G>T	3.5331	3.5331	0	1	1	1	0	3
N735S	c.2204A>G	2.59746	3.50911	0	1	0	1	1	3
T760S	c.2278A>T	2.59746	3.50911	0	1	0	1	1	3
R520T	c.1559G>C	3.49425	3.49425	0	1	1	1	0	3
R520S	c.1560A>C	3.49425	3.49425	0	1	1	1	0	3
R646T	c.1937G>C	3.49425	3.49425	0	1	1	1	0	3
R646S	c.1938A>C	3.49425	3.49425	0	1	1	1	0	3
R378L	c.1133G>T	3.48483	3.48483	0	1	1	1	0	3
V790G	c.2369T>G	3.45428	3.45428	0	1	1	1	0	3
V1004G	c.3011T>G	3.45428	3.45428	0	1	1	1	0	3
R154W	c.460C>T	3.45415	3.45415	0	1	1	1	0	3
A655E	c.1964C>A	3.45289	3.45289	0	1	1	1	0	3
L856R	c.2567T>G	3.45289	3.45289	0	1	1	1	0	3
V864E	c.2591T>A	3.45289	3.45289	0	1	1	1	0	3
E911V	c.2732A>T	3.45289	3.45289	0	1	1	1	0	3
R993L	c.2978G>T	3.45289	3.45289	0	1	1	1	0	3
R373S	c.1119A>T	3.44794	3.44794	0	1	1	1	0	3
D280V	c.839A>T	3.40658	3.40658	0	1	1	1	0	3
D300V	c.899A>T	3.40658	3.40658	0	1	1	1	0	3
D359V	c.1076A>T	3.40658	3.40658	0	1	1	1	0	3
D359A	c.1076A>C	3.40658	3.40658	0	1	1	1	0	3
C743Y	c.2228G>A	3.39193	3.39193	0	1	1	1	0	3
Y853C	c.2558A>G	3.39193	3.39193	0	1	1	1	0	3
N880Y	c.2638A>T	3.39193	3.39193	0	1	1	1	0	3
Y893C	c.2678A>G	3.39193	3.39193	0	1	1	1	0	3
D316Y	c.946G>T	3.38559	3.38559	0	1	1	1	0	3
D441Y	c.1321G>T	3.38559	3.38559	0	1	1	1	0	3
D478Y	c.1432G>T	3.38559	3.38559	0	1	1	1	0	3
Y144S	c.431A>C	3.34562	3.34562	0	1	1	1	0	3
V173G	c.518T>G	3.33274	3.33274	0	1	1	1	0	3
E572Q	c.1714G>C	3.31779	3.31779	0	1	1	1	0	3
Q625R	c.1874A>G	3.31779	3.31779	0	1	1	1	0	3
H685Y	c.2053C>T	3.31779	3.31779	0	1	1	1	0	3
H723Y	c.2167C>T	3.31779	3.31779	0	1	1	1	0	3
H780Y	c.2338C>T	3.31779	3.31779	0	1	1	1	0	3
Y822H	c.2464T>C	3.31779	3.31779	0	1	1	1	0	3
N843D	c.2527A>G	3.31779	3.31779	0	1	1	1	0	3
D885N	c.2653G>A	3.31779	3.31779	0	1	1	1	0	3
K888Q	c.2662A>C	3.31779	3.31779	0	1	1	1	0	3
K888E	c.2662A>G	3.31779	3.31779	0	1	1	1	0	3
D922N	c.2764G>A	3.31779	3.31779	0	1	1	1	0	3
E934Q	c.2800G>C	3.31779	3.31779	0	1	1	1	0	3
D1000N	c.2998G>A	3.31779	3.31779	0	1	1	1	0	3
Q1001K	c.3001C>A	3.31779	3.31779	0	1	1	1	0	3
Q1001E	c.3001C>G	3.31779	3.31779	0	1	1	1	0	3
Q1001R	c.3002A>G	3.31779	3.31779	0	1	1	1	0	3
L84Q	c.251T>A	3.29138	3.29138	0	1	1	1	0	3
Q175L	c.524A>T	3.29138	3.29138	0	1	1	1	0	3
E604D	c.1812G>T	3.27782	3.27782	0	1	1	1	0	3
D606E	c.1818T>A	3.27782	3.27782	0	1	1	1	0	3
E609D	c.1827G>T	3.27782	3.27782	0	1	1	1	0	3
E797D	c.2391A>T	3.27782	3.27782	0	1	1	1	0	3
E836D	c.2508A>T	3.27782	3.27782	0	1	1	1	0	3
D926E	c.2778T>A	3.27782	3.27782	0	1	1	1	0	3
S930T	c.2789G>C	3.27782	3.27782	0	1	1	1	0	3
E939D	c.2817G>T	3.27782	3.27782	0	1	1	1	0	3
T703R	c.2108C>G	7.0529	3.24943	0	1	0	1	1	3
Y704D	c.2110T>G	3.23842	3.23842	0	1	1	1	0	3
K545T	c.1634A>C	3.21851	3.21851	0	1	1	1	0	3
T961K	c.2882C>A	3.21851	3.21851	0	1	1	1	0	3
T961R	c.2882C>G	3.21851	3.21851	0	1	1	1	0	3
S962F	c.2885C>T	3.21175	3.21175	0	1	1	1	0	3
N183H	c.547A>C	3.20913	3.20913	0	1	1	1	0	3
Q185H	c.555G>C	3.20913	3.20913	0	1	1	1	0	3
T537I	c.1610C>T	3.19887	3.19887	0	1	1	1	0	3
G626V	c.1877G>T	3.18557	3.18557	0	1	1	1	0	3
G630V	c.1889G>T	3.18557	3.18557	0	1	1	1	0	3
G999V	c.2996G>T	3.18557	3.18557	0	1	1	1	0	3
I92F	c.274A>T	3.16916	3.16916	0	1	1	1	0	3
I128F	c.382A>T	3.16916	3.16916	0	1	1	1	0	3
L182F	c.544C>T	3.16916	3.16916	0	1	1	1	0	3
L284F	c.850C>T	3.16916	3.16916	0	1	1	1	0	3
H289R	c.866A>G	3.16916	3.16916	0	1	1	1	0	3
L421F	c.1263G>T	3.16916	3.16916	0	1	1	1	0	3
L423F	c.1269G>T	3.16916	3.16916	0	1	1	1	0	3
L427F	c.1279C>T	3.16916	3.16916	0	1	1	1	0	3
L489F	c.1467A>T	3.16916	3.16916	0	1	1	1	0	3
F493I	c.1477T>A	3.16916	3.16916	0	1	1	1	0	3
G679V	c.2036G>T	3.13031	3.13031	0	1	1	1	0	3
V710G	c.2129T>G	3.13031	3.13031	0	1	1	1	0	3
G727V	c.2180G>T	3.13031	3.13031	0	1	1	1	0	3
V740G	c.2219T>G	3.13031	3.13031	0	1	1	1	0	3
G741V	c.2222G>T	3.13031	3.13031	0	1	1	1	0	3
G767V	c.2300G>T	3.13031	3.13031	0	1	1	1	0	3
V864G	c.2591T>G	3.13031	3.13031	0	1	1	1	0	3
G894V	c.2681G>T	3.13031	3.13031	0	1	1	1	0	3
V904G	c.2711T>G	3.13031	3.13031	0	1	1	1	0	3
Q371L	c.1112A>T	3.12089	3.12089	0	1	1	1	0	3
M543K	c.1628T>A	3.11394	3.11394	0	1	1	1	0	3
M543R	c.1628T>G	3.11394	3.11394	0	1	1	1	0	3
L599R	c.1796T>G	3.11394	3.11394	0	1	1	1	0	3
K687M	c.2060A>T	3.11394	3.11394	0	1	1	1	0	3
V718E	c.2153T>A	3.11394	3.11394	0	1	1	1	0	3
L721R	c.2162T>G	3.11394	3.11394	0	1	1	1	0	3
K829M	c.2486A>T	3.11394	3.11394	0	1	1	1	0	3
M845K	c.2534T>A	3.11394	3.11394	0	1	1	1	0	3
M845R	c.2534T>G	3.11394	3.11394	0	1	1	1	0	3
R861I	c.2582G>T	3.11394	3.11394	0	1	1	1	0	3
L921R	c.2762T>G	3.11394	3.11394	0	1	1	1	0	3
E882D	c.2646G>T	3.10733	3.10733	0	1	1	1	0	3
G612C	c.1834G>T	3.08895	3.08895	0	1	1	1	0	3
Q739L	c.2216A>T	3.08895	3.08895	0	1	1	1	0	3
G140V	c.419G>T	3.084	3.084	0	1	1	1	0	3
G355W	c.1063G>T	3.07797	3.07797	0	1	1	1	0	3
G176W	c.526G>T	3.07691	3.07691	0	1	1	1	0	3
A236D	c.707C>A	3.06763	3.06763	0	1	1	1	0	3
V238D	c.713T>A	3.06763	3.06763	0	1	1	1	0	3
A398D	c.1193C>A	3.06763	3.06763	0	1	1	1	0	3
D488V	c.1463A>T	3.06763	3.06763	0	1	1	1	0	3
Q371H	c.1113G>C	3.03864	3.03864	0	1	1	1	0	3
G276W	c.826G>T	3.02165	3.02165	0	1	1	1	0	3
G362W	c.1084G>T	3.02165	3.02165	0	1	1	1	0	3
N621H	c.1861A>C	3.0067	3.0067	0	1	1	1	0	3
H896N	c.2686C>A	3.0067	3.0067	0	1	1	1	0	3
H896Q	c.2688C>A	3.0067	3.0067	0	1	1	1	0	3
H1002N	c.3004C>A	3.0067	3.0067	0	1	1	1	0	3
H1002Q	c.3006C>A	3.0067	3.0067	0	1	1	1	0	3
D36H	c.106G>C	2.99993	2.99993	0	1	1	1	0	3
D48H	c.142G>C	2.99993	2.99993	0	1	1	1	0	3
D114H	c.340G>C	2.99993	2.99993	0	1	1	1	0	3
D195H	c.583G>C	2.99993	2.99993	0	1	1	1	0	3
H432D	c.1294C>G	2.99993	2.99993	0	1	1	1	0	3
H436D	c.1306C>G	2.99993	2.99993	0	1	1	1	0	3
D470H	c.1408G>C	2.99993	2.99993	0	1	1	1	0	3
R347K	c.1040G>A	2.98579	2.98579	0	1	1	1	0	3
F518L	c.1552T>C	2.96673	2.96673	0	1	1	1	0	3
I551F	c.1651A>T	2.96673	2.96673	0	1	1	1	0	3
H645R	c.1934A>G	2.96673	2.96673	0	1	1	1	0	3
H693R	c.2078A>G	2.96673	2.96673	0	1	1	1	0	3
H788R	c.2363A>G	2.96673	2.96673	0	1	1	1	0	3
H852R	c.2555A>G	2.96673	2.96673	0	1	1	1	0	3
F1017I	c.3049T>A	2.96673	2.96673	0	1	1	1	0	3
F1017L	c.3049T>C	2.96673	2.96673	0	1	1	1	0	3
K566E	c.1696A>G	3.87305	2.96139	0	1	0	1	1	3
H656Y	c.1966C>T	3.87305	2.96139	0	1	0	1	1	3
E572D	c.1716A>C	2.95385	2.95385	0	1	1	1	0	3
G595A	c.1784G>C	2.95385	2.95385	0	1	1	1	0	3
L631M	c.1891C>A	2.95385	2.95385	0	1	1	1	0	3
S662N	c.1985G>A	2.95385	2.95385	0	1	1	1	0	3
M665L	c.1993A>T	2.95385	2.95385	0	1	1	1	0	3
L686V	c.2056C>G	2.95385	2.95385	0	1	1	1	0	3
M689L	c.2065A>T	2.95385	2.95385	0	1	1	1	0	3
M689V	c.2065A>G	2.95385	2.95385	0	1	1	1	0	3
M689I	c.2067G>A	2.95385	2.95385	0	1	1	1	0	3
M736L	c.2206A>T	2.95385	2.95385	0	1	1	1	0	3
M736V	c.2206A>G	2.95385	2.95385	0	1	1	1	0	3
M736I	c.2208G>A	2.95385	2.95385	0	1	1	1	0	3
N737S	c.2210A>G	2.95385	2.95385	0	1	1	1	0	3
S813N	c.2438G>A	2.95385	2.95385	0	1	1	1	0	3
S819T	c.2455T>A	2.95385	2.95385	0	1	1	1	0	3
M825L	c.2473A>T	2.95385	2.95385	0	1	1	1	0	3
M825V	c.2473A>G	2.95385	2.95385	0	1	1	1	0	3
M825I	c.2475G>A	2.95385	2.95385	0	1	1	1	0	3
M826L	c.2476A>T	2.95385	2.95385	0	1	1	1	0	3
M826I	c.2478G>A	2.95385	2.95385	0	1	1	1	0	3
I839L	c.2515A>C	2.95385	2.95385	0	1	1	1	0	3
I839V	c.2515A>G	2.95385	2.95385	0	1	1	1	0	3
I839M	c.2517T>G	2.95385	2.95385	0	1	1	1	0	3
L840I	c.2518C>A	2.95385	2.95385	0	1	1	1	0	3
L849I	c.2545C>A	2.95385	2.95385	0	1	1	1	0	3
L849V	c.2545C>G	2.95385	2.95385	0	1	1	1	0	3
D922E	c.2766C>A	2.95385	2.95385	0	1	1	1	0	3
R923K	c.2768G>A	2.95385	2.95385	0	1	1	1	0	3
M928L	c.2782A>T	2.95385	2.95385	0	1	1	1	0	3
M928V	c.2782A>G	2.95385	2.95385	0	1	1	1	0	3
M928I	c.2784G>A	2.95385	2.95385	0	1	1	1	0	3
I931V	c.2791A>G	2.95385	2.95385	0	1	1	1	0	3
E934D	c.2802A>C	2.95385	2.95385	0	1	1	1	0	3
I935L	c.2803A>C	2.95385	2.95385	0	1	1	1	0	3
I935V	c.2803A>G	2.95385	2.95385	0	1	1	1	0	3
E580G	c.1739A>G	2.94854	2.94854	0	1	1	1	0	3
D591G	c.1772A>G	2.94854	2.94854	0	1	1	1	0	3
D606G	c.1817A>G	2.94854	2.94854	0	1	1	1	0	3
R635G	c.1903A>G	2.94854	2.94854	0	1	1	1	0	3
D691G	c.2072A>G	2.94854	2.94854	0	1	1	1	0	3
D717G	c.2150A>G	2.94854	2.94854	0	1	1	1	0	3
D747G	c.2240A>G	2.94854	2.94854	0	1	1	1	0	3
E797G	c.2390A>G	2.94854	2.94854	0	1	1	1	0	3
R848G	c.2542C>G	2.94854	2.94854	0	1	1	1	0	3
R861G	c.2581A>G	2.94854	2.94854	0	1	1	1	0	3
E939G	c.2816A>G	2.94854	2.94854	0	1	1	1	0	3
D996G	c.2987A>G	2.94854	2.94854	0	1	1	1	0	3
C449S	c.1345T>A	2.94708	2.94708	0	1	1	1	0	3
I651N	c.1952T>A	2.94324	2.94324	0	1	1	1	0	3
I651S	c.1952T>G	2.94324	2.94324	0	1	1	1	0	3
I670N	c.2009T>A	2.94324	2.94324	0	1	1	1	0	3
I670S	c.2009T>G	2.94324	2.94324	0	1	1	1	0	3
I869N	c.2606T>A	2.94324	2.94324	0	1	1	1	0	3
I869S	c.2606T>G	2.94324	2.94324	0	1	1	1	0	3
G771V	c.2312G>T	2.93683	2.93683	0	1	1	1	0	3
V616D	c.1847T>A	2.92152	2.92152	0	1	1	1	0	3
S180T	c.539G>C	2.90754	2.90754	0	1	1	1	0	3
N183T	c.548A>C	2.90754	2.90754	0	1	1	1	0	3
T186N	c.557C>A	2.90754	2.90754	0	1	1	1	0	3
E210D	c.630G>T	2.90754	2.90754	0	1	1	1	0	3
T240N	c.719C>A	2.90754	2.90754	0	1	1	1	0	3
A391G	c.1172C>G	2.90754	2.90754	0	1	1	1	0	3
D917Y	c.2749G>T	2.90742	2.90742	0	1	1	1	0	3
G456R	c.1366G>C	2.90223	2.90223	0	1	1	1	0	3
G494R	c.1480G>C	2.90223	2.90223	0	1	1	1	0	3
N708Y	c.2122A>T	2.87448	2.87448	0	1	1	1	0	3
A593D	c.1778C>A	2.8652	2.8652	0	1	1	1	0	3
D966V	c.2897A>T	2.8652	2.8652	0	1	1	1	0	3
D966A	c.2897A>C	2.8652	2.8652	0	1	1	1	0	3
V1004D	c.3011T>A	2.8652	2.8652	0	1	1	1	0	3
L181F	c.543A>C	2.84519	2.84519	0	1	1	1	0	3
L393F	c.1179A>C	2.84519	2.84519	0	1	1	1	0	3
S571C	c.1712C>G	2.82649	2.82649	0	1	1	1	0	3
L434H	c.1301T>A	2.81286	2.81286	0	1	1	1	0	3
L467H	c.1400T>A	2.81286	2.81286	0	1	1	1	0	3
E882G	c.2645A>G	2.77805	2.77805	0	1	1	1	0	3
S963C	c.2888C>G	2.77123	2.77123	0	1	1	1	0	3
H436L	c.1307A>T	2.75655	2.75655	0	1	1	1	0	3
M543T	c.1628T>C	2.75001	2.75001	0	1	1	1	0	3
M845T	c.2534T>C	2.75001	2.75001	0	1	1	1	0	3
C925G	c.2773T>G	2.75001	2.75001	0	1	1	1	0	3
C959G	c.2875T>G	2.75001	2.75001	0	1	1	1	0	3
N119Y	c.355A>T	2.74591	2.74591	0	1	1	1	0	3
N418Y	c.1252A>T	2.74591	2.74591	0	1	1	1	0	3
S522C	c.1564A>T	2.74465	2.74465	0	1	1	1	0	3
M83K	c.248T>A	2.74366	2.74366	0	1	1	1	0	3
M83R	c.248T>G	2.74366	2.74366	0	1	1	1	0	3
L84R	c.251T>G	2.74366	2.74366	0	1	1	1	0	3
L178R	c.533T>G	2.74366	2.74366	0	1	1	1	0	3
A207E	c.620C>A	2.74366	2.74366	0	1	1	1	0	3
A209E	c.626C>A	2.74366	2.74366	0	1	1	1	0	3
A211E	c.632C>A	2.74366	2.74366	0	1	1	1	0	3
L392R	c.1175T>G	2.74366	2.74366	0	1	1	1	0	3
L409R	c.1226T>G	2.74366	2.74366	0	1	1	1	0	3
T372N	c.1115C>A	2.73705	2.73705	0	1	1	1	0	3
T372S	c.1115C>G	2.73705	2.73705	0	1	1	1	0	3
G612A	c.1835G>C	2.70511	2.70511	0	1	1	1	0	3
N621T	c.1862A>C	2.70511	2.70511	0	1	1	1	0	3
G667A	c.2000G>C	2.70511	2.70511	0	1	1	1	0	3
N680T	c.2039A>C	2.70511	2.70511	0	1	1	1	0	3
D682E	c.2046T>A	2.70511	2.70511	0	1	1	1	0	3
S806T	c.2417G>C	2.70511	2.70511	0	1	1	1	0	3
A808G	c.2423C>G	2.70511	2.70511	0	1	1	1	0	3
G859A	c.2576G>C	2.70511	2.70511	0	1	1	1	0	3
E911D	c.2733G>T	2.70511	2.70511	0	1	1	1	0	3
D995E	c.2985T>A	2.70511	2.70511	0	1	1	1	0	3
R942G	c.2824C>G	2.6998	2.6998	0	1	1	1	0	3
L553F	c.1657C>T	2.66935	2.66935	0	1	1	1	0	3
E536G	c.1607A>G	2.65116	2.65116	0	1	1	1	0	3
R541G	c.1621C>G	2.65116	2.65116	0	1	1	1	0	3
E920G	c.2759A>G	2.65116	2.65116	0	1	1	1	0	3
R971G	c.2911A>G	2.65116	2.65116	0	1	1	1	0	3
E204K	c.610G>A	2.60503	2.60503	0	1	1	1	0	3
E204Q	c.610G>C	2.60503	2.60503	0	1	1	1	0	3
Q233E	c.697C>G	2.60503	2.60503	0	1	1	1	0	3
Q233R	c.698A>G	2.60503	2.60503	0	1	1	1	0	3
V616G	c.1847T>G	2.59894	2.59894	0	1	1	1	0	3
V648G	c.1943T>G	2.59894	2.59894	0	1	1	1	0	3
M701R	c.2102T>G	2.59755	2.59755	0	1	1	1	0	3
M900K	c.2699T>A	2.59755	2.59755	0	1	1	1	0	3
A734G	c.2201C>G	3.50911	2.59746	0	1	0	1	1	3
E572V	c.1715A>T	2.59649	2.59649	0	1	1	1	0	3
E572A	c.1715A>C	2.59649	2.59649	0	1	1	1	0	3
I152F	c.454A>T	2.59645	2.59645	0	1	1	1	0	3
F325I	c.973T>A	2.59645	2.59645	0	1	1	1	0	3
F325L	c.973T>C	2.59645	2.59645	0	1	1	1	0	3
H335R	c.1004A>G	2.59645	2.59645	0	1	1	1	0	3
L370F	c.1108C>T	2.59645	2.59645	0	1	1	1	0	3
R367S	c.1099C>A	2.5926	2.5926	0	1	1	1	0	3
I997T	c.2990T>C	2.5846	2.5846	0	1	1	1	0	3
E172G	c.515A>G	2.57826	2.57826	0	1	1	1	0	3
G176R	c.526G>A	2.57826	2.57826	0	1	1	1	0	3
G176E	c.527G>A	2.57826	2.57826	0	1	1	1	0	3
D190G	c.569A>G	2.57826	2.57826	0	1	1	1	0	3
E210G	c.629A>G	2.57826	2.57826	0	1	1	1	0	3
K605N	c.1815G>T	2.5647	2.5647	0	1	1	1	0	3
K687N	c.2061G>T	2.5647	2.5647	0	1	1	1	0	3
K779N	c.2337G>T	2.5647	2.5647	0	1	1	1	0	3
K829N	c.2487G>T	2.5647	2.5647	0	1	1	1	0	3
K832N	c.2496A>T	2.5647	2.5647	0	1	1	1	0	3
K877N	c.2631G>T	2.5647	2.5647	0	1	1	1	0	3
N985Y	c.2953A>T	2.54348	2.54348	0	1	1	1	0	3
L560R	c.1679T>G	2.54123	2.54123	0	1	1	1	0	3
R646I	c.1937G>T	2.54123	2.54123	0	1	1	1	0	3
V710E	c.2129T>A	2.54123	2.54123	0	1	1	1	0	3
E712V	c.2135A>T	2.54123	2.54123	0	1	1	1	0	3
E867A	c.2600A>C	2.54123	2.54123	0	1	1	1	0	3
E914V	c.2741A>T	2.54123	2.54123	0	1	1	1	0	3
E914A	c.2741A>C	2.54123	2.54123	0	1	1	1	0	3
I128N	c.383T>A	2.53829	2.53829	0	1	1	1	0	3
I128S	c.383T>G	2.53829	2.53829	0	1	1	1	0	3
D300A	c.899A>C	2.49492	2.49492	0	1	1	1	0	3
A382D	c.1145C>A	2.49492	2.49492	0	1	1	1	0	3
D441V	c.1322A>T	2.49492	2.49492	0	1	1	1	0	3
D441A	c.1322A>C	2.49492	2.49492	0	1	1	1	0	3
D478V	c.1433A>T	2.49492	2.49492	0	1	1	1	0	3
D478A	c.1433A>C	2.49492	2.49492	0	1	1	1	0	3
F269S	c.806T>C	2.4921	2.4921	0	1	1	1	0	3
Y366S	c.1097A>C	2.49028	2.49028	0	1	1	1	0	3
C215W	c.645C>G	2.47595	2.47595	0	1	1	1	0	3
C305F	c.914G>T	2.47595	2.47595	0	1	1	1	0	3
C449F	c.1346G>T	2.47595	2.47595	0	1	1	1	0	3
C449W	c.1347C>G	2.47595	2.47595	0	1	1	1	0	3
R378G	c.1132C>G	2.40777	2.40777	0	1	1	1	0	3
Y542H	c.1624T>C	2.40614	2.40614	0	1	1	1	0	3
E572K	c.1714G>A	2.40614	2.40614	0	1	1	1	0	3
Q592K	c.1774C>A	2.40614	2.40614	0	1	1	1	0	3
Q592E	c.1774C>G	2.40614	2.40614	0	1	1	1	0	3
Q592R	c.1775A>G	2.40614	2.40614	0	1	1	1	0	3
Y596H	c.1786T>C	2.40614	2.40614	0	1	1	1	0	3
Q625K	c.1873C>A	2.40614	2.40614	0	1	1	1	0	3
Q625E	c.1873C>G	2.40614	2.40614	0	1	1	1	0	3
N737D	c.2209A>G	2.40614	2.40614	0	1	1	1	0	3
Y844H	c.2530T>C	2.40614	2.40614	0	1	1	1	0	3
M83T	c.248T>C	2.37973	2.37973	0	1	1	1	0	3
L178Q	c.533T>A	2.37973	2.37973	0	1	1	1	0	3
L409Q	c.1226T>A	2.37973	2.37973	0	1	1	1	0	3
G612D	c.1835G>A	2.37583	2.37583	0	1	1	1	0	3
G657E	c.1970G>A	2.37583	2.37583	0	1	1	1	0	3
D682G	c.2045A>G	2.37583	2.37583	0	1	1	1	0	3
G726R	c.2176G>A	2.37583	2.37583	0	1	1	1	0	3
G726E	c.2177G>A	2.37583	2.37583	0	1	1	1	0	3
G771D	c.2312G>A	2.37583	2.37583	0	1	1	1	0	3
G773R	c.2317G>A	2.37583	2.37583	0	1	1	1	0	3
G859D	c.2576G>A	2.37583	2.37583	0	1	1	1	0	3
G941D	c.2822G>A	2.37583	2.37583	0	1	1	1	0	3
R993G	c.2977C>G	2.37583	2.37583	0	1	1	1	0	3
D995G	c.2984A>G	2.37583	2.37583	0	1	1	1	0	3
S384C	c.1150A>T	2.37437	2.37437	0	1	1	1	0	3
E580D	c.1740A>T	2.36617	2.36617	0	1	1	1	0	3
A632G	c.1895C>G	2.36617	2.36617	0	1	1	1	0	3
A688G	c.2063C>G	2.36617	2.36617	0	1	1	1	0	3
A821G	c.2462C>G	2.36617	2.36617	0	1	1	1	0	3
A883G	c.2648C>G	2.36617	2.36617	0	1	1	1	0	3
S571F	c.1712C>T	2.35536	2.35536	0	1	1	1	0	3
D550V	c.1649A>T	2.34775	2.34775	0	1	1	1	0	3
D751V	c.2252A>T	2.34775	2.34775	0	1	1	1	0	3
D751A	c.2252A>C	2.34775	2.34775	0	1	1	1	0	3
K544T	c.1631A>C	2.30686	2.30686	0	1	1	1	0	3
F875L	c.2625C>A	2.30382	2.30382	0	1	1	1	0	3
S963F	c.2888C>T	2.3001	2.3001	0	1	1	1	0	3
F976S	c.2927T>C	2.3001	2.3001	0	1	1	1	0	3
V777G	c.2330T>G	2.27497	2.27497	0	1	1	1	0	3
W810C	c.2430G>C	2.27351	2.27351	0	1	1	1	0	3
F1017C	c.3050T>G	2.27351	2.27351	0	1	1	1	0	3
K544M	c.1631A>T	2.26549	2.26549	0	1	1	1	0	3
E547V	c.1640A>T	2.26549	2.26549	0	1	1	1	0	3
A574E	c.1721C>A	2.26549	2.26549	0	1	1	1	0	3
E972V	c.2915A>T	2.26549	2.26549	0	1	1	1	0	3
E972A	c.2915A>C	2.26549	2.26549	0	1	1	1	0	3
R415S	c.1245G>T	2.26055	2.26055	0	1	1	1	0	3
L153F	c.459G>T	2.25751	2.25751	0	1	1	1	0	3
L156F	c.468A>T	2.25751	2.25751	0	1	1	1	0	3
F493L	c.1477T>C	2.25751	2.25751	0	1	1	1	0	3
E204D	c.612G>C	2.24109	2.24109	0	1	1	1	0	3
N843K	c.2529C>A	2.24073	2.24073	0	1	1	1	0	3
G74V	c.221G>T	2.23555	2.23555	0	1	1	1	0	3
K78T	c.233A>C	2.23396	2.23396	0	1	1	1	0	3
K98T	c.293A>C	2.23396	2.23396	0	1	1	1	0	3
T99K	c.296C>A	2.23396	2.23396	0	1	1	1	0	3
T99R	c.296C>G	2.23396	2.23396	0	1	1	1	0	3
T282K	c.845C>A	2.23396	2.23396	0	1	1	1	0	3
T282R	c.845C>G	2.23396	2.23396	0	1	1	1	0	3
R287S	c.861A>C	2.23396	2.23396	0	1	1	1	0	3
K428T	c.1283A>C	2.23396	2.23396	0	1	1	1	0	3
K452T	c.1355A>C	2.23396	2.23396	0	1	1	1	0	3
R457T	c.1370G>C	2.23396	2.23396	0	1	1	1	0	3
K484T	c.1451A>C	2.23396	2.23396	0	1	1	1	0	3
M701T	c.2102T>C	2.23361	2.23361	0	1	1	1	0	3
M900T	c.2699T>C	2.23361	2.23361	0	1	1	1	0	3
Q625L	c.1874A>T	2.23256	2.23256	0	1	1	1	0	3
V226G	c.677T>G	2.22866	2.22866	0	1	1	1	0	3
A419D	c.1256C>A	2.21918	2.21918	0	1	1	1	0	3
T240I	c.719C>T	2.21432	2.21432	0	1	1	1	0	3
L560Q	c.1679T>A	2.1773	2.1773	0	1	1	1	0	3
M565T	c.1694T>C	2.1773	2.1773	0	1	1	1	0	3
L755Q	c.2264T>A	2.1773	2.1773	0	1	1	1	0	3
G768C	c.2302G>T	2.1773	2.1773	0	1	1	1	0	3
G769C	c.2305G>T	2.1773	2.1773	0	1	1	1	0	3
G811C	c.2431G>T	2.1773	2.1773	0	1	1	1	0	3
G941C	c.2821G>T	2.1773	2.1773	0	1	1	1	0	3
Q671H	c.2013G>C	2.15136	2.15136	0	1	1	1	0	3
Q728H	c.2184G>C	2.15136	2.15136	0	1	1	1	0	3
I702F	c.2104A>T	2.1114	2.1114	0	1	1	1	0	3
D732N	c.2194G>A	3.01771	2.10606	0	1	0	1	1	3
H585N	c.1753C>A	2.09505	2.09505	0	1	1	1	0	3
H585Q	c.1755C>A	2.09505	2.09505	0	1	1	1	0	3
H866N	c.2596C>A	2.09505	2.09505	0	1	1	1	0	3
H955N	c.2863C>A	2.09505	2.09505	0	1	1	1	0	3
H955Q	c.2865C>A	2.09505	2.09505	0	1	1	1	0	3
D263H	c.787G>C	2.08828	2.08828	0	1	1	1	0	3
D437H	c.1309G>C	2.08828	2.08828	0	1	1	1	0	3
F524L	c.1570T>C	2.05508	2.05508	0	1	1	1	0	3
F618L	c.1852T>C	2.05508	2.05508	0	1	1	1	0	3
H335Q	c.1005T>A	2.04874	2.04874	0	1	1	1	0	3
Q375H	c.1125A>T	2.04874	2.04874	0	1	1	1	0	3
I377T	c.1130T>C	2.04383	2.04383	0	1	1	1	0	3
L603V	c.1807C>G	2.0422	2.0422	0	1	1	1	0	3
L607V	c.1819C>G	2.0422	2.0422	0	1	1	1	0	3
T611S	c.1831A>T	2.0422	2.0422	0	1	1	1	0	3
L631V	c.1891C>G	2.0422	2.0422	0	1	1	1	0	3
T633S	c.1897A>T	2.0422	2.0422	0	1	1	1	0	3
A661G	c.1982C>G	2.0422	2.0422	0	1	1	1	0	3
M665V	c.1993A>G	2.0422	2.0422	0	1	1	1	0	3
L781V	c.2341C>G	2.0422	2.0422	0	1	1	1	0	3
L816M	c.2446C>A	2.0422	2.0422	0	1	1	1	0	3
L816V	c.2446C>G	2.0422	2.0422	0	1	1	1	0	3
I818V	c.2452A>G	2.0422	2.0422	0	1	1	1	0	3
I818M	c.2454T>G	2.0422	2.0422	0	1	1	1	0	3
L831V	c.2491C>G	2.0422	2.0422	0	1	1	1	0	3
T835S	c.2503A>T	2.0422	2.0422	0	1	1	1	0	3
N841S	c.2522A>G	2.0422	2.0422	0	1	1	1	0	3
N843S	c.2528A>G	2.0422	2.0422	0	1	1	1	0	3
L890V	c.2668C>G	2.0422	2.0422	0	1	1	1	0	3
I931L	c.2791A>C	2.0422	2.0422	0	1	1	1	0	3
L950M	c.2848C>A	2.0422	2.0422	0	1	1	1	0	3
L950V	c.2848C>G	2.0422	2.0422	0	1	1	1	0	3
A974G	c.2921C>G	2.0422	2.0422	0	1	1	1	0	3
S569I	c.1706G>T	2.03848	2.03848	0	1	1	1	0	3
G746R	c.2236G>A	2.03689	2.03689	0	1	1	1	0	3
G746E	c.2237G>A	2.03689	2.03689	0	1	1	1	0	3
D937G	c.2810A>G	2.03689	2.03689	0	1	1	1	0	3
C215S	c.643T>A	2.03543	2.03543	0	1	1	1	0	3
C305S	c.913T>A	2.03543	2.03543	0	1	1	1	0	3
K519T	c.1556A>C	2.03153	2.03153	0	1	1	1	0	3
S522R	c.1566C>A	2.03153	2.03153	0	1	1	1	0	3
K653T	c.1958A>C	2.03153	2.03153	0	1	1	1	0	3
K694T	c.2081A>C	2.03153	2.03153	0	1	1	1	0	3
K778T	c.2333A>C	2.03153	2.03153	0	1	1	1	0	3
R858T	c.2573G>C	2.03153	2.03153	0	1	1	1	0	3
R858S	c.2574A>C	2.03153	2.03153	0	1	1	1	0	3
K982T	c.2945A>C	2.03153	2.03153	0	1	1	1	0	3
K1021T	c.3062A>C	2.03153	2.03153	0	1	1	1	0	3
K381N	c.1143A>T	2.02393	2.02393	0	1	1	1	0	3
D917A	c.2750A>C	2.01675	2.01675	0	1	1	1	0	3
S654L	c.1961C>T	2.01189	2.01189	0	1	1	1	0	3
V648D	c.1943T>A	2.00987	2.00987	0	1	1	1	0	3
A699D	c.2096C>A	2.00987	2.00987	0	1	1	1	0	3
T186S	c.557C>G	1.99589	1.99589	0	1	1	1	0	3
A208G	c.623C>G	1.99589	1.99589	0	1	1	1	0	3
T240S	c.719C>G	1.99589	1.99589	0	1	1	1	0	3
A242G	c.725C>G	1.99589	1.99589	0	1	1	1	0	3
A303G	c.908C>G	1.99589	1.99589	0	1	1	1	0	3
A397G	c.1190C>G	1.99589	1.99589	0	1	1	1	0	3
A413G	c.1238C>G	1.99589	1.99589	0	1	1	1	0	3
G448R	c.1342G>C	1.99058	1.99058	0	1	1	1	0	3
S37R	c.109A>C	1.98522	1.98522	0	1	1	1	0	3
R108S	c.324A>T	1.98522	1.98522	0	1	1	1	0	3
R221S	c.663G>T	1.98522	1.98522	0	1	1	1	0	3
S260R	c.778A>C	1.98522	1.98522	0	1	1	1	0	3
S293R	c.877A>C	1.98522	1.98522	0	1	1	1	0	3
R308S	c.924G>T	1.98522	1.98522	0	1	1	1	0	3
C762F	c.2285G>T	5.77585	1.97238	0	1	0	1	1	3
D36Y	c.106G>T	1.92287	1.92287	0	1	1	1	0	3
D48Y	c.142G>T	1.92287	1.92287	0	1	1	1	0	3
L248H	c.743T>A	1.90121	1.90121	0	1	1	1	0	3
L473H	c.1418T>A	1.90121	1.90121	0	1	1	1	0	3
E118V	c.353A>T	1.89521	1.89521	0	1	1	1	0	3
E118A	c.353A>C	1.89521	1.89521	0	1	1	1	0	3
R154L	c.461G>T	1.89521	1.89521	0	1	1	1	0	3
E179V	c.536A>T	1.89521	1.89521	0	1	1	1	0	3
E179A	c.536A>C	1.89521	1.89521	0	1	1	1	0	3
A629V	c.1886C>T	1.8768	1.8768	0	1	1	1	0	3
A661V	c.1982C>T	1.8768	1.8768	0	1	1	1	0	3
A663V	c.1988C>T	1.8768	1.8768	0	1	1	1	0	3
A838V	c.2513C>T	1.8768	1.8768	0	1	1	1	0	3
A846V	c.2537C>T	1.8768	1.8768	0	1	1	1	0	3
A887V	c.2660C>T	1.8768	1.8768	0	1	1	1	0	3
A927V	c.2780C>T	1.8768	1.8768	0	1	1	1	0	3
C743S	c.2227T>A	1.833	1.833	0	1	1	1	0	3
N538H	c.1612A>C	1.81931	1.81931	0	1	1	1	0	3
G769A	c.2306G>C	1.79346	1.79346	0	1	1	1	0	3
G811A	c.2432G>C	1.79346	1.79346	0	1	1	1	0	3
E867D	c.2601G>T	1.79346	1.79346	0	1	1	1	0	3
T913N	c.2738C>A	1.79346	1.79346	0	1	1	1	0	3
T913S	c.2738C>G	1.79346	1.79346	0	1	1	1	0	3
E914D	c.2742G>T	1.79346	1.79346	0	1	1	1	0	3
R744G	c.2230C>G	1.78815	1.78815	0	1	1	1	0	3
C447S	c.1340G>C	1.78669	1.78669	0	1	1	1	0	3
H126Q	c.378T>A	1.773	1.773	0	1	1	1	0	3
R946W	c.2836A>T	1.7258	1.7258	0	1	1	1	0	3
V554G	c.1661T>G	1.69418	1.69418	0	1	1	1	0	3
Q233K	c.697C>A	1.69337	1.69337	0	1	1	1	0	3
M557K	c.1670T>A	1.69278	1.69278	0	1	1	1	0	3
M557R	c.1670T>G	1.69278	1.69278	0	1	1	1	0	3
N735K	c.2205C>A	-1.00748	1.69086	0	1	0	1	1	3
L650R	c.1949T>G	1.6859	1.6859	0	1	1	1	0	3
L697R	c.2090T>G	1.6859	1.6859	0	1	1	1	0	3
M701K	c.2102T>A	1.6859	1.6859	0	1	1	1	0	3
V777E	c.2330T>A	1.6859	1.6859	0	1	1	1	0	3
I139F	c.415A>T	1.6848	1.6848	0	1	1	1	0	3
F440I	c.1318T>A	1.6848	1.6848	0	1	1	1	0	3
I938T	c.2813T>C	1.67295	1.67295	0	1	1	1	0	3
R177G	c.529A>G	1.66661	1.66661	0	1	1	1	0	3
R241G	c.721C>G	1.66661	1.66661	0	1	1	1	0	3
D203G	c.608A>G	1.66307	1.66307	0	1	1	1	0	3
R324S	c.972A>C	1.66125	1.66125	0	1	1	1	0	3
R352T	c.1055G>C	1.66125	1.66125	0	1	1	1	0	3
R352S	c.1056G>C	1.66125	1.66125	0	1	1	1	0	3
R379S	c.1137A>C	1.66125	1.66125	0	1	1	1	0	3
S384R	c.1152C>A	1.66125	1.66125	0	1	1	1	0	3
K824N	c.2472G>T	1.65305	1.65305	0	1	1	1	0	3
K918N	c.2754G>T	1.65305	1.65305	0	1	1	1	0	3
K951N	c.2853G>T	1.65305	1.65305	0	1	1	1	0	3
A197D	c.590C>A	1.63959	1.63959	0	1	1	1	0	3
V226D	c.677T>A	1.63959	1.63959	0	1	1	1	0	3
A340D	c.1019C>A	1.63959	1.63959	0	1	1	1	0	3
A369D	c.1106C>A	1.63959	1.63959	0	1	1	1	0	3
I92N	c.275T>A	1.62664	1.62664	0	1	1	1	0	3
I92S	c.275T>G	1.62664	1.62664	0	1	1	1	0	3
G40V	c.119G>T	1.62128	1.62128	0	1	1	1	0	3
G41V	c.122G>T	1.62128	1.62128	0	1	1	1	0	3
V481G	c.1442T>G	1.62128	1.62128	0	1	1	1	0	3
V502G	c.1505T>G	1.62128	1.62128	0	1	1	1	0	3
D300H	c.898G>C	1.57083	1.57083	0	1	1	1	0	3
W491S	c.1472G>C	1.56429	1.56429	0	1	1	1	0	3
W491C	c.1473G>C	1.56429	1.56429	0	1	1	1	0	3
C230F	c.689G>T	1.56075	1.56075	0	1	1	1	0	3
G53W	c.157G>T	1.55894	1.55894	0	1	1	1	0	3
W135G	c.403T>G	1.55894	1.55894	0	1	1	1	0	3
N145Y	c.433A>T	1.55894	1.55894	0	1	1	1	0	3
C447Y	c.1340G>A	1.55894	1.55894	0	1	1	1	0	3
G515W	c.1543G>T	1.55894	1.55894	0	1	1	1	0	3
R541Q	c.1622G>A	1.55769	1.55769	0	1	1	1	0	3
E920K	c.2758G>A	1.55769	1.55769	0	1	1	1	0	3
E920Q	c.2758G>C	1.55769	1.55769	0	1	1	1	0	3
L525F	c.1573C>T	1.53763	1.53763	0	1	1	1	0	3
T958N	c.2873C>A	1.51772	1.51772	0	1	1	1	0	3
T958S	c.2873C>G	1.51772	1.51772	0	1	1	1	0	3
E972D	c.2916G>T	1.51772	1.51772	0	1	1	1	0	3
T707A	c.2119A>G	0.567387	1.47904	0	1	0	1	1	3
A734T	c.2200G>A	0.567387	1.47904	0	1	0	1	1	3
T760A	c.2278A>G	0.567387	1.47904	0	1	0	1	1	3
G320R	c.958G>C	1.47418	1.47418	0	1	1	1	0	3
G142C	c.424G>T	1.46453	1.46453	0	1	1	1	0	3
R520G	c.1558A>G	1.46418	1.46418	0	1	1	1	0	3
R646G	c.1936A>G	1.46418	1.46418	0	1	1	1	0	3
G657R	c.1969G>A	1.46418	1.46418	0	1	1	1	0	3
G667D	c.2000G>A	1.46418	1.46418	0	1	1	1	0	3
G679R	c.2035G>A	1.46418	1.46418	0	1	1	1	0	3
G679E	c.2036G>A	1.46418	1.46418	0	1	1	1	0	3
G727E	c.2180G>A	1.46418	1.46418	0	1	1	1	0	3
G741E	c.2222G>A	1.46418	1.46418	0	1	1	1	0	3
G766E	c.2297G>A	1.46418	1.46418	0	1	1	1	0	3
G767R	c.2299G>A	1.46418	1.46418	0	1	1	1	0	3
G768D	c.2303G>A	1.46418	1.46418	0	1	1	1	0	3
G769D	c.2306G>A	1.46418	1.46418	0	1	1	1	0	3
G811D	c.2432G>A	1.46418	1.46418	0	1	1	1	0	3
E867G	c.2600A>G	1.46418	1.46418	0	1	1	1	0	3
G894E	c.2681G>A	1.46418	1.46418	0	1	1	1	0	3
E914G	c.2741A>G	1.46418	1.46418	0	1	1	1	0	3
N155H	c.463A>C	1.44903	1.44903	0	1	1	1	0	3
I551S	c.1652T>G	1.42421	1.42421	0	1	1	1	0	3
N880I	c.2639A>T	1.42421	1.42421	0	1	1	1	0	3
L122F	c.364C>T	1.40906	1.40906	0	1	1	1	0	3
H126R	c.377A>G	1.40906	1.40906	0	1	1	1	0	3
I422F	c.1264A>T	1.40906	1.40906	0	1	1	1	0	3
F618C	c.1853T>G	1.36186	1.36186	0	1	1	1	0	3
C743F	c.2228G>T	1.36186	1.36186	0	1	1	1	0	3
T388K	c.1163C>A	5.16359	1.36012	0	1	0	1	1	3
E547A	c.1640A>C	1.35384	1.35384	0	1	1	1	0	3
H231R	c.692A>G	1.34232	1.34232	0	1	1	1	0	3
T234S	c.700A>T	1.32944	1.32944	0	1	1	1	0	3
R81T	c.242G>C	1.32231	1.32231	0	1	1	1	0	3
L697Q	c.2090T>A	1.32196	1.32196	0	1	1	1	0	3
W135C	c.405G>T	1.31555	1.31555	0	1	1	1	0	3
C447W	c.1341T>G	1.31555	1.31555	0	1	1	1	0	3
L181S	c.542T>C	1.30267	1.30267	0	1	1	1	0	3
L393S	c.1178T>C	1.30267	1.30267	0	1	1	1	0	3
G314V	c.941G>T	1.29731	1.29731	0	1	1	1	0	3
V327G	c.980T>G	1.29731	1.29731	0	1	1	1	0	3
K78I	c.233A>T	1.28095	1.28095	0	1	1	1	0	3
E82V	c.245A>T	1.28095	1.28095	0	1	1	1	0	3
E82A	c.245A>C	1.28095	1.28095	0	1	1	1	0	3
E97A	c.290A>C	1.28095	1.28095	0	1	1	1	0	3
K98M	c.293A>T	1.28095	1.28095	0	1	1	1	0	3
E256V	c.767A>T	1.28095	1.28095	0	1	1	1	0	3
E256A	c.767A>C	1.28095	1.28095	0	1	1	1	0	3
E283V	c.848A>T	1.28095	1.28095	0	1	1	1	0	3
E283A	c.848A>C	1.28095	1.28095	0	1	1	1	0	3
L284R	c.851T>G	1.28095	1.28095	0	1	1	1	0	3
E312A	c.935A>C	1.28095	1.28095	0	1	1	1	0	3
E343V	c.1028A>T	1.28095	1.28095	0	1	1	1	0	3
E343A	c.1028A>C	1.28095	1.28095	0	1	1	1	0	3
E425V	c.1274A>T	1.28095	1.28095	0	1	1	1	0	3
E425A	c.1274A>C	1.28095	1.28095	0	1	1	1	0	3
K428M	c.1283A>T	1.28095	1.28095	0	1	1	1	0	3
R429L	c.1286G>T	1.28095	1.28095	0	1	1	1	0	3
V451E	c.1352T>A	1.28095	1.28095	0	1	1	1	0	3
E453V	c.1358A>T	1.28095	1.28095	0	1	1	1	0	3
E453A	c.1358A>C	1.28095	1.28095	0	1	1	1	0	3
G771R	c.2311G>C	1.2707	1.2707	0	1	1	1	0	3
L870F	c.2610G>T	1.19974	1.19974	0	1	1	1	0	3
E920D	c.2760G>C	1.19375	1.19375	0	1	1	1	0	3
R971K	c.2912G>A	1.19375	1.19375	0	1	1	1	0	3
R854T	c.2561G>C	1.17619	1.17619	0	1	1	1	0	3
R854S	c.2562A>C	1.17619	1.17619	0	1	1	1	0	3
T633I	c.1898C>T	1.1555	1.1555	0	1	1	1	0	3
E118D	c.354G>T	1.14744	1.14744	0	1	1	1	0	3
E179D	c.537G>T	1.14744	1.14744	0	1	1	1	0	3
T647R	c.1940C>G	1.11988	1.11988	0	1	1	1	0	3
R946T	c.2837G>C	1.11988	1.11988	0	1	1	1	0	3
R946S	c.2838G>C	1.11988	1.11988	0	1	1	1	0	3
W988L	c.2963G>T	1.11438	1.11438	0	1	1	1	0	3
V554D	c.1661T>A	1.1051	1.1051	0	1	1	1	0	3
I558T	c.1673T>C	1.10024	1.10024	0	1	1	1	0	3
I991T	c.2972T>C	1.10024	1.10024	0	1	1	1	0	3
G142A	c.425G>C	1.08069	1.08069	0	1	1	1	0	3
R70W	c.208C>T	1.07978	1.07978	0	1	1	1	0	3
R415W	c.1243A>T	1.07978	1.07978	0	1	1	1	0	3
K519M	c.1556A>T	1.07852	1.07852	0	1	1	1	0	3
V588E	c.1763T>A	1.07852	1.07852	0	1	1	1	0	3
E643V	c.1928A>T	1.07852	1.07852	0	1	1	1	0	3
E643A	c.1928A>C	1.07852	1.07852	0	1	1	1	0	3
E674A	c.2021A>C	1.07852	1.07852	0	1	1	1	0	3
E713V	c.2138A>T	1.07852	1.07852	0	1	1	1	0	3
V802E	c.2405T>A	1.07852	1.07852	0	1	1	1	0	3
E850V	c.2549A>T	1.07852	1.07852	0	1	1	1	0	3
E850A	c.2549A>C	1.07852	1.07852	0	1	1	1	0	3
R967L	c.2900G>T	1.07852	1.07852	0	1	1	1	0	3
K982I	c.2945A>T	1.07852	1.07852	0	1	1	1	0	3
M1010K	c.3029T>A	1.07852	1.07852	0	1	1	1	0	3
M1010R	c.3029T>G	1.07852	1.07852	0	1	1	1	0	3
E1011V	c.3032A>T	1.07852	1.07852	0	1	1	1	0	3
E1011A	c.3032A>C	1.07852	1.07852	0	1	1	1	0	3
E1014V	c.3041A>T	1.07852	1.07852	0	1	1	1	0	3
E1014A	c.3041A>C	1.07852	1.07852	0	1	1	1	0	3
K1021M	c.3062A>T	1.07852	1.07852	0	1	1	1	0	3
R105S	c.313C>A	1.07357	1.07357	0	1	1	1	0	3
R229S	c.685C>A	1.07357	1.07357	0	1	1	1	0	3
R229C	c.685C>T	1.07357	1.07357	0	1	1	1	0	3
I139S	c.416T>G	1.05393	1.05393	0	1	1	1	0	3
I152N	c.455T>A	1.05393	1.05393	0	1	1	1	0	3
I152S	c.455T>G	1.05393	1.05393	0	1	1	1	0	3
D36V	c.107A>T	1.03221	1.03221	0	1	1	1	0	3
D36A	c.107A>C	1.03221	1.03221	0	1	1	1	0	3
D48V	c.143A>T	1.03221	1.03221	0	1	1	1	0	3
D48A	c.143A>C	1.03221	1.03221	0	1	1	1	0	3
A52D	c.155C>A	1.03221	1.03221	0	1	1	1	0	3
A54D	c.161C>A	1.03221	1.03221	0	1	1	1	0	3
V100D	c.299T>A	1.03221	1.03221	0	1	1	1	0	3
D195V	c.584A>T	1.03221	1.03221	0	1	1	1	0	3
D195A	c.584A>C	1.03221	1.03221	0	1	1	1	0	3
D258A	c.773A>C	1.03221	1.03221	0	1	1	1	0	3
D263A	c.788A>C	1.03221	1.03221	0	1	1	1	0	3
A360D	c.1079C>A	1.03221	1.03221	0	1	1	1	0	3
D437V	c.1310A>T	1.03221	1.03221	0	1	1	1	0	3
D437A	c.1310A>C	1.03221	1.03221	0	1	1	1	0	3
D470A	c.1409A>C	1.03221	1.03221	0	1	1	1	0	3
V502D	c.1505T>A	1.03221	1.03221	0	1	1	1	0	3
D114Y	c.340G>T	1.01122	1.01122	0	1	1	1	0	3
Y144D	c.430T>G	1.01122	1.01122	0	1	1	1	0	3
D195Y	c.583G>T	1.01122	1.01122	0	1	1	1	0	3
D227Y	c.679G>T	1.01122	1.01122	0	1	1	1	0	3
D273Y	c.817G>T	1.01122	1.01122	0	1	1	1	0	3
F325C	c.974T>G	0.991583	0.991583	0	1	1	1	0	3
A974V	c.2921C>T	0.965144	0.965144	0	1	1	1	0	3
V188G	c.563T>G	0.958371	0.958371	0	1	1	1	0	3
V285G	c.854T>G	0.958371	0.958371	0	1	1	1	0	3
S569T	c.1706G>C	0.945009	0.945009	0	1	1	1	0	3
Q528K	c.1582C>A	0.94342	0.94342	0	1	1	1	0	3
Q528E	c.1582C>G	0.94342	0.94342	0	1	1	1	0	3
Q528R	c.1583A>G	0.94342	0.94342	0	1	1	1	0	3
E580Q	c.1738G>C	0.94342	0.94342	0	1	1	1	0	3
D591N	c.1771G>A	0.94342	0.94342	0	1	1	1	0	3
Q594K	c.1780C>A	0.94342	0.94342	0	1	1	1	0	3
Q594E	c.1780C>G	0.94342	0.94342	0	1	1	1	0	3
Q594R	c.1781A>G	0.94342	0.94342	0	1	1	1	0	3
Q597K	c.1789C>A	0.94342	0.94342	0	1	1	1	0	3
Q597E	c.1789C>G	0.94342	0.94342	0	1	1	1	0	3
Q597R	c.1790A>G	0.94342	0.94342	0	1	1	1	0	3
Q598K	c.1792C>A	0.94342	0.94342	0	1	1	1	0	3
Q598E	c.1792C>G	0.94342	0.94342	0	1	1	1	0	3
E604K	c.1810G>A	0.94342	0.94342	0	1	1	1	0	3
E604Q	c.1810G>C	0.94342	0.94342	0	1	1	1	0	3
K605Q	c.1813A>C	0.94342	0.94342	0	1	1	1	0	3
K605E	c.1813A>G	0.94342	0.94342	0	1	1	1	0	3
E609Q	c.1825G>C	0.94342	0.94342	0	1	1	1	0	3
Q640K	c.1918C>A	0.94342	0.94342	0	1	1	1	0	3
Q640E	c.1918C>G	0.94342	0.94342	0	1	1	1	0	3
Q640R	c.1919A>G	0.94342	0.94342	0	1	1	1	0	3
H664Y	c.1990C>T	0.94342	0.94342	0	1	1	1	0	3
K687Q	c.2059A>C	0.94342	0.94342	0	1	1	1	0	3
K687E	c.2059A>G	0.94342	0.94342	0	1	1	1	0	3
D691N	c.2071G>A	0.94342	0.94342	0	1	1	1	0	3
D717N	c.2149G>A	0.94342	0.94342	0	1	1	1	0	3
Q724K	c.2170C>A	0.94342	0.94342	0	1	1	1	0	3
Q724E	c.2170C>G	0.94342	0.94342	0	1	1	1	0	3
Q724R	c.2171A>G	0.94342	0.94342	0	1	1	1	0	3
D747N	c.2239G>A	0.94342	0.94342	0	1	1	1	0	3
K779Q	c.2335A>C	0.94342	0.94342	0	1	1	1	0	3
K779E	c.2335A>G	0.94342	0.94342	0	1	1	1	0	3
E797K	c.2389G>A	0.94342	0.94342	0	1	1	1	0	3
E797Q	c.2389G>C	0.94342	0.94342	0	1	1	1	0	3
K824Q	c.2470A>C	0.94342	0.94342	0	1	1	1	0	3
K824E	c.2470A>G	0.94342	0.94342	0	1	1	1	0	3
K829Q	c.2485A>C	0.94342	0.94342	0	1	1	1	0	3
K829E	c.2485A>G	0.94342	0.94342	0	1	1	1	0	3
K832Q	c.2494A>C	0.94342	0.94342	0	1	1	1	0	3
K832E	c.2494A>G	0.94342	0.94342	0	1	1	1	0	3
E836K	c.2506G>A	0.94342	0.94342	0	1	1	1	0	3
E836Q	c.2506G>C	0.94342	0.94342	0	1	1	1	0	3
K847Q	c.2539A>C	0.94342	0.94342	0	1	1	1	0	3
K847E	c.2539A>G	0.94342	0.94342	0	1	1	1	0	3
R848Q	c.2543G>A	0.94342	0.94342	0	1	1	1	0	3
K877Q	c.2629A>C	0.94342	0.94342	0	1	1	1	0	3
K877E	c.2629A>G	0.94342	0.94342	0	1	1	1	0	3
K918Q	c.2752A>C	0.94342	0.94342	0	1	1	1	0	3
K918E	c.2752A>G	0.94342	0.94342	0	1	1	1	0	3
D926N	c.2776G>A	0.94342	0.94342	0	1	1	1	0	3
Q933K	c.2797C>A	0.94342	0.94342	0	1	1	1	0	3
Q933E	c.2797C>G	0.94342	0.94342	0	1	1	1	0	3
Q933R	c.2798A>G	0.94342	0.94342	0	1	1	1	0	3
E939K	c.2815G>A	0.94342	0.94342	0	1	1	1	0	3
E939Q	c.2815G>C	0.94342	0.94342	0	1	1	1	0	3
K951Q	c.2851A>C	0.94342	0.94342	0	1	1	1	0	3
K951E	c.2851A>G	0.94342	0.94342	0	1	1	1	0	3
D996N	c.2986G>A	0.94342	0.94342	0	1	1	1	0	3
Y998H	c.2992T>C	0.94342	0.94342	0	1	1	1	0	3
T907N	c.2720C>A	0.938121	0.938121	0	1	1	1	0	3
T907S	c.2720C>G	0.938121	0.938121	0	1	1	1	0	3
C296S	c.887G>C	0.931349	0.931349	0	1	1	1	0	3
C297S	c.890G>C	0.931349	0.931349	0	1	1	1	0	3
Y542F	c.1625A>T	0.923782	0.923782	0	1	1	1	0	3
T633A	c.1897A>G	0.923782	0.923782	0	1	1	1	0	3
S662G	c.1984A>G	0.923782	0.923782	0	1	1	1	0	3
A738T	c.2212G>A	0.923782	0.923782	0	1	1	1	0	3
T835A	c.2503A>G	0.923782	0.923782	0	1	1	1	0	3
A842T	c.2524G>A	0.923782	0.923782	0	1	1	1	0	3
Y844F	c.2531A>T	0.923782	0.923782	0	1	1	1	0	3
Q85L	c.254A>T	0.91701	0.91701	0	1	1	1	0	3
T99M	c.296C>T	0.91701	0.91701	0	1	1	1	0	3
Q239L	c.716A>T	0.91701	0.91701	0	1	1	1	0	3
Q290L	c.869A>T	0.91701	0.91701	0	1	1	1	0	3
C449G	c.1345T>G	0.91701	0.91701	0	1	1	1	0	3
Q85H	c.255G>C	0.834762	0.834762	0	1	1	1	0	3
Q213H	c.639A>C	0.834762	0.834762	0	1	1	1	0	3
Q239H	c.717G>C	0.834762	0.834762	0	1	1	1	0	3
H289N	c.865C>A	0.834762	0.834762	0	1	1	1	0	3
Q290H	c.870G>C	0.834762	0.834762	0	1	1	1	0	3
Q460H	c.1380G>C	0.834762	0.834762	0	1	1	1	0	3
R367H	c.1100G>A	0.829463	0.829463	0	1	1	1	0	3
L368F	c.1102C>T	0.829463	0.829463	0	1	1	1	0	3
T961I	c.2882C>T	0.824501	0.824501	0	1	1	1	0	3
R71G	c.211A>G	0.818158	0.818158	0	1	1	1	0	3
E179G	c.536A>G	0.818158	0.818158	0	1	1	1	0	3
K545N	c.1635A>T	0.8046	0.8046	0	1	1	1	0	3
E916A	c.2747A>C	0.781131	0.781131	0	1	1	1	0	3
N418I	c.1253A>T	0.77819	0.77819	0	1	1	1	0	3
E882K	c.2644G>A	0.77293	0.77293	0	1	1	1	0	3
E882Q	c.2644G>C	0.77293	0.77293	0	1	1	1	0	3
G642V	c.1925G>T	0.755941	0.755941	0	1	1	1	0	3
V675G	c.2024T>G	0.755941	0.755941	0	1	1	1	0	3
V802G	c.2405T>G	0.755941	0.755941	0	1	1	1	0	3
R324T	c.971G>C	0.749599	0.749599	0	1	1	1	0	3
R373S	c.1119A>C	0.749599	0.749599	0	1	1	1	0	3
R379T	c.1136G>C	0.749599	0.749599	0	1	1	1	0	3
M1010T	c.3029T>C	0.714579	0.714579	0	1	1	1	0	3
G193V	c.578G>T	0.70963	0.70963	0	1	1	1	0	3
G471V	c.1412G>T	0.70963	0.70963	0	1	1	1	0	3
R379I	c.1136G>T	0.708237	0.708237	0	1	1	1	0	3
Y366C	c.1097A>G	0.703598	0.703598	0	1	1	1	0	3
L443W	c.1328T>G	0.703598	0.703598	0	1	1	1	0	3
L106W	c.317T>G	0.647283	0.647283	0	1	1	1	0	3
Y144C	c.431A>G	0.647283	0.647283	0	1	1	1	0	3
Y244C	c.731A>G	0.647283	0.647283	0	1	1	1	0	3
L307W	c.920T>G	0.647283	0.647283	0	1	1	1	0	3
E536K	c.1606G>A	0.646035	0.646035	0	1	1	1	0	3
N583H	c.1747A>C	0.632332	0.632332	0	1	1	1	0	3
H645N	c.1933C>A	0.632332	0.632332	0	1	1	1	0	3
H645Q	c.1935C>A	0.632332	0.632332	0	1	1	1	0	3
H852N	c.2554C>A	0.632332	0.632332	0	1	1	1	0	3
H852Q	c.2556C>A	0.632332	0.632332	0	1	1	1	0	3
N880H	c.2638A>C	0.632332	0.632332	0	1	1	1	0	3
L345M	c.1033C>A	0.611423	0.611423	0	1	1	1	0	3
L345V	c.1033C>G	0.611423	0.611423	0	1	1	1	0	3
M348I	c.1044G>A	0.611423	0.611423	0	1	1	1	0	3
D871G	c.2612A>G	0.60884	0.60884	0	1	1	1	0	3
E547D	c.1641G>T	0.606066	0.606066	0	1	1	1	0	3
Q435H	c.1305G>T	0.586021	0.586021	0	1	1	1	0	3
H436Q	c.1308T>A	0.586021	0.586021	0	1	1	1	0	3
Q462H	c.1386A>T	0.586021	0.586021	0	1	1	1	0	3
M543L	c.1627A>T	0.579482	0.579482	0	1	1	1	0	3
M543V	c.1627A>G	0.579482	0.579482	0	1	1	1	0	3
M543I	c.1629G>A	0.579482	0.579482	0	1	1	1	0	3
L590V	c.1768C>G	0.579482	0.579482	0	1	1	1	0	3
L599I	c.1795C>A	0.579482	0.579482	0	1	1	1	0	3
E604D	c.1812G>C	0.579482	0.579482	0	1	1	1	0	3
K605R	c.1814A>G	0.579482	0.579482	0	1	1	1	0	3
E609D	c.1827G>C	0.579482	0.579482	0	1	1	1	0	3
K687R	c.2060A>G	0.579482	0.579482	0	1	1	1	0	3
V690M	c.2068G>A	0.579482	0.579482	0	1	1	1	0	3
V690L	c.2068G>T	0.579482	0.579482	0	1	1	1	0	3
V718M	c.2152G>A	0.579482	0.579482	0	1	1	1	0	3
V718L	c.2152G>T	0.579482	0.579482	0	1	1	1	0	3
L721V	c.2161C>G	0.579482	0.579482	0	1	1	1	0	3
D747E	c.2241C>A	0.579482	0.579482	0	1	1	1	0	3
K779R	c.2336A>G	0.579482	0.579482	0	1	1	1	0	3
E797D	c.2391A>C	0.579482	0.579482	0	1	1	1	0	3
S814T	c.2440T>A	0.579482	0.579482	0	1	1	1	0	3
K829R	c.2486A>G	0.579482	0.579482	0	1	1	1	0	3
K832R	c.2495A>G	0.579482	0.579482	0	1	1	1	0	3
E836D	c.2508A>C	0.579482	0.579482	0	1	1	1	0	3
M845L	c.2533A>T	0.579482	0.579482	0	1	1	1	0	3
M845V	c.2533A>G	0.579482	0.579482	0	1	1	1	0	3
M845I	c.2535G>A	0.579482	0.579482	0	1	1	1	0	3
K847R	c.2540A>G	0.579482	0.579482	0	1	1	1	0	3
A860G	c.2579C>G	0.579482	0.579482	0	1	1	1	0	3
R861K	c.2582G>A	0.579482	0.579482	0	1	1	1	0	3
K877R	c.2630A>G	0.579482	0.579482	0	1	1	1	0	3
S878T	c.2632T>A	0.579482	0.579482	0	1	1	1	0	3
V884M	c.2650G>A	0.579482	0.579482	0	1	1	1	0	3
V884L	c.2650G>T	0.579482	0.579482	0	1	1	1	0	3
V886L	c.2656G>C	0.579482	0.579482	0	1	1	1	0	3
S930N	c.2789G>A	0.579482	0.579482	0	1	1	1	0	3
D937E	c.2811C>A	0.579482	0.579482	0	1	1	1	0	3
I938L	c.2812A>T	0.579482	0.579482	0	1	1	1	0	3
I938V	c.2812A>G	0.579482	0.579482	0	1	1	1	0	3
E939D	c.2817G>C	0.579482	0.579482	0	1	1	1	0	3
M952L	c.2854A>T	0.579482	0.579482	0	1	1	1	0	3
M952V	c.2854A>G	0.579482	0.579482	0	1	1	1	0	3
M952I	c.2856G>A	0.579482	0.579482	0	1	1	1	0	3
V973L	c.2917G>T	0.579482	0.579482	0	1	1	1	0	3
D996E	c.2988C>A	0.579482	0.579482	0	1	1	1	0	3
I997L	c.2989A>C	0.579482	0.579482	0	1	1	1	0	3
I997V	c.2989A>G	0.579482	0.579482	0	1	1	1	0	3
Q175E	c.523C>G	0.57314	0.57314	0	1	1	1	0	3
N183D	c.547A>G	0.57314	0.57314	0	1	1	1	0	3
R241Q	c.722G>A	0.57314	0.57314	0	1	1	1	0	3
G74R	c.220G>C	0.569417	0.569417	0	1	1	1	0	3
I702N	c.2105T>A	0.568872	0.568872	0	1	1	1	0	3
I702S	c.2105T>G	0.568872	0.568872	0	1	1	1	0	3
R367G	c.1099C>G	0.56253	0.56253	0	1	1	1	0	3
G142R	c.424G>C	0.557932	0.557932	0	1	1	1	0	3
E82D	c.246G>T	0.533172	0.533172	0	1	1	1	0	3
D93E	c.279T>A	0.533172	0.533172	0	1	1	1	0	3
E97D	c.291G>T	0.533172	0.533172	0	1	1	1	0	3
A102G	c.305C>G	0.533172	0.533172	0	1	1	1	0	3
T124N	c.371C>A	0.533172	0.533172	0	1	1	1	0	3
T124S	c.371C>G	0.533172	0.533172	0	1	1	1	0	3
A127G	c.380C>G	0.533172	0.533172	0	1	1	1	0	3
E256D	c.768A>T	0.533172	0.533172	0	1	1	1	0	3
E283D	c.849A>T	0.533172	0.533172	0	1	1	1	0	3
E312D	c.936G>T	0.533172	0.533172	0	1	1	1	0	3
E343D	c.1029A>T	0.533172	0.533172	0	1	1	1	0	3
T420N	c.1259C>A	0.533172	0.533172	0	1	1	1	0	3
E425D	c.1275A>T	0.533172	0.533172	0	1	1	1	0	3
E453D	c.1359G>T	0.533172	0.533172	0	1	1	1	0	3
G456A	c.1367G>C	0.533172	0.533172	0	1	1	1	0	3
A459G	c.1376C>G	0.533172	0.533172	0	1	1	1	0	3
D485E	c.1455T>A	0.533172	0.533172	0	1	1	1	0	3
G494A	c.1481G>C	0.533172	0.533172	0	1	1	1	0	3
W810L	c.2429G>T	0.500112	0.500112	0	1	1	1	0	3
D300Y	c.898G>T	0.49377	0.49377	0	1	1	1	0	3
F269L	c.805T>C	0.486979	0.486979	0	1	1	1	0	3
R415T	c.1244G>C	0.473859	0.473859	0	1	1	1	0	3
L421F	c.1263G>C	0.470825	0.470825	0	1	1	1	0	3
L423F	c.1269G>C	0.470825	0.470825	0	1	1	1	0	3
L489F	c.1467A>C	0.470825	0.470825	0	1	1	1	0	3
F224S	c.671T>C	0.460214	0.460214	0	1	1	1	0	3
C297W	c.891T>G	0.460214	0.460214	0	1	1	1	0	3
F338S	c.1013T>C	0.460214	0.460214	0	1	1	1	0	3
F339S	c.1016T>C	0.460214	0.460214	0	1	1	1	0	3
G355V	c.1064G>T	0.441976	0.441976	0	1	1	1	0	3
V365G	c.1094T>G	0.441976	0.441976	0	1	1	1	0	3
G176V	c.527G>T	0.440921	0.440921	0	1	1	1	0	3
C762G	c.2284T>G	4.21692	0.413444	0	1	0	1	1	3
E882D	c.2646G>C	0.408992	0.408992	0	1	1	1	0	3
A905G	c.2714C>G	0.408992	0.408992	0	1	1	1	0	3
Q371K	c.1111C>A	0.40265	0.40265	0	1	1	1	0	3
Q371E	c.1111C>G	0.40265	0.40265	0	1	1	1	0	3
Q371R	c.1112A>G	0.40265	0.40265	0	1	1	1	0	3
R378Q	c.1133G>A	0.40265	0.40265	0	1	1	1	0	3
K381Q	c.1141A>C	0.40265	0.40265	0	1	1	1	0	3
K381E	c.1141A>G	0.40265	0.40265	0	1	1	1	0	3
G276V	c.827G>T	0.385661	0.385661	0	1	1	1	0	3
G362V	c.1085G>T	0.385661	0.385661	0	1	1	1	0	3
H527Y	c.1579C>T	0.37071	0.37071	0	1	1	1	0	3
Q619R	c.1856A>G	0.37071	0.37071	0	1	1	1	0	3
N680D	c.2038A>G	0.37071	0.37071	0	1	1	1	0	3
D682N	c.2044G>A	0.37071	0.37071	0	1	1	1	0	3
N708D	c.2122A>G	0.37071	0.37071	0	1	1	1	0	3
E712K	c.2134G>A	0.37071	0.37071	0	1	1	1	0	3
E712Q	c.2134G>C	0.37071	0.37071	0	1	1	1	0	3
Q739E	c.2215C>G	0.37071	0.37071	0	1	1	1	0	3
R993Q	c.2978G>A	0.37071	0.37071	0	1	1	1	0	3
D995N	c.2983G>A	0.37071	0.37071	0	1	1	1	0	3
H1002Y	c.3004C>T	0.37071	0.37071	0	1	1	1	0	3
E867K	c.2599G>A	0.37071	0.37071	0	1	1	1	0	3
E97V	c.290A>T	0.369294	0.369294	0	1	1	1	0	3
L125R	c.374T>G	0.369294	0.369294	0	1	1	1	0	3
L182R	c.545T>G	0.369294	0.369294	0	1	1	1	0	3
M187K	c.560T>A	0.369294	0.369294	0	1	1	1	0	3
M187R	c.560T>G	0.369294	0.369294	0	1	1	1	0	3
V188E	c.563T>A	0.369294	0.369294	0	1	1	1	0	3
L214R	c.641T>G	0.369294	0.369294	0	1	1	1	0	3
I235K	c.704T>A	0.369294	0.369294	0	1	1	1	0	3
I235R	c.704T>G	0.369294	0.369294	0	1	1	1	0	3
V285E	c.854T>A	0.369294	0.369294	0	1	1	1	0	3
E312V	c.935A>T	0.369294	0.369294	0	1	1	1	0	3
M396K	c.1187T>A	0.369294	0.369294	0	1	1	1	0	3
M396R	c.1187T>G	0.369294	0.369294	0	1	1	1	0	3
M399K	c.1196T>A	0.369294	0.369294	0	1	1	1	0	3
M399R	c.1196T>G	0.369294	0.369294	0	1	1	1	0	3
L427R	c.1280T>G	0.369294	0.369294	0	1	1	1	0	3
M506K	c.1517T>A	0.369294	0.369294	0	1	1	1	0	3
M506R	c.1517T>G	0.369294	0.369294	0	1	1	1	0	3
S522T	c.1565G>C	0.330742	0.330742	0	1	1	1	0	3
T526N	c.1577C>A	0.330742	0.330742	0	1	1	1	0	3
N583T	c.1748A>C	0.330742	0.330742	0	1	1	1	0	3
A593G	c.1778C>G	0.330742	0.330742	0	1	1	1	0	3
E643D	c.1929G>T	0.330742	0.330742	0	1	1	1	0	3
E674D	c.2022G>T	0.330742	0.330742	0	1	1	1	0	3
N696T	c.2087A>C	0.330742	0.330742	0	1	1	1	0	3
N714T	c.2141A>C	0.330742	0.330742	0	1	1	1	0	3
E850D	c.2550G>T	0.330742	0.330742	0	1	1	1	0	3
N880T	c.2639A>C	0.330742	0.330742	0	1	1	1	0	3
E940D	c.2820G>T	0.330742	0.330742	0	1	1	1	0	3
A992G	c.2975C>G	0.330742	0.330742	0	1	1	1	0	3
T1006S	c.3017C>G	0.330742	0.330742	0	1	1	1	0	3
E1011D	c.3033G>T	0.330742	0.330742	0	1	1	1	0	3
E1014D	c.3042G>T	0.330742	0.330742	0	1	1	1	0	3
T537S	c.1609A>T	0.282097	0.282097	0	1	1	1	0	3
L573V	c.1717C>G	0.282097	0.282097	0	1	1	1	0	3
E547G	c.1640A>G	0.276786	0.276786	0	1	1	1	0	3
E972G	c.2915A>G	0.276786	0.276786	0	1	1	1	0	3
F518L	c.1554C>A	0.268394	0.268394	0	1	1	1	0	3
H376N	c.1126C>A	0.262052	0.262052	0	1	1	1	0	3
H376Q	c.1128C>A	0.262052	0.262052	0	1	1	1	0	3
N385H	c.1153A>C	0.262052	0.262052	0	1	1	1	0	3
I651T	c.1952T>C	0.244903	0.244903	0	1	1	1	0	3
I670T	c.2009T>C	0.244903	0.244903	0	1	1	1	0	3
I869T	c.2606T>C	0.244903	0.244903	0	1	1	1	0	3
N155T	c.464A>C	0.235787	0.235787	0	1	1	1	0	3
A298G	c.893C>G	0.225357	0.225357	0	1	1	1	0	3
R105H	c.314G>A	0.222084	0.222084	0	1	1	1	0	3
L110F	c.330G>T	0.222084	0.222084	0	1	1	1	0	3
L253F	c.759A>T	0.222084	0.222084	0	1	1	1	0	3
H432R	c.1295A>G	0.222084	0.222084	0	1	1	1	0	3
R136S	c.408G>T	0.21823	0.21823	0	1	1	1	0	3
C296R	c.886T>C	0.21823	0.21823	0	1	1	1	0	3
C297R	c.889T>C	0.21823	0.21823	0	1	1	1	0	3
R358S	c.1074G>T	0.21823	0.21823	0	1	1	1	0	3
T234A	c.700A>G	0.211018	0.211018	0	1	1	1	0	3
M83L	c.247A>T	0.209203	0.209203	0	1	1	1	0	3
L84M	c.250C>A	0.209203	0.209203	0	1	1	1	0	3
V173L	c.517G>T	0.209203	0.209203	0	1	1	1	0	3
S180N	c.539G>A	0.209203	0.209203	0	1	1	1	0	3
L181I	c.541T>A	0.209203	0.209203	0	1	1	1	0	3
L181V	c.541T>G	0.209203	0.209203	0	1	1	1	0	3
D190E	c.570C>A	0.209203	0.209203	0	1	1	1	0	3
E210D	c.630G>C	0.209203	0.209203	0	1	1	1	0	3
V237I	c.709G>A	0.209203	0.209203	0	1	1	1	0	3
V237L	c.709G>C	0.209203	0.209203	0	1	1	1	0	3
L393V	c.1177T>G	0.209203	0.209203	0	1	1	1	0	3
E82G	c.245A>G	0.203891	0.203891	0	1	1	1	0	3
D93G	c.278A>G	0.203891	0.203891	0	1	1	1	0	3
E97G	c.290A>G	0.203891	0.203891	0	1	1	1	0	3
E256G	c.767A>G	0.203891	0.203891	0	1	1	1	0	3
E283G	c.848A>G	0.203891	0.203891	0	1	1	1	0	3
R287G	c.859A>G	0.203891	0.203891	0	1	1	1	0	3
E312G	c.935A>G	0.203891	0.203891	0	1	1	1	0	3
E343G	c.1028A>G	0.203891	0.203891	0	1	1	1	0	3
E425G	c.1274A>G	0.203891	0.203891	0	1	1	1	0	3
E453G	c.1358A>G	0.203891	0.203891	0	1	1	1	0	3
G456D	c.1367G>A	0.203891	0.203891	0	1	1	1	0	3
R457G	c.1369A>G	0.203891	0.203891	0	1	1	1	0	3
D485G	c.1454A>G	0.203891	0.203891	0	1	1	1	0	3
E695V	c.2084A>T	0.166864	0.166864	0	1	1	1	0	3
E695A	c.2084A>C	0.166864	0.166864	0	1	1	1	0	3
R744L	c.2231G>T	0.166864	0.166864	0	1	1	1	0	3
K778M	c.2333A>T	0.166864	0.166864	0	1	1	1	0	3
E940V	c.2819A>T	0.166864	0.166864	0	1	1	1	0	3
R942L	c.2825G>T	0.166864	0.166864	0	1	1	1	0	3
R946M	c.2837G>T	0.166864	0.166864	0	1	1	1	0	3
Y366D	c.1096T>G	0.155883	0.155883	0	1	1	1	0	3
D227V	c.680A>T	0.120554	0.120554	0	1	1	1	0	3
D227A	c.680A>C	0.120554	0.120554	0	1	1	1	0	3
D263V	c.788A>T	0.120554	0.120554	0	1	1	1	0	3
D273V	c.818A>T	0.120554	0.120554	0	1	1	1	0	3
D273A	c.818A>C	0.120554	0.120554	0	1	1	1	0	3
V481D	c.1442T>A	0.120554	0.120554	0	1	1	1	0	3
T372S	c.1114A>T	0.0387124	0.0387124	0	1	1	1	0	3
I377V	c.1129A>G	0.0387124	0.0387124	0	1	1	1	0	3
K381R	c.1142A>G	0.0387124	0.0387124	0	1	1	1	0	3
E916D	c.2748A>T	0.0333563	0.0333563	0	1	1	1	0	3
D606N	c.1816G>A	0.0317672	0.0317672	0	1	1	1	0	3
Y628H	c.1882T>C	0.0317672	0.0317672	0	1	1	1	0	3
F530Y	c.1589T>A	0.0121293	0.0121293	0	1	1	1	0	3
F581Y	c.1742T>A	0.0121293	0.0121293	0	1	1	1	0	3
A629T	c.1885G>A	0.0121293	0.0121293	0	1	1	1	0	3
A629S	c.1885G>T	0.0121293	0.0121293	0	1	1	1	0	3
A661S	c.1981G>T	0.0121293	0.0121293	0	1	1	1	0	3
A663T	c.1987G>A	0.0121293	0.0121293	0	1	1	1	0	3
A663S	c.1987G>T	0.0121293	0.0121293	0	1	1	1	0	3
A738S	c.2212G>T	0.0121293	0.0121293	0	1	1	1	0	3
Y822F	c.2465A>T	0.0121293	0.0121293	0	1	1	1	0	3
A834T	c.2500G>A	0.0121293	0.0121293	0	1	1	1	0	3
A834S	c.2500G>T	0.0121293	0.0121293	0	1	1	1	0	3
A838T	c.2512G>A	0.0121293	0.0121293	0	1	1	1	0	3
A838S	c.2512G>T	0.0121293	0.0121293	0	1	1	1	0	3
A842S	c.2524G>T	0.0121293	0.0121293	0	1	1	1	0	3
A846T	c.2536G>A	0.0121293	0.0121293	0	1	1	1	0	3
A846S	c.2536G>T	0.0121293	0.0121293	0	1	1	1	0	3
A887T	c.2659G>A	0.0121293	0.0121293	0	1	1	1	0	3
A887S	c.2659G>T	0.0121293	0.0121293	0	1	1	1	0	3
F924Y	c.2771T>A	0.0121293	0.0121293	0	1	1	1	0	3
A927T	c.2779G>A	0.0121293	0.0121293	0	1	1	1	0	3
A927S	c.2779G>T	0.0121293	0.0121293	0	1	1	1	0	3
A974T	c.2920G>A	0.0121293	0.0121293	0	1	1	1	0	3
A974S	c.2920G>T	0.0121293	0.0121293	0	1	1	1	0	3
S552T	c.1654T>A	0.00677224	0.00677224	0	1	1	1	0	3
I558L	c.1672A>C	0.00677224	0.00677224	0	1	1	1	0	3
S654T	c.1960T>A	0.00677224	0.00677224	0	1	1	1	0	3
N680S	c.2039A>G	0.00677224	0.00677224	0	1	1	1	0	3
S706T	c.2116T>A	0.00677224	0.00677224	0	1	1	1	0	3
N708S	c.2123A>G	0.00677224	0.00677224	0	1	1	1	0	3
G726A	c.2177G>C	0.00677224	0.00677224	0	1	1	1	0	3
V740M	c.2218G>A	0.00677224	0.00677224	0	1	1	1	0	3
G766A	c.2297G>C	0.00677224	0.00677224	0	1	1	1	0	3
G767A	c.2300G>C	0.00677224	0.00677224	0	1	1	1	0	3
L856V	c.2566C>G	0.00677224	0.00677224	0	1	1	1	0	3
V864M	c.2590G>A	0.00677224	0.00677224	0	1	1	1	0	3
V864L	c.2590G>T	0.00677224	0.00677224	0	1	1	1	0	3
V904L	c.2710G>T	0.00677224	0.00677224	0	1	1	1	0	3
I991L	c.2971A>C	0.00677224	0.00677224	0	1	1	1	0	3
I991V	c.2971A>G	0.00677224	0.00677224	0	1	1	1	0	3
I991M	c.2973T>G	0.00677224	0.00677224	0	1	1	1	0	3
L755V	c.2263C>G	0.00677224	0.00677224	0	1	1	1	0	3
G773A	c.2318G>C	0.00677224	0.00677224	0	1	1	1	0	3
E911D	c.2733G>C	0.00677224	0.00677224	0	1	1	1	0	3
L125Q	c.374T>A	0.00535711	0.00535711	0	1	1	1	0	3
M187T	c.560T>C	0.00535711	0.00535711	0	1	1	1	0	3
C215G	c.643T>G	0.00535711	0.00535711	0	1	1	1	0	3
C305G	c.913T>G	0.00535711	0.00535711	0	1	1	1	0	3
M396T	c.1187T>C	0.00535711	0.00535711	0	1	1	1	0	3
M399T	c.1196T>C	0.00535711	0.00535711	0	1	1	1	0	3
G448C	c.1342G>T	0.00535711	0.00535711	0	1	1	1	0	3
M506T	c.1517T>C	0.00535711	0.00535711	0	1	1	1	0	3
M141T	c.422T>C	0.00181503	0.00181503	0	1	1	1	0	3
C230G	c.688T>G	0.00181503	0.00181503	0	1	1	1	0	3
D614G	c.1841A>G	0.00146062	0.00146062	0	1	1	1	0	3
E643G	c.1928A>G	0.00146062	0.00146062	0	1	1	1	0	3
E674G	c.2021A>G	0.00146062	0.00146062	0	1	1	1	0	3
D676G	c.2027A>G	0.00146062	0.00146062	0	1	1	1	0	3
E713G	c.2138A>G	0.00146062	0.00146062	0	1	1	1	0	3
E850G	c.2549A>G	0.00146062	0.00146062	0	1	1	1	0	3
R858G	c.2572A>G	0.00146062	0.00146062	0	1	1	1	0	3
D944G	c.2831A>G	0.00146062	0.00146062	0	1	1	1	0	3
D966G	c.2897A>G	0.00146062	0.00146062	0	1	1	1	0	3
E1011G	c.3032A>G	0.00146062	0.00146062	0	1	1	1	0	3
E1014G	c.3041A>G	0.00146062	0.00146062	0	1	1	1	0	3
S37C	c.109A>T	0	0	0	1	1	1	0	3
N198T	c.593A>C	-0.0395382	-0.0395382	0	1	1	1	0	3
D359E	c.1077T>A	-0.0395382	-0.0395382	0	1	1	1	0	3
E374D	c.1122A>T	-0.0395382	-0.0395382	0	1	1	1	0	3
T383S	c.1148C>G	-0.0395382	-0.0395382	0	1	1	1	0	3
S384T	c.1151G>C	-0.0395382	-0.0395382	0	1	1	1	0	3
T167N	c.500C>A	-0.0395382	-0.0395382	0	1	1	1	0	3
N385T	c.1154A>C	-0.0395382	-0.0395382	0	1	1	1	0	3
G40R	c.118G>C	-0.0448498	-0.0448498	0	1	1	1	0	3
G41R	c.121G>C	-0.0448498	-0.0448498	0	1	1	1	0	3
G471R	c.1411G>C	-0.0448498	-0.0448498	0	1	1	1	0	3
T357K	c.1070C>A	-0.105739	-0.105739	0	1	1	1	0	3
T357R	c.1070C>G	-0.105739	-0.105739	0	1	1	1	0	3
K544N	c.1632G>T	-0.107052	-0.107052	0	1	1	1	0	3
R221W	c.661A>T	-0.107197	-0.107197	0	1	1	1	0	3
R461W	c.1381A>T	-0.107197	-0.107197	0	1	1	1	0	3
I422S	c.1265T>G	-0.133462	-0.133462	0	1	1	1	0	3
K605N	c.1815G>C	-0.133636	-0.133636	0	1	1	1	0	3
K687N	c.2061G>C	-0.133636	-0.133636	0	1	1	1	0	3
K779N	c.2337G>C	-0.133636	-0.133636	0	1	1	1	0	3
K829N	c.2487G>C	-0.133636	-0.133636	0	1	1	1	0	3
K832N	c.2496A>C	-0.133636	-0.133636	0	1	1	1	0	3
K877N	c.2631G>C	-0.133636	-0.133636	0	1	1	1	0	3
M952T	c.2855T>C	-0.141814	-0.141814	0	1	1	1	0	3
V341G	c.1022T>G	-0.145707	-0.145707	0	1	1	1	0	3
T124I	c.371C>T	-0.160046	-0.160046	0	1	1	1	0	3
I128T	c.383T>C	-0.160046	-0.160046	0	1	1	1	0	3
T420I	c.1259C>T	-0.160046	-0.160046	0	1	1	1	0	3
S450L	c.1349C>T	-0.160046	-0.160046	0	1	1	1	0	3
K78N	c.234A>T	-0.179947	-0.179947	0	1	1	1	0	3
K98N	c.294G>T	-0.179947	-0.179947	0	1	1	1	0	3
K428N	c.1284G>T	-0.179947	-0.179947	0	1	1	1	0	3
K452N	c.1356G>T	-0.179947	-0.179947	0	1	1	1	0	3
K484N	c.1452A>T	-0.179947	-0.179947	0	1	1	1	0	3
C743G	c.2227T>G	-0.197073	-0.197073	0	1	1	1	0	3
L201R	c.602T>G	-0.203416	-0.203416	0	1	1	1	0	3
R324I	c.971G>T	-0.203416	-0.203416	0	1	1	1	0	3
V327E	c.980T>A	-0.203416	-0.203416	0	1	1	1	0	3
L202R	c.605T>G	-0.203416	-0.203416	0	1	1	1	0	3
C296Y	c.887G>A	-0.208054	-0.208054	0	1	1	1	0	3
C297Y	c.890G>A	-0.208054	-0.208054	0	1	1	1	0	3
Y366N	c.1096T>A	-0.208054	-0.208054	0	1	1	1	0	3
Q446H	c.1338G>T	-0.269316	-0.269316	0	1	1	1	0	3
R367C	c.1099C>T	-0.29922	-0.29922	0	1	1	1	0	3
Q133H	c.399G>T	-0.325631	-0.325631	0	1	1	1	0	3
E580D	c.1740A>C	-0.33217	-0.33217	0	1	1	1	0	3
L599V	c.1795C>G	-0.33217	-0.33217	0	1	1	1	0	3
I722M	c.2166T>G	-0.33217	-0.33217	0	1	1	1	0	3
K824R	c.2471A>G	-0.33217	-0.33217	0	1	1	1	0	3
K918R	c.2753A>G	-0.33217	-0.33217	0	1	1	1	0	3
L921V	c.2761C>G	-0.33217	-0.33217	0	1	1	1	0	3
K951R	c.2852A>G	-0.33217	-0.33217	0	1	1	1	0	3
N548I	c.1643A>T	-0.335893	-0.335893	0	1	1	1	0	3
Q175K	c.523C>A	-0.338512	-0.338512	0	1	1	1	0	3
Q175R	c.524A>G	-0.338512	-0.338512	0	1	1	1	0	3
Q185K	c.553C>A	-0.338512	-0.338512	0	1	1	1	0	3
[truncated: 4,179 more rows]
