# Supplementary material for: Genomic analyses of glycine decarboxylase neurogenic mutations yield a large-scale prediction model for prenatal disease
Source: PLoS Genet. 2021 Feb 1;17(2):e1009307. doi: 10.1371/journal.pgen.1009307 (PMC7850488; doi:10.1371/journal.pgen.1009307)
Supplement: S13 Table — (XLSX) [file pgen.1009307.s013.xlsx]

## Sheet: Sheet1
WT	POS	MUT	COS	Cons AA	Helix	Sheet	Destab	Δ Proline	C-term	Active S	Δ Polarity	Δ Arom	Δ Charge	Cons Sub	Δ Codon	Δ Size	H-int	N-PLP	Act Reg	Dimer	Stabilizing
Y	161	C	12	1	0	0	0	0	0	1	0	1	0	0	0	1	0	0	0	0	0
Y	164	H	3.7	1	0	0	0	0	0	1	0	0	1	-1	0	0	0	0	0	0	0
D	198	V	9	1	0	0	1	0	0	0	1	0	1	0	1	0	0	1	0	0	0
A	202	V	2	1	1	0	0	0	0	0	0	0	0	-1	0	1	0	0	0	0	0
T	269	M	2	0	0	0	0	0	0	0	1	0	0	0	0	0	0	0	0	0	0
C	291	Y	2	0	0	1	1	0	0	0	0	1	0	0	0	1	0	0	0	0	0
R	362	C	2	1	0	1	0	0	0	0	0	0	1	0	1	1	0	0	0	0	1
Q	366	R	3	1	0	0	0	0	0	0	0	0	1	-1	0	0	1	0	0	0	0
I	372	F	9	1	0	0	1	0	0	0	0	1	0	-1	1	0	1	0	0	0	0
A	389	V	4	1	1	0	0	0	0	0	0	0	0	-1	0	1	0	0	0	0	0
R	515	S	9	1	0	0	1	0	1	0	0	0	1	0	0	1	0	0	0	0	0
P	581	R	7	1	0	0	1	1	1	0	1	0	1	0	0	1	0	0	0	0	0
Y	623	H	3	0	1	0	1	0	1	0	0	0	1	-1	0	0	0	0	0	0	0
R	739	H	4	0	0	0	0	0	1	0	0	1	0	-1	1	0	0	0	0	0	1
A	802	V	1.25	0	0	0	0	0	1	0	0	0	0	-1	0	1	0	1	0	0	0
P	949	L	9	1	0	0	1	1	1	0	0	0	0	0	0	1	0	0	0	0	0
H	950	R	9	1	0	0	1	0	1	0	0	1	0	-1	1	0	0	0	0	0	0
R	988	Q	7	1	0	0	0	0	1	0	0	0	1	-1	0	0	0	0	0	0	0
M	107	V	0	0	0	0	1	0	0	0	0	0	0	-1	0	0	0	0	0	0	0
R	224	H	0	0	0	0	1	0	0	0	0	1	0	-1	1	0	0	0	0	0	0
C	291	G	0	0	0	1	1	0	0	0	1	0	0	0	0	0	0	0	0	0	0
R	410	K	0	0	1	0	0	0	0	0	0	0	0	-1	0	0	0	0	0	1	0
L	462	V	0	0	0	1	0	0	0	0	0	0	0	-1	0	0	0	0	0	0	0
E	503	A	0	0	0	0	0	0	0	0	1	0	1	0	0	0	0	0	0	0	0
A	569	T	0	0	1	0	0	0	1	0	1	0	0	-1	0	0	0	0	0	1	0
V	705	M	0	1	0	0	0	0	1	0	0	0	0	-1	0	0	0	0	0	0	0
V	735	L	0	1	0	0	1	0	1	0	0	0	0	-1	0	0	0	0	0	0	0
A	794	T	0	0	0	0	0	0	1	0	1	0	0	-1	0	0	0	0	0	0	0
